# Supplementary material for: Molecular replacement for small-molecule crystal structure determination from X-ray and electron diffraction data with reduced resolution
Source: Acta Crystallogr A Found Adv. 2023 Oct 19;79(Pt 6):504–14. doi: 10.1107/S2053273323008458 (PMC10626656; doi:10.1107/S2053273323008458)
Supplement: Supplementary file 1 [file a-79-00504-sup1.cif]

data_I
#==============================================================================

# PROCESSING SUMMARY (IUCr Office Use Only)

_journal_date_recd_electronic      2023-04-18
_journal_date_to_coeditor         ?
_journal_date_from_coeditor       ?
_journal_date_accepted     ?
_journal_date_printers_first      ?
_journal_date_printers_final      ?
_journal_date_proofs_out          ?
_journal_date_proofs_in           ?
_journal_coeditor_name            ?
_journal_coeditor_code      LU5029
_journal_coeditor_notes
; ?
;
_journal_paper_category      FA
_journal_techeditor_code      ?
_iucr_compatibility_tag          ACTA95
_journal_techeditor_notes  
;
;
_journal_coden_ASTM               ?
_journal_name_full                ?
_journal_year                     ?
_journal_volume                   ?
_journal_issue                    ?
_journal_page_first               ?
_journal_page_last                ?
_journal_suppl_publ_number        ?
_journal_suppl_publ_pages         ?

#==============================================================================

_audit_creation_date               2023-01-10
_audit_creation_method
;
Olex2 1.5
(compiled 2022.04.07 svn.rca3783a0 for OlexSys, GUI svn.r6498)
;
_shelx_SHELXL_version_number       '2018/3'
_audit_contact_author_address      ?
_audit_contact_author_email        'tatiana.gorelik@helmholtz-hips.de'
_audit_contact_author_name         'Tatiana Gorelik'
_audit_contact_author_phone        ?
_publ_contact_author_id_orcid      '0000-0002-0911-2039'
_publ_section_references
;
Dolomanov, O.V., Bourhis, L.J., Gildea, R.J, Howard, J.A.K. & Puschmann, H.
 (2009), J. Appl. Cryst. 42, 339-341.

Sheldrick, G.M. (2015). Acta Cryst. C71, 3-8.
;
_chemical_name_common              'BI-3812, pentahydrate'
_chemical_name_systematic          '1-(5-chloro-4-((8-methoxy-1-methyl-3-(2-(methylamino)-2-oxoethoxy)-2-oxo-1,2-dihydroquinolin-6-yl)amino)pyrimidin-2-yl)-N,N-dimethylpiperidine-4-carboxamide'
_chemical_formula_moiety           'C26 H32 Cl N7 O5, 5(H2 O)'
_chemical_formula_sum              'C26 H42 Cl N7 O10'
_chemical_formula_weight           648.11
_chemical_melting_point            ?
loop_
  _atom_type_symbol
  _atom_type_description
  _atom_type_scat_dispersion_real
  _atom_type_scat_dispersion_imag
  _atom_type_scat_source
 'C' 'C' 0.0010 0.0012 'International Tables Vol C Tables 4.2.6.8 and 6.1.1.4'
 'H' 'H' 0.0000 0.0000 'International Tables Vol C Tables 4.2.6.8 and 6.1.1.4'
 'Cl' 'Cl' 0.1029 0.1211 'International Tables Vol C Tables 4.2.6.8 and 6.1.1.4'
 'N' 'N' 0.0022 0.0024 'International Tables Vol C Tables 4.2.6.8 and 6.1.1.4'
 'O' 'O' 0.0047 0.0045 'International Tables Vol C Tables 4.2.6.8 and 6.1.1.4'

_shelx_space_group_comment
;
The symmetry employed for this shelxl refinement is uniquely defined
by the following loop, which should always be used as a source of
symmetry information in preference to the above space-group names.
They are only intended as comments.
;
_space_group_crystal_system        'triclinic'
_space_group_IT_number             2
_space_group_name_H-M_alt          'P -1'
_space_group_name_Hall             '-P 1'
loop_
  _space_group_symop_operation_xyz
 'x, y, z'
 '-x, -y, -z'

_cell_length_a                     8.948(2)
_cell_length_b                     12.190(2)
_cell_length_c                     14.881(2)
_cell_angle_alpha                  83.865(2)
_cell_angle_beta                   75.600(3)
_cell_angle_gamma                  80.454(4)
_cell_volume                       1546.7(6)
_cell_formula_units_Z              2
_cell_measurement_reflns_used      17627
_cell_measurement_temperature      100.00
_cell_measurement_theta_max        27.821
_cell_measurement_theta_min        1.481
_shelx_estimated_absorpt_T_max     ?
_shelx_estimated_absorpt_T_min     ?
_exptl_absorpt_coefficient_mu      0.135
_exptl_absorpt_correction_T_max    ?
_exptl_absorpt_correction_T_min    ?
_exptl_absorpt_correction_type     'none'
_exptl_absorpt_process_details     ?
_exptl_absorpt_special_details     ?
_exptl_crystal_colour              'white'
_exptl_crystal_density_diffrn      1.392
_exptl_crystal_density_meas        ?
_exptl_crystal_density_method      ?
_exptl_crystal_description         'platelet'
_exptl_crystal_F_000               688
_exptl_crystal_size_max            0.1
_exptl_crystal_size_mid            0.1
_exptl_crystal_size_min            0.05
_exptl_transmission_factor_max     ?
_exptl_transmission_factor_min     ?
_diffrn_reflns_av_R_equivalents    0.0325
_diffrn_reflns_av_unetI/netI       0.0171
_diffrn_reflns_Laue_measured_fraction_full  0.903
_diffrn_reflns_Laue_measured_fraction_max  0.661
_diffrn_reflns_limit_h_max         12
_diffrn_reflns_limit_h_min         -12
_diffrn_reflns_limit_k_max         15
_diffrn_reflns_limit_k_min         -15
_diffrn_reflns_limit_l_max         21
_diffrn_reflns_limit_l_min         -21
_diffrn_reflns_number              55502
_diffrn_reflns_point_group_measured_fraction_full  0.903
_diffrn_reflns_point_group_measured_fraction_max  0.661
_diffrn_reflns_theta_full          21.836
_diffrn_reflns_theta_max           27.821
_diffrn_reflns_theta_min           1.481
_diffrn_ambient_temperature        100.00
_diffrn_detector_area_resol_mean   ?
_diffrn_measured_fraction_theta_full  0.903
_diffrn_measured_fraction_theta_max  0.661
_diffrn_measurement_device_type    'P11'
_diffrn_measurement_method         ?
_diffrn_radiation_type             'synchrotron'
_diffrn_radiation_wavelength       0.61992
_diffrn_source                     'synchrotron'
_reflns_Friedel_coverage           0.000
_reflns_Friedel_fraction_full      .
_reflns_Friedel_fraction_max       .
_reflns_number_gt                  6940
_reflns_number_total               7314
_reflns_special_details
;
 Reflections were merged by SHELXL according to the crystal
 class for the calculation of statistics and refinement.
 
 _reflns_Friedel_fraction is defined as the number of unique
 Friedel pairs measured divided by the number that would be
 possible theoretically, ignoring centric projections and
 systematic absences.
;
_reflns_threshold_expression       'I > 2\s(I)'
_computing_cell_refinement         'XDS'
_computing_data_collection         ?
_computing_data_reduction          'XDS'
_computing_molecular_graphics      'Olex2 1.5 (Dolomanov et al., 2009)'
_computing_publication_material    'Olex2 1.5 (Dolomanov et al., 2009)'
_computing_structure_refinement    'SHELXL 2018/3 (Sheldrick, 2015)'
_computing_structure_solution      'SHELXD  (Sheldrick, 2008)'
_refine_diff_density_max           0.398
_refine_diff_density_min           -0.549
_refine_diff_density_rms           0.050
_refine_ls_extinction_coef         .
_refine_ls_extinction_method       none
_refine_ls_goodness_of_fit_ref     1.048
_refine_ls_hydrogen_treatment      mixed
_refine_ls_matrix_type             full
_refine_ls_number_parameters       480
_refine_ls_number_reflns           7314
_refine_ls_number_restraints       19
_refine_ls_R_factor_all            0.0433
_refine_ls_R_factor_gt             0.0420
_refine_ls_restrained_S_all        1.053
_refine_ls_shift/su_max            0.003
_refine_ls_shift/su_mean           0.000
_refine_ls_structure_factor_coef   Fsqd
_refine_ls_weighting_details      
 'w=1/[\s^2^(Fo^2^)+(0.0753P)^2^+0.4490P] where P=(Fo^2^+2Fc^2^)/3'
_refine_ls_weighting_scheme        calc
_refine_ls_wR_factor_gt            0.1193
_refine_ls_wR_factor_ref           0.1211
_refine_special_details            ?
_olex2_refinement_description
;
1. Fixed Uiso
 At 1.2 times of:
  All C(H) groups, All C(H,H) groups
 At 1.5 times of:
  All C(H,H,H) groups, All O(H,H) groups
2. Restrained distances
 O7-H7A = O7-H7B
 0.84 with sigma of 0.01
 O8-H8A = O8-H8B
 0.84 with sigma of 0.01
 O9-H9A = O9-H9B
 0.84 with sigma of 0.01
 O9A-H9AB = O9A-H9AA
 0.84 with sigma of 0.01
 O10-H10D = O10-H10E
 0.84 with sigma of 0.01
 O10A-H10F = O10A-H10G
 0.84 with sigma of 0.01
 H7A-H7B
 1.33 with sigma of 0.02
 H8A-H8B
 1.33 with sigma of 0.02
 H9A-H9B
 1.33 with sigma of 0.02
 H9AA-H9AB
 1.33 with sigma of 0.02
 H10D-H10E
 1.33 with sigma of 0.02
 H10F-H10G
 1.33 with sigma of 0.02
 C12-O4 \\sim C12-O4A
 with sigma of 0.01
3. Uiso/Uaniso restraints and constraints
Uanis(O9) = Uanis(O9A)
Uanis(O4) = Uanis(O4A)
4. Others
 Sof(O4A)=1-FVAR(1)
 Sof(O4)=FVAR(1)
 Sof(O9A)=Sof(H9AA)=Sof(H9AB)=1-FVAR(2)
 Sof(O9)=Sof(H9A)=Sof(H9B)=FVAR(2)
 Sof(O10A)=Sof(H10F)=Sof(H10G)=1-FVAR(3)
 Sof(O10)=Sof(H10D)=Sof(H10E)=FVAR(3)
5.a Ternary CH refined with riding coordinates:
 C20(H20)
5.b Secondary CH2 refined with riding coordinates:
 C11(H11A,H11B), C18(H18A,H18B), C19(H19A,H19B), C21(H21A,H21B), C22(H22A,H22B)
5.c Aromatic/amide H refined with riding coordinates:
 C3(H3A), C5(H5), C7(H7), C17(H17)
5.d Idealised Me refined as rotating group:
 C10(H10A,H10B,H10C), C13(H13A,H13B,H13C), C14(H14A,H14B,H14C), C24(H24A,H24B,
 H24C), C25(H25A,H25B,H25C)
;
_atom_sites_solution_hydrogens     mixed
_atom_sites_solution_primary       ?
_atom_sites_solution_secondary     ?
loop_
  _atom_site_label
  _atom_site_type_symbol
  _atom_site_fract_x
  _atom_site_fract_y
  _atom_site_fract_z
  _atom_site_U_iso_or_equiv
  _atom_site_adp_type
  _atom_site_occupancy
  _atom_site_site_symmetry_order
  _atom_site_calc_flag
  _atom_site_refinement_flags_posn
  _atom_site_refinement_flags_adp
  _atom_site_refinement_flags_occupancy
  _atom_site_disorder_assembly
  _atom_site_disorder_group
 Cl1 Cl 0.14730(3) 1.09695(2) 0.31315(2) 0.02550(8) Uani 1 1 d . . . . .
 O1 O 0.87429(11) 0.36686(7) 0.51623(7) 0.0318(2) Uani 1 1 d . . . . .
 O2 O 0.85619(10) 0.51898(7) 0.63194(6) 0.02819(18) Uani 1 1 d . . . . .
 O3 O 0.57615(12) 0.52641(8) 0.27714(7) 0.0362(2) Uani 1 1 d . . . . .
 O4 O 0.9421(4) 0.6301(2) 0.82488(18) 0.0402(5) Uani 0.672(6) 1 d D . P A 1
 O4A O 0.8886(7) 0.6102(5) 0.8396(4) 0.0402(5) Uani 0.328(6) 1 d D . P A 2
 O5 O 0.57369(11) 1.06862(9) 0.83231(6) 0.0360(2) Uani 1 1 d . . . . .
 N1 N 0.72251(11) 0.47891(8) 0.43018(7) 0.0250(2) Uani 1 1 d . . . . .
 N2 N 0.98960(13) 0.45216(10) 0.77366(8) 0.0329(2) Uani 1 1 d . . . . .
 H2 H 0.976(2) 0.4086(16) 0.7336(13) 0.039(5) Uiso 1 1 d . . . . .
 N3 N 0.35217(11) 0.89256(8) 0.37702(7) 0.02366(19) Uani 1 1 d . . . . .
 H3 H 0.339(2) 0.9091(15) 0.3193(13) 0.036(4) Uiso 1 1 d . . . . .
 N4 N 0.27853(11) 0.93097(8) 0.53262(7) 0.02314(18) Uani 1 1 d . . . . .
 N5 N 0.10757(11) 1.09644(8) 0.58528(7) 0.02395(19) Uani 1 1 d . . . . .
 N6 N 0.21091(12) 0.96507(9) 0.68715(7) 0.0259(2) Uani 1 1 d . . . . .
 N7 N 0.59688(13) 0.89869(12) 0.90915(8) 0.0370(3) Uani 1 1 d . . . . .
 C1 C 0.79843(13) 0.45933(9) 0.50156(8) 0.0258(2) Uani 1 1 d . . . . .
 C2 C 0.78377(13) 0.55012(10) 0.56070(8) 0.0254(2) Uani 1 1 d . . . . .
 C3 C 0.70464(13) 0.65156(9) 0.54357(8) 0.0249(2) Uani 1 1 d . . . . .
 H3A H 0.699527 0.710545 0.581592 0.030 Uiso 1 1 calc R U . . .
 C4 C 0.62843(12) 0.67015(9) 0.46801(8) 0.0232(2) Uani 1 1 d . . . . .
 C5 C 0.53922(13) 0.77516(9) 0.45584(8) 0.0237(2) Uani 1 1 d . . . . .
 H5 H 0.538928 0.833792 0.493141 0.028 Uiso 1 1 calc R U . . .
 C6 C 0.45269(12) 0.79223(9) 0.38972(8) 0.0227(2) Uani 1 1 d . . . . .
 C7 C 0.46621(13) 0.70884(10) 0.32911(8) 0.0254(2) Uani 1 1 d . . . . .
 H7 H 0.410946 0.722505 0.281230 0.030 Uiso 1 1 calc R U . . .
 C8 C 0.55847(13) 0.60679(10) 0.33749(8) 0.0259(2) Uani 1 1 d . . . . .
 C9 C 0.63756(12) 0.58354(9) 0.41094(8) 0.0233(2) Uani 1 1 d . . . . .
 C10 C 0.72637(15) 0.38054(10) 0.37962(10) 0.0327(3) Uani 1 1 d . . . . .
 H10A H 0.790821 0.389387 0.316312 0.049 Uiso 1 1 calc R U . . .
 H10B H 0.620141 0.373293 0.376933 0.049 Uiso 1 1 calc R U . . .
 H10C H 0.770716 0.313511 0.411983 0.049 Uiso 1 1 calc R U . . .
 C11 C 0.84791(17) 0.60320(11) 0.69335(9) 0.0338(3) Uani 1 1 d . . . . .
 H11A H 0.737223 0.632176 0.719747 0.041 Uiso 1 1 calc R U . . .
 H11B H 0.899029 0.665842 0.657927 0.041 Uiso 1 1 calc R U . . .
 C12 C 0.92637(18) 0.55844(12) 0.77179(9) 0.0377(3) Uani 1 1 d D . . . .
 C13 C 1.06425(19) 0.40188(14) 0.84799(11) 0.0447(3) Uani 1 1 d . . . . .
 H13A H 1.108397 0.324300 0.835825 0.067 Uiso 1 1 calc R U . . .
 H13B H 0.986798 0.403999 0.907576 0.067 Uiso 1 1 calc R U . . .
 H13C H 1.147640 0.443606 0.850469 0.067 Uiso 1 1 calc R U . . .
 C013 C 0.19853(12) 0.99875(9) 0.59931(8) 0.0219(2) Uani 1 1 d . . . . .
 C14 C 0.49917(19) 0.55035(14) 0.20273(11) 0.0430(3) Uani 1 1 d . . . . .
 H14A H 0.523473 0.486212 0.164440 0.064 Uiso 1 1 calc R U . . .
 H14B H 0.534797 0.615854 0.164477 0.064 Uiso 1 1 calc R U . . .
 H14C H 0.386266 0.565437 0.228094 0.064 Uiso 1 1 calc R U . . .
 C15 C 0.26874(12) 0.95923(9) 0.44517(8) 0.0214(2) Uani 1 1 d . . . . .
 C16 C 0.17175(12) 1.05840(9) 0.42464(8) 0.0221(2) Uani 1 1 d . . . . .
 C17 C 0.09461(13) 1.12245(9) 0.49712(8) 0.0235(2) Uani 1 1 d . . . . .
 H17 H 0.028513 1.188699 0.484394 0.028 Uiso 1 1 calc R U . . .
 C18 C 0.14821(14) 1.03247(11) 0.76668(8) 0.0281(2) Uani 1 1 d . . . . .
 H18A H 0.078905 0.991107 0.816284 0.034 Uiso 1 1 calc R U . . .
 H18B H 0.085863 1.102194 0.748021 0.034 Uiso 1 1 calc R U . . .
 C19 C 0.28157(14) 1.06040(10) 0.80347(8) 0.0263(2) Uani 1 1 d . . . . .
 H19A H 0.238363 1.103740 0.859088 0.032 Uiso 1 1 calc R U . . .
 H19B H 0.346157 1.106706 0.755436 0.032 Uiso 1 1 calc R U . . .
 C20 C 0.38285(13) 0.95317(10) 0.82888(8) 0.0259(2) Uani 1 1 d . . . . .
 H20 H 0.318678 0.910998 0.881769 0.031 Uiso 1 1 calc R U . . .
 C21 C 0.43859(13) 0.87961(10) 0.74540(8) 0.0252(2) Uani 1 1 d . . . . .
 H21A H 0.512120 0.916740 0.695056 0.030 Uiso 1 1 calc R U . . .
 H21B H 0.494639 0.807338 0.764580 0.030 Uiso 1 1 calc R U . . .
 C22 C 0.30131(13) 0.85907(10) 0.70912(8) 0.0256(2) Uani 1 1 d . . . . .
 H22A H 0.340191 0.816825 0.652650 0.031 Uiso 1 1 calc R U . . .
 H22B H 0.234028 0.814066 0.756765 0.031 Uiso 1 1 calc R U . . .
 C23 C 0.52431(14) 0.97811(12) 0.85851(8) 0.0304(2) Uani 1 1 d . . . . .
 C24 C 0.54966(19) 0.79054(14) 0.94346(10) 0.0435(3) Uani 1 1 d . . . . .
 H24A H 0.450645 0.785676 0.928210 0.065 Uiso 1 1 calc R U . . .
 H24B H 0.536676 0.781406 1.011077 0.065 Uiso 1 1 calc R U . . .
 H24C H 0.629814 0.731598 0.914254 0.065 Uiso 1 1 calc R U . . .
 C25 C 0.74216(19) 0.91788(19) 0.92970(11) 0.0519(4) Uani 1 1 d . . . . .
 H25A H 0.795136 0.967459 0.880107 0.078 Uiso 1 1 calc R U . . .
 H25B H 0.810112 0.846555 0.933626 0.078 Uiso 1 1 calc R U . . .
 H25C H 0.718297 0.952428 0.989112 0.078 Uiso 1 1 calc R U . . .
 O6 O -0.06673(12) 1.27400(8) 0.68175(7) 0.0346(2) Uani 1 1 d . . . . .
 H6A H -0.100(3) 1.313(2) 0.6387(17) 0.065(7) Uiso 1 1 d . . . . .
 H6B H -0.008(3) 1.210(2) 0.6541(17) 0.073(7) Uiso 1 1 d . . . . .
 O7 O 1.05754(13) 0.88054(12) 1.00990(7) 0.0435(3) Uani 1 1 d D . . . .
 H7A H 1.106(2) 0.8571(17) 1.0513(12) 0.059(6) Uiso 1 1 d D . . . .
 H7B H 1.042(5) 0.9494(8) 1.009(3) 0.134(15) Uiso 1 1 d D . . . .
 O8 O 0.76890(13) 1.21264(11) 0.85814(7) 0.0431(3) Uani 1 1 d D . . . .
 H8A H 0.817(2) 1.2337(17) 0.8044(9) 0.056(6) Uiso 1 1 d D . . . .
 H8B H 0.719(2) 1.1632(14) 0.8500(14) 0.054(6) Uiso 1 1 d D . . . .
 O9 O 1.1642(6) 0.6843(2) 0.90935(13) 0.0614(8) Uani 0.834(12) 1 d D . P B 3
 H9A H 1.120(4) 0.7406(19) 0.938(2) 0.092 Uiso 0.834(12) 1 d D U P B 3
 H9B H 1.091(3) 0.659(4) 0.896(4) 0.092 Uiso 0.834(12) 1 d D U P B 3
 O9A O 1.095(3) 0.7032(14) 0.9088(9) 0.0614(8) Uani 0.166(12) 1 d D . P B 4
 H9AA H 1.010(10) 0.730(12) 0.896(12) 0.092 Uiso 0.166(12) 1 d D U P B 4
 H9AB H 1.12(2) 0.640(10) 0.887(19) 0.092 Uiso 0.166(12) 1 d D U P B 4
 O10 O 1.3411(3) 0.5872(2) 1.02357(17) 0.0608(8) Uani 0.609(5) 1 d D . P C 5
 H10D H 1.304(2) 0.6466(12) 0.9962(14) 0.011(5) Uiso 0.609(5) 1 d D . P C 5
 H10E H 1.4359(14) 0.583(3) 1.018(3) 0.059(11) Uiso 0.609(5) 1 d D . P C 5
 O10A O 0.6659(5) 0.5066(4) 0.9914(3) 0.0650(14) Uani 0.391(5) 1 d D . P C 6
 H10F H 0.749(3) 0.527(3) 0.999(3) 0.038(13) Uiso 0.391(5) 1 d D . P C 6
 H10G H 0.638(4) 0.560(2) 0.955(2) 0.019(8) Uiso 0.391(5) 1 d D . P C 6

loop_
  _atom_site_aniso_label
  _atom_site_aniso_U_11
  _atom_site_aniso_U_22
  _atom_site_aniso_U_33
  _atom_site_aniso_U_23
  _atom_site_aniso_U_13
  _atom_site_aniso_U_12
 Cl1 0.02594(14) 0.02376(15) 0.02738(14) 0.00223(10) -0.01172(10) 0.00049(9)
 O1 0.0349(5) 0.0192(4) 0.0377(5) 0.0006(3) -0.0093(4) 0.0058(3)
 O2 0.0321(4) 0.0209(4) 0.0307(4) 0.0008(3) -0.0120(3) 0.0040(3)
 O3 0.0454(5) 0.0260(5) 0.0408(5) -0.0115(4) -0.0186(4) 0.0035(4)
 O4 0.0468(16) 0.0380(10) 0.0405(9) -0.0078(7) -0.0224(10) 0.0019(9)
 O4A 0.0468(16) 0.0380(10) 0.0405(9) -0.0078(7) -0.0224(10) 0.0019(9)
 O5 0.0333(5) 0.0497(6) 0.0308(4) -0.0033(4) -0.0133(4) -0.0133(4)
 N1 0.0249(5) 0.0159(4) 0.0334(5) -0.0016(4) -0.0069(4) -0.0002(3)
 N2 0.0342(6) 0.0299(6) 0.0331(5) 0.0057(4) -0.0119(4) 0.0009(4)
 N3 0.0252(4) 0.0198(4) 0.0263(4) -0.0011(3) -0.0110(4) 0.0030(3)
 N4 0.0223(4) 0.0209(4) 0.0276(4) -0.0011(3) -0.0107(3) 0.0002(3)
 N5 0.0233(4) 0.0206(4) 0.0291(5) -0.0011(3) -0.0109(3) 0.0003(3)
 N6 0.0263(5) 0.0259(5) 0.0278(5) -0.0030(4) -0.0146(4) 0.0027(3)
 N7 0.0304(5) 0.0559(8) 0.0281(5) 0.0001(5) -0.0164(4) -0.0032(5)
 C1 0.0241(5) 0.0187(5) 0.0314(5) 0.0023(4) -0.0049(4) 0.0006(4)
 C2 0.0245(5) 0.0209(5) 0.0292(5) 0.0024(4) -0.0080(4) 0.0008(4)
 C3 0.0255(5) 0.0187(5) 0.0308(5) -0.0010(4) -0.0096(4) 0.0004(4)
 C4 0.0217(5) 0.0179(5) 0.0296(5) 0.0002(4) -0.0079(4) -0.0005(3)
 C5 0.0241(5) 0.0174(5) 0.0304(5) -0.0018(4) -0.0100(4) 0.0006(4)
 C6 0.0221(5) 0.0174(5) 0.0283(5) 0.0002(4) -0.0077(4) -0.0004(3)
 C7 0.0246(5) 0.0228(5) 0.0301(5) -0.0025(4) -0.0100(4) -0.0013(4)
 C8 0.0257(5) 0.0206(5) 0.0321(5) -0.0047(4) -0.0077(4) -0.0022(4)
 C9 0.0214(5) 0.0167(5) 0.0304(5) -0.0002(4) -0.0060(4) -0.0003(3)
 C10 0.0340(6) 0.0185(5) 0.0471(7) -0.0065(5) -0.0138(5) 0.0011(4)
 C11 0.0414(7) 0.0256(6) 0.0340(6) -0.0031(5) -0.0150(5) 0.0068(5)
 C12 0.0442(7) 0.0350(7) 0.0316(6) -0.0019(5) -0.0137(5) 0.0079(5)
 C13 0.0437(8) 0.0468(8) 0.0415(8) 0.0133(6) -0.0180(6) 0.0012(6)
 C013 0.0202(5) 0.0205(5) 0.0278(5) -0.0019(4) -0.0113(4) -0.0018(3)
 C14 0.0470(8) 0.0397(8) 0.0497(8) -0.0190(6) -0.0250(7) 0.0032(6)
 C15 0.0199(5) 0.0183(5) 0.0276(5) 0.0000(4) -0.0103(4) -0.0014(3)
 C16 0.0223(5) 0.0185(5) 0.0267(5) 0.0015(4) -0.0108(4) -0.0009(3)
 C17 0.0224(5) 0.0188(5) 0.0301(5) -0.0002(4) -0.0104(4) -0.0002(3)
 C18 0.0238(5) 0.0345(6) 0.0270(5) -0.0048(4) -0.0106(4) 0.0020(4)
 C19 0.0271(5) 0.0303(6) 0.0231(5) -0.0035(4) -0.0100(4) -0.0018(4)
 C20 0.0227(5) 0.0348(6) 0.0218(5) 0.0009(4) -0.0100(4) -0.0034(4)
 C21 0.0222(5) 0.0296(6) 0.0253(5) 0.0000(4) -0.0116(4) -0.0002(4)
 C22 0.0273(5) 0.0230(5) 0.0296(5) 0.0015(4) -0.0148(4) -0.0024(4)
 C23 0.0257(5) 0.0461(7) 0.0218(5) -0.0035(5) -0.0100(4) -0.0048(5)
 C24 0.0415(8) 0.0547(9) 0.0340(7) 0.0070(6) -0.0179(6) 0.0018(6)
 C25 0.0353(7) 0.0889(14) 0.0391(7) -0.0035(8) -0.0246(6) -0.0064(8)
 O6 0.0438(5) 0.0231(4) 0.0327(5) 0.0013(3) -0.0099(4) 0.0066(4)
 O7 0.0400(6) 0.0619(8) 0.0342(5) 0.0030(5) -0.0183(4) -0.0129(5)
 O8 0.0407(6) 0.0622(8) 0.0334(5) 0.0074(5) -0.0167(4) -0.0219(5)
 O9 0.070(2) 0.0781(14) 0.0425(7) -0.0156(7) -0.0071(10) -0.0306(14)
 O9A 0.070(2) 0.0781(14) 0.0425(7) -0.0156(7) -0.0071(10) -0.0306(14)
 O10 0.0645(16) 0.0661(19) 0.0510(12) -0.0031(11) -0.0088(11) -0.0155(12)
 O10A 0.064(2) 0.066(3) 0.054(2) 0.0032(18) -0.0023(17) -0.0002(18)

_geom_special_details
;
 All esds (except the esd in the dihedral angle between two l.s. planes)
 are estimated using the full covariance matrix.  The cell esds are taken
 into account individually in the estimation of esds in distances, angles
 and torsion angles; correlations between esds in cell parameters are only
 used when they are defined by crystal symmetry.  An approximate (isotropic)
 treatment of cell esds is used for estimating esds involving l.s. planes.
;
loop_
  _geom_bond_atom_site_label_1
  _geom_bond_atom_site_label_2
  _geom_bond_distance
  _geom_bond_site_symmetry_2
  _geom_bond_publ_flag
 Cl1 C16 1.7324(11) . ?
 O1 C1 1.2435(13) . ?
 O2 C2 1.3646(14) . ?
 O2 C11 1.4269(16) . ?
 O3 C8 1.3629(14) . ?
 O3 C14 1.4246(17) . ?
 O4 C12 1.284(3) . ?
 O4A C12 1.194(5) . ?
 O5 C23 1.2445(17) . ?
 N1 C1 1.3776(16) . ?
 N1 C9 1.4125(13) . ?
 N1 C10 1.4736(16) . ?
 N2 H2 0.88(2) . ?
 N2 C12 1.3252(17) . ?
 N2 C13 1.4601(17) . ?
 N3 H3 0.894(18) . ?
 N3 C6 1.4179(13) . ?
 N3 C15 1.3582(14) . ?
 N4 C013 1.3437(14) . ?
 N4 C15 1.3307(14) . ?
 N5 C013 1.3543(14) . ?
 N5 C17 1.3453(14) . ?
 N6 C013 1.3535(14) . ?
 N6 C18 1.4543(15) . ?
 N6 C22 1.4579(14) . ?
 N7 C23 1.3437(17) . ?
 N7 C24 1.453(2) . ?
 N7 C25 1.4670(18) . ?
 C1 C2 1.4556(17) . ?
 C2 C3 1.3518(15) . ?
 C3 H3A 0.9500 . ?
 C3 C4 1.4340(15) . ?
 C4 C5 1.4114(14) . ?
 C4 C9 1.4039(16) . ?
 C5 H5 0.9500 . ?
 C5 C6 1.3757(15) . ?
 C6 C7 1.4009(16) . ?
 C7 H7 0.9500 . ?
 C7 C8 1.3863(15) . ?
 C8 C9 1.4240(16) . ?
 C10 H10A 0.9800 . ?
 C10 H10B 0.9800 . ?
 C10 H10C 0.9800 . ?
 C11 H11A 0.9900 . ?
 C11 H11B 0.9900 . ?
 C11 C12 1.5159(18) . ?
 C13 H13A 0.9800 . ?
 C13 H13B 0.9800 . ?
 C13 H13C 0.9800 . ?
 C14 H14A 0.9800 . ?
 C14 H14B 0.9800 . ?
 C14 H14C 0.9800 . ?
 C15 C16 1.4188(14) . ?
 C16 C17 1.3711(16) . ?
 C17 H17 0.9500 . ?
 C18 H18A 0.9900 . ?
 C18 H18B 0.9900 . ?
 C18 C19 1.5295(16) . ?
 C19 H19A 0.9900 . ?
 C19 H19B 0.9900 . ?
 C19 C20 1.5312(16) . ?
 C20 H20 1.0000 . ?
 C20 C21 1.5420(16) . ?
 C20 C23 1.5241(16) . ?
 C21 H21A 0.9900 . ?
 C21 H21B 0.9900 . ?
 C21 C22 1.5244(15) . ?
 C22 H22A 0.9900 . ?
 C22 H22B 0.9900 . ?
 C24 H24A 0.9800 . ?
 C24 H24B 0.9800 . ?
 C24 H24C 0.9800 . ?
 C25 H25A 0.9800 . ?
 C25 H25B 0.9800 . ?
 C25 H25C 0.9800 . ?
 O6 H6A 0.84(2) . ?
 O6 H6B 0.94(3) . ?
 O7 H7A 0.837(9) . ?
 O7 H7B 0.827(10) . ?
 O8 H8A 0.843(9) . ?
 O8 H8B 0.845(9) . ?
 O9 H9A 0.840(10) . ?
 O9 H9B 0.846(10) . ?
 O9A H9AA 0.843(10) . ?
 O9A H9AB 0.840(10) . ?
 O10 H10D 0.850(9) . ?
 O10 H10E 0.824(10) . ?
 O10A H10F 0.860(10) . ?
 O10A H10G 0.845(10) . ?

loop_
  _geom_angle_atom_site_label_1
  _geom_angle_atom_site_label_2
  _geom_angle_atom_site_label_3
  _geom_angle
  _geom_angle_site_symmetry_1
  _geom_angle_site_symmetry_3
  _geom_angle_publ_flag
 C2 O2 C11 115.98(9) . . ?
 C8 O3 C14 118.20(10) . . ?
 C1 N1 C9 122.59(10) . . ?
 C1 N1 C10 115.10(9) . . ?
 C9 N1 C10 122.16(10) . . ?
 C12 N2 H2 119.6(12) . . ?
 C12 N2 C13 121.36(13) . . ?
 C13 N2 H2 118.6(12) . . ?
 C6 N3 H3 115.5(12) . . ?
 C15 N3 H3 118.6(12) . . ?
 C15 N3 C6 125.76(9) . . ?
 C15 N4 C013 118.94(9) . . ?
 C17 N5 C013 115.26(10) . . ?
 C013 N6 C18 124.47(10) . . ?
 C013 N6 C22 122.01(10) . . ?
 C18 N6 C22 113.35(9) . . ?
 C23 N7 C24 126.34(12) . . ?
 C23 N7 C25 118.64(14) . . ?
 C24 N7 C25 114.96(13) . . ?
 O1 C1 N1 121.33(11) . . ?
 O1 C1 C2 121.07(11) . . ?
 N1 C1 C2 117.58(9) . . ?
 O2 C2 C1 112.24(9) . . ?
 C3 C2 O2 126.54(11) . . ?
 C3 C2 C1 121.21(11) . . ?
 C2 C3 H3A 120.0 . . ?
 C2 C3 C4 120.02(11) . . ?
 C4 C3 H3A 120.0 . . ?
 C5 C4 C3 118.28(10) . . ?
 C9 C4 C3 120.11(10) . . ?
 C9 C4 C5 121.54(10) . . ?
 C4 C5 H5 120.1 . . ?
 C6 C5 C4 119.71(10) . . ?
 C6 C5 H5 120.1 . . ?
 C5 C6 N3 123.35(10) . . ?
 C5 C6 C7 119.46(10) . . ?
 C7 C6 N3 117.16(10) . . ?
 C6 C7 H7 119.3 . . ?
 C8 C7 C6 121.43(10) . . ?
 C8 C7 H7 119.3 . . ?
 O3 C8 C7 121.87(11) . . ?
 O3 C8 C9 118.19(10) . . ?
 C7 C8 C9 119.95(10) . . ?
 N1 C9 C8 124.05(10) . . ?
 C4 C9 N1 118.42(10) . . ?
 C4 C9 C8 117.52(10) . . ?
 N1 C10 H10A 109.5 . . ?
 N1 C10 H10B 109.5 . . ?
 N1 C10 H10C 109.5 . . ?
 H10A C10 H10B 109.5 . . ?
 H10A C10 H10C 109.5 . . ?
 H10B C10 H10C 109.5 . . ?
 O2 C11 H11A 109.3 . . ?
 O2 C11 H11B 109.3 . . ?
 O2 C11 C12 111.52(10) . . ?
 H11A C11 H11B 108.0 . . ?
 C12 C11 H11A 109.3 . . ?
 C12 C11 H11B 109.3 . . ?
 O4 C12 N2 124.84(16) . . ?
 O4 C12 C11 116.72(15) . . ?
 O4A C12 N2 122.4(3) . . ?
 O4A C12 C11 116.2(3) . . ?
 N2 C12 C11 117.91(12) . . ?
 N2 C13 H13A 109.5 . . ?
 N2 C13 H13B 109.5 . . ?
 N2 C13 H13C 109.5 . . ?
 H13A C13 H13B 109.5 . . ?
 H13A C13 H13C 109.5 . . ?
 H13B C13 H13C 109.5 . . ?
 N4 C013 N5 125.27(10) . . ?
 N4 C013 N6 116.41(10) . . ?
 N6 C013 N5 118.31(10) . . ?
 O3 C14 H14A 109.5 . . ?
 O3 C14 H14B 109.5 . . ?
 O3 C14 H14C 109.5 . . ?
 H14A C14 H14B 109.5 . . ?
 H14A C14 H14C 109.5 . . ?
 H14B C14 H14C 109.5 . . ?
 N3 C15 C16 121.13(10) . . ?
 N4 C15 N3 119.32(9) . . ?
 N4 C15 C16 119.55(10) . . ?
 C15 C16 Cl1 121.89(9) . . ?
 C17 C16 Cl1 120.67(8) . . ?
 C17 C16 C15 117.43(10) . . ?
 N5 C17 C16 123.48(10) . . ?
 N5 C17 H17 118.3 . . ?
 C16 C17 H17 118.3 . . ?
 N6 C18 H18A 109.7 . . ?
 N6 C18 H18B 109.7 . . ?
 N6 C18 C19 109.84(9) . . ?
 H18A C18 H18B 108.2 . . ?
 C19 C18 H18A 109.7 . . ?
 C19 C18 H18B 109.7 . . ?
 C18 C19 H19A 109.6 . . ?
 C18 C19 H19B 109.6 . . ?
 C18 C19 C20 110.20(10) . . ?
 H19A C19 H19B 108.1 . . ?
 C20 C19 H19A 109.6 . . ?
 C20 C19 H19B 109.6 . . ?
 C19 C20 H20 108.6 . . ?
 C19 C20 C21 110.21(9) . . ?
 C21 C20 H20 108.6 . . ?
 C23 C20 C19 111.54(11) . . ?
 C23 C20 H20 108.6 . . ?
 C23 C20 C21 109.15(9) . . ?
 C20 C21 H21A 109.4 . . ?
 C20 C21 H21B 109.4 . . ?
 H21A C21 H21B 108.0 . . ?
 C22 C21 C20 110.99(9) . . ?
 C22 C21 H21A 109.4 . . ?
 C22 C21 H21B 109.4 . . ?
 N6 C22 C21 109.98(9) . . ?
 N6 C22 H22A 109.7 . . ?
 N6 C22 H22B 109.7 . . ?
 C21 C22 H22A 109.7 . . ?
 C21 C22 H22B 109.7 . . ?
 H22A C22 H22B 108.2 . . ?
 O5 C23 N7 121.67(12) . . ?
 O5 C23 C20 119.77(11) . . ?
 N7 C23 C20 118.48(12) . . ?
 N7 C24 H24A 109.5 . . ?
 N7 C24 H24B 109.5 . . ?
 N7 C24 H24C 109.5 . . ?
 H24A C24 H24B 109.5 . . ?
 H24A C24 H24C 109.5 . . ?
 H24B C24 H24C 109.5 . . ?
 N7 C25 H25A 109.5 . . ?
 N7 C25 H25B 109.5 . . ?
 N7 C25 H25C 109.5 . . ?
 H25A C25 H25B 109.5 . . ?
 H25A C25 H25C 109.5 . . ?
 H25B C25 H25C 109.5 . . ?
 H6A O6 H6B 105(2) . . ?
 H7A O7 H7B 108(2) . . ?
 H8A O8 H8B 105.2(16) . . ?
 H9A O9 H9B 104(2) . . ?
 H9AA O9A H9AB 104(3) . . ?
 H10D O10 H10E 112(2) . . ?
 H10F O10A H10G 101(2) . . ?

loop_
  _geom_hbond_atom_site_label_D
  _geom_hbond_atom_site_label_H
  _geom_hbond_atom_site_label_A
  _geom_hbond_distance_DH
  _geom_hbond_distance_HA
  _geom_hbond_distance_DA
  _geom_hbond_angle_DHA
  _geom_hbond_site_symmetry_A
  _geom_hbond_publ_flag
 N2 H2 O6 0.88(2) 2.02(2) 2.8605(17) 160.3(17) 1_645 yes
 N3 H3 Cl1 0.894(18) 2.629(18) 3.0525(9) 110.0(13) . yes
 N3 H3 O5 0.894(18) 2.200(18) 3.0215(13) 152.4(16) 2_676 yes
 C11 H11B Cl1 0.99 2.92 3.6532(14) 132.1 2_676 yes
 C14 H14A O10A 0.98 2.58 3.188(4) 120.3 1_554 yes
 C17 H17 O1 0.95 2.40 3.2861(13) 155.7 1_465 yes
 C18 H18B O6 0.99 2.55 3.5356(15) 173.6 . yes
 C22 H22B O9 0.99 2.63 3.552(2) 155.4 1_455 yes
 C24 H24C O4A 0.98 2.59 3.550(6) 165.6 . yes
 C25 H25A Cl1 0.98 2.96 3.5177(17) 117.2 2_676 yes
 O6 H6A O1 0.84(2) 1.92(2) 2.7349(13) 161(2) 1_465 yes
 O6 H6A O2 0.84(2) 2.47(2) 3.0069(12) 122(2) 1_465 yes
 O6 H6B N5 0.94(3) 1.83(3) 2.7584(14) 172(2) . yes
 O7 H7A O8 0.837(9) 1.997(10) 2.8307(15) 174(2) 2_777 yes
 O7 H7B O7 0.827(10) 2.135(13) 2.933(3) 162(3) 2_777 yes
 O8 H8A O6 0.843(9) 1.921(9) 2.7636(14) 177(2) 1_655 yes
 O8 H8B O5 0.845(9) 1.952(10) 2.7886(15) 171(2) . yes
 O9 H9A O7 0.840(10) 2.031(11) 2.859(3) 168(3) . yes
 O10 H10E O10 0.824(10) 2.63(3) 3.227(6) 130(3) 2_867 yes

loop_
  _geom_torsion_atom_site_label_1
  _geom_torsion_atom_site_label_2
  _geom_torsion_atom_site_label_3
  _geom_torsion_atom_site_label_4
  _geom_torsion
  _geom_torsion_site_symmetry_1
  _geom_torsion_site_symmetry_2
  _geom_torsion_site_symmetry_3
  _geom_torsion_site_symmetry_4
  _geom_torsion_publ_flag
 Cl1 C16 C17 N5 179.35(9) . . . . ?
 O1 C1 C2 O2 -2.17(16) . . . . ?
 O1 C1 C2 C3 178.34(11) . . . . ?
 O2 C2 C3 C4 -177.13(11) . . . . ?
 O2 C11 C12 O4 172.0(2) . . . . ?
 O2 C11 C12 O4A -159.3(4) . . . . ?
 O2 C11 C12 N2 -0.04(19) . . . . ?
 O3 C8 C9 N1 -5.72(17) . . . . ?
 O3 C8 C9 C4 175.01(10) . . . . ?
 N1 C1 C2 O2 176.45(10) . . . . ?
 N1 C1 C2 C3 -3.03(17) . . . . ?
 N3 C6 C7 C8 -178.33(10) . . . . ?
 N3 C15 C16 Cl1 2.90(15) . . . . ?
 N3 C15 C16 C17 -178.36(10) . . . . ?
 N4 C15 C16 Cl1 -177.21(8) . . . . ?
 N4 C15 C16 C17 1.53(16) . . . . ?
 N6 C18 C19 C20 -57.06(13) . . . . ?
 C1 N1 C9 C4 -1.08(16) . . . . ?
 C1 N1 C9 C8 179.66(11) . . . . ?
 C1 C2 C3 C4 2.27(17) . . . . ?
 C2 O2 C11 C12 177.74(11) . . . . ?
 C2 C3 C4 C5 176.24(11) . . . . ?
 C2 C3 C4 C9 -0.85(17) . . . . ?
 C3 C4 C5 C6 -173.82(11) . . . . ?
 C3 C4 C9 N1 0.21(16) . . . . ?
 C3 C4 C9 C8 179.52(10) . . . . ?
 C4 C5 C6 N3 175.79(10) . . . . ?
 C4 C5 C6 C7 -6.28(17) . . . . ?
 C5 C4 C9 N1 -176.79(10) . . . . ?
 C5 C4 C9 C8 2.52(16) . . . . ?
 C5 C6 C7 C8 3.60(17) . . . . ?
 C6 N3 C15 N4 -0.12(17) . . . . ?
 C6 N3 C15 C16 179.77(10) . . . . ?
 C6 C7 C8 O3 -177.95(11) . . . . ?
 C6 C7 C8 C9 2.26(17) . . . . ?
 C7 C8 C9 N1 174.07(10) . . . . ?
 C7 C8 C9 C4 -5.20(17) . . . . ?
 C9 N1 C1 O1 -178.97(10) . . . . ?
 C9 N1 C1 C2 2.41(16) . . . . ?
 C9 C4 C5 C6 3.23(17) . . . . ?
 C10 N1 C1 O1 5.40(16) . . . . ?
 C10 N1 C1 C2 -173.22(10) . . . . ?
 C10 N1 C9 C4 174.25(11) . . . . ?
 C10 N1 C9 C8 -5.02(17) . . . . ?
 C11 O2 C2 C1 179.85(10) . . . . ?
 C11 O2 C2 C3 -0.71(18) . . . . ?
 C13 N2 C12 O4 10.1(3) . . . . ?
 C13 N2 C12 O4A -20.7(4) . . . . ?
 C13 N2 C12 C11 -178.58(13) . . . . ?
 C013 N4 C15 N3 178.42(10) . . . . ?
 C013 N4 C15 C16 -1.47(16) . . . . ?
 C013 N5 C17 C16 -2.57(16) . . . . ?
 C013 N6 C18 C19 -114.36(12) . . . . ?
 C013 N6 C22 C21 115.65(12) . . . . ?
 C14 O3 C8 C7 1.25(19) . . . . ?
 C14 O3 C8 C9 -178.96(12) . . . . ?
 C15 N3 C6 C5 -33.46(17) . . . . ?
 C15 N3 C6 C7 148.56(11) . . . . ?
 C15 N4 C013 N5 -0.73(17) . . . . ?
 C15 N4 C013 N6 179.04(10) . . . . ?
 C15 C16 C17 N5 0.59(17) . . . . ?
 C17 N5 C013 N4 2.71(16) . . . . ?
 C17 N5 C013 N6 -177.05(10) . . . . ?
 C18 N6 C013 N4 172.60(10) . . . . ?
 C18 N6 C013 N5 -7.61(17) . . . . ?
 C18 N6 C22 C21 -59.70(13) . . . . ?
 C18 C19 C20 C21 54.05(12) . . . . ?
 C18 C19 C20 C23 175.46(9) . . . . ?
 C19 C20 C21 C22 -53.31(13) . . . . ?
 C19 C20 C23 O5 -23.23(15) . . . . ?
 C19 C20 C23 N7 159.80(11) . . . . ?
 C20 C21 C22 N6 54.88(12) . . . . ?
 C21 C20 C23 O5 98.79(13) . . . . ?
 C21 C20 C23 N7 -78.17(13) . . . . ?
 C22 N6 C013 N4 -2.22(16) . . . . ?
 C22 N6 C013 N5 177.56(10) . . . . ?
 C22 N6 C18 C19 60.86(13) . . . . ?
 C23 C20 C21 C22 -176.13(10) . . . . ?
 C24 N7 C23 O5 179.89(13) . . . . ?
 C24 N7 C23 C20 -3.2(2) . . . . ?
 C25 N7 C23 O5 -3.1(2) . . . . ?
 C25 N7 C23 C20 173.83(12) . . . . ?

_shelx_res_file
;
TITL BI-3812_E6 in P-1
    bi-3812_e6.res
    created by SHELXL-2018/3 at 14:48:42 on 10-Jan-2023
CELL 0.619921 8.948 12.19 14.881 83.865 75.6 80.454
ZERR 2 0 0 0 0 0 0
LATT 1
SFAC C H Cl N O
DISP C 0.001 0.0012 8.8157
DISP Cl 0.1029 0.1211 455.5974
DISP H 0 0 0.6184
DISP N 0.0022 0.0024 14.3692
DISP O 0.0047 0.0045 22.9837
UNIT 52 84 2 14 20
EQIV $1 1+X,-1+Y,+Z
EQIV $2 1-X,2-Y,1-Z
EQIV $3 +X,+Y,-1+Z
EQIV $4 -1+X,1+Y,+Z
EQIV $5 -1+X,+Y,+Z
EQIV $6 2-X,2-Y,2-Z
EQIV $7 1+X,+Y,+Z
EQIV $8 3-X,1-Y,2-Z
DFIX 0.84 0.01 O7 H7a O7 H7b
DANG 1.33 0.02 H7a H7b
DFIX 0.84 0.01 O8 H8a O8 H8b
DANG 1.33 0.02 H8a H8b
DFIX 0.84 0.01 O9 H9a O9 H9b
DANG 1.33 0.02 H9a H9b
DFIX 0.84 0.01 O9A H9Ab O9A H9Aa
DANG 1.33 0.02 H9Aa H9Ab
DFIX 0.84 0.01 O10 H10d O10 H10e
DANG 1.33 0.02 H10d H10e
DFIX 0.84 0.01 O10A H10f O10A H10g
DANG 1.33 0.02 H10f H10g
EADP O9 O9A
SADI 0.01 C12 O4 C12 O4A
EADP O4 O4A

L.S. 32
PLAN  2
TEMP -173.15
HTAB N2 O6_$1
HTAB N3 Cl1
HTAB N3 O5_$2
HTAB C11 Cl1_$2
HTAB C14 O10A_$3
HTAB C17 O1_$4
HTAB C18 O6
HTAB C22 O9_$5
HTAB C24 O4A
HTAB C25 Cl1_$2
HTAB O6 O1_$4
HTAB O6 O2_$4
HTAB O6 N5
HTAB O7 O8_$6
HTAB O7 O7_$6
HTAB O8 O6_$7
HTAB O8 O5
HTAB O9 O7
HTAB O10 O10_$8
CONF
htab
MORE -1
BOND $H
fmap 2
acta
REM <olex2.extras>
REM <HklSrc "%.\\BI-3812_E6.hkl">
REM </olex2.extras>

WGHT    0.075300    0.449000
FVAR       1.13735   0.67203   0.83431   0.60932
CL1   3    0.147301    1.096954    0.313152    11.00000    0.02594    0.02376 =
         0.02738    0.00223   -0.01172    0.00049
O1    5    0.874286    0.366864    0.516233    11.00000    0.03489    0.01923 =
         0.03771    0.00061   -0.00926    0.00579
O2    5    0.856188    0.518981    0.631943    11.00000    0.03211    0.02092 =
         0.03070    0.00078   -0.01200    0.00398
O3    5    0.576154    0.526413    0.277140    11.00000    0.04542    0.02596 =
         0.04077   -0.01149   -0.01864    0.00345
PART 1
O4    5    0.942106    0.630056    0.824880    21.00000    0.04677    0.03799 =
         0.04054   -0.00776   -0.02243    0.00195
PART 2
O4A   5    0.888590    0.610216    0.839581   -21.00000    0.04677    0.03799 =
         0.04054   -0.00776   -0.02243    0.00195
PART 0
O5    5    0.573689    1.068621    0.832315    11.00000    0.03334    0.04966 =
         0.03083   -0.00328   -0.01333   -0.01327
N1    4    0.722507    0.478909    0.430181    11.00000    0.02486    0.01585 =
         0.03338   -0.00162   -0.00692   -0.00019
N2    4    0.989604    0.452164    0.773663    11.00000    0.03420    0.02991 =
         0.03311    0.00568   -0.01188    0.00087
H2    2    0.976332    0.408598    0.733587    11.00000    0.03948
N3    4    0.352173    0.892558    0.377025    11.00000    0.02523    0.01982 =
         0.02626   -0.00112   -0.01098    0.00297
H3    2    0.338534    0.909118    0.319328    11.00000    0.03632
N4    4    0.278530    0.930970    0.532624    11.00000    0.02230    0.02086 =
         0.02756   -0.00110   -0.01070    0.00017
N5    4    0.107569    1.096444    0.585284    11.00000    0.02329    0.02061 =
         0.02909   -0.00114   -0.01086    0.00034
N6    4    0.210913    0.965072    0.687151    11.00000    0.02625    0.02592 =
         0.02779   -0.00298   -0.01460    0.00267
N7    4    0.596882    0.898691    0.909150    11.00000    0.03040    0.05591 =
         0.02811    0.00013   -0.01636   -0.00320
C1    1    0.798433    0.459331    0.501564    11.00000    0.02413    0.01866 =
         0.03137    0.00225   -0.00486    0.00061
C2    1    0.783772    0.550120    0.560695    11.00000    0.02455    0.02088 =
         0.02924    0.00239   -0.00804    0.00077
C3    1    0.704645    0.651558    0.543566    11.00000    0.02547    0.01870 =
         0.03083   -0.00103   -0.00963    0.00045
AFIX  43
H3A   2    0.699527    0.710545    0.581592    11.00000   -1.20000
AFIX   0
C4    1    0.628429    0.670146    0.468008    11.00000    0.02172    0.01790 =
         0.02959    0.00024   -0.00788   -0.00053
C5    1    0.539218    0.775157    0.455838    11.00000    0.02407    0.01743 =
         0.03040   -0.00179   -0.01005    0.00059
AFIX  43
H5    2    0.538928    0.833792    0.493141    11.00000   -1.20000
AFIX   0
C6    1    0.452687    0.792233    0.389720    11.00000    0.02208    0.01738 =
         0.02831    0.00017   -0.00770   -0.00040
C7    1    0.466206    0.708835    0.329112    11.00000    0.02458    0.02281 =
         0.03011   -0.00247   -0.01002   -0.00130
AFIX  43
H7    2    0.410946    0.722505    0.281230    11.00000   -1.20000
AFIX   0
C8    1    0.558472    0.606789    0.337489    11.00000    0.02566    0.02062 =
         0.03206   -0.00469   -0.00768   -0.00225
C9    1    0.637557    0.583543    0.410938    11.00000    0.02143    0.01671 =
         0.03043   -0.00022   -0.00597   -0.00028
C10   1    0.726370    0.380538    0.379618    11.00000    0.03396    0.01852 =
         0.04710   -0.00649   -0.01380    0.00110
AFIX 137
H10A  2    0.790821    0.389387    0.316312    11.00000   -1.50000
H10B  2    0.620141    0.373293    0.376933    11.00000   -1.50000
H10C  2    0.770716    0.313511    0.411983    11.00000   -1.50000
AFIX   0
C11   1    0.847906    0.603198    0.693346    11.00000    0.04135    0.02558 =
         0.03397   -0.00313   -0.01501    0.00677
AFIX  23
H11A  2    0.737223    0.632176    0.719747    11.00000   -1.20000
H11B  2    0.899029    0.665842    0.657927    11.00000   -1.20000
AFIX   0
C12   1    0.926370    0.558437    0.771793    11.00000    0.04422    0.03505 =
         0.03157   -0.00188   -0.01373    0.00794
C13   1    1.064246    0.401884    0.847994    11.00000    0.04370    0.04676 =
         0.04154    0.01327   -0.01796    0.00118
AFIX 137
H13A  2    1.108397    0.324300    0.835825    11.00000   -1.50000
H13B  2    0.986798    0.403999    0.907576    11.00000   -1.50000
H13C  2    1.147640    0.443606    0.850469    11.00000   -1.50000
AFIX   0
C013  1    0.198529    0.998751    0.599306    11.00000    0.02025    0.02047 =
         0.02776   -0.00190   -0.01129   -0.00176
C14   1    0.499166    0.550346    0.202733    11.00000    0.04701    0.03973 =
         0.04971   -0.01899   -0.02505    0.00318
AFIX 137
H14A  2    0.523473    0.486212    0.164440    11.00000   -1.50000
H14B  2    0.534797    0.615854    0.164477    11.00000   -1.50000
H14C  2    0.386266    0.565437    0.228094    11.00000   -1.50000
AFIX   0
C15   1    0.268741    0.959232    0.445172    11.00000    0.01993    0.01825 =
         0.02764    0.00000   -0.01030   -0.00138
C16   1    0.171746    1.058401    0.424644    11.00000    0.02231    0.01847 =
         0.02671    0.00154   -0.01080   -0.00093
C17   1    0.094613    1.122446    0.497116    11.00000    0.02238    0.01885 =
         0.03014   -0.00019   -0.01037   -0.00021
AFIX  43
H17   2    0.028513    1.188699    0.484394    11.00000   -1.20000
AFIX   0
C18   1    0.148208    1.032467    0.766680    11.00000    0.02378    0.03453 =
         0.02698   -0.00477   -0.01058    0.00203
AFIX  23
H18A  2    0.078905    0.991107    0.816284    11.00000   -1.20000
H18B  2    0.085863    1.102194    0.748021    11.00000   -1.20000
AFIX   0
C19   1    0.281571    1.060399    0.803473    11.00000    0.02711    0.03033 =
         0.02314   -0.00354   -0.01000   -0.00181
AFIX  23
H19A  2    0.238363    1.103740    0.859088    11.00000   -1.20000
H19B  2    0.346157    1.106706    0.755436    11.00000   -1.20000
AFIX   0
C20   1    0.382847    0.953168    0.828881    11.00000    0.02271    0.03483 =
         0.02179    0.00090   -0.01002   -0.00341
AFIX  13
H20   2    0.318678    0.910998    0.881769    11.00000   -1.20000
AFIX   0
C21   1    0.438587    0.879610    0.745397    11.00000    0.02225    0.02962 =
         0.02525   -0.00001   -0.01163   -0.00023
AFIX  23
H21A  2    0.512120    0.916740    0.695056    11.00000   -1.20000
H21B  2    0.494639    0.807338    0.764580    11.00000   -1.20000
AFIX   0
C22   1    0.301308    0.859067    0.709123    11.00000    0.02731    0.02298 =
         0.02959    0.00150   -0.01476   -0.00237
AFIX  23
H22A  2    0.340191    0.816825    0.652650    11.00000   -1.20000
H22B  2    0.234028    0.814066    0.756765    11.00000   -1.20000
AFIX   0
C23   1    0.524308    0.978107    0.858512    11.00000    0.02574    0.04605 =
         0.02180   -0.00348   -0.01003   -0.00479
C24   1    0.549662    0.790543    0.943465    11.00000    0.04146    0.05465 =
         0.03399    0.00695   -0.01787    0.00177
AFIX 137
H24A  2    0.450645    0.785676    0.928210    11.00000   -1.50000
H24B  2    0.536676    0.781406    1.011077    11.00000   -1.50000
H24C  2    0.629814    0.731598    0.914254    11.00000   -1.50000
AFIX   0
C25   1    0.742164    0.917875    0.929705    11.00000    0.03525    0.08893 =
         0.03910   -0.00354   -0.02461   -0.00645
AFIX 137
H25A  2    0.795136    0.967459    0.880107    11.00000   -1.50000
H25B  2    0.810112    0.846555    0.933626    11.00000   -1.50000
H25C  2    0.718297    0.952428    0.989112    11.00000   -1.50000
AFIX   0

O6    5   -0.066729    1.273998    0.681754    11.00000    0.04378    0.02307 =
         0.03267    0.00131   -0.00986    0.00657
H6A   2   -0.100251    1.313181    0.638712    11.00000    0.06478
H6B   2   -0.007592    1.210296    0.654106    11.00000    0.07305
O7    5    1.057537    0.880540    1.009903    11.00000    0.03998    0.06189 =
         0.03422    0.00302   -0.01831   -0.01293
H7A   2    1.105635    0.857063    1.051309    11.00000    0.05862
H7B   2    1.041864    0.949388    1.008992    11.00000    0.13365
O8    5    0.768897    1.212640    0.858142    11.00000    0.04066    0.06218 =
         0.03336    0.00737   -0.01675   -0.02187
H8A   2    0.816511    1.233732    0.804360    11.00000    0.05647
H8B   2    0.718571    1.163208    0.849989    11.00000    0.05443
PART 3
O9    5    1.164202    0.684254    0.909349    31.00000    0.06977    0.07812 =
         0.04249   -0.01563   -0.00706   -0.03063
H9A   2    1.120023    0.740637    0.938489    31.00000   -1.50000
H9B   2    1.090672    0.658915    0.895850    31.00000   -1.50000

PART 4
O9A   5    1.095449    0.703159    0.908793   -31.00000    0.06977    0.07812 =
         0.04249   -0.01563   -0.00706   -0.03063
H9AA  2    1.009739    0.730191    0.895816   -31.00000   -1.50000
H9AB  2    1.116389    0.640135    0.887060   -31.00000   -1.50000

PART 5
O10   5    1.341141    0.587203    1.023575    41.00000    0.06453    0.06606 =
         0.05102   -0.00313   -0.00879   -0.01553
H10D  2    1.304353    0.646605    0.996210    41.00000    0.01055
H10E  2    1.435939    0.582785    1.017759    41.00000    0.05933

PART 6
O10A  5    0.665853    0.506600    0.991353   -41.00000    0.06396    0.06616 =
         0.05380    0.00315   -0.00228   -0.00021
H10F  2    0.749282    0.526920    0.998839   -41.00000    0.03826
H10G  2    0.637501    0.559689    0.955088   -41.00000    0.01923
HKLF 4


REM  BI-3812_E6 in P-1
REM wR2 = 0.1211, GooF = S = 1.048, Restrained GooF = 1.053 for all data
REM R1 = 0.0420 for 6940 Fo > 4sig(Fo) and 0.0433 for all 7314 data
REM 480 parameters refined using 19 restraints

END

WGHT      0.0753      0.4490

REM Instructions for potential hydrogen bonds
HTAB N2 O6_$1
HTAB N3 O5_$2
HTAB C11 Cl1_$2
HTAB C14 O10A_$3
HTAB C17 O1_$4
HTAB C18 O6
HTAB C22 O9_$5
HTAB C22 O9A_$5
HTAB C24 O4A
HTAB C25 Cl1_$2
HTAB O6 O1_$4
HTAB O6 O2_$4
HTAB O6 N5
HTAB O7 O8_$6
HTAB O7 O7_$6
HTAB O8 O6_$7
HTAB O8 O5
HTAB O9 O7
HTAB O10 O10_$8

REM Highest difference peak  0.398,  deepest hole -0.549,  1-sigma level  0.050
Q1    1   0.7428  0.6004  0.5524  11.00000  0.05    0.40
Q2    1   0.5180  0.6618  0.3330  11.00000  0.05    0.39
;
_shelx_res_checksum                1448
_shelx_hkl_file
;
  -2   0   2 21520.0   824.9
  -2   0   2 20770.0   796.1
  -2  -2   0 20690.0   793.0
  -2   0   2 19930.0   763.8
  -1  -1   3 19490.0   746.9
   2   0  -2 19260.0   738.2
  -1  -1   3 18870.0   723.3
   4   3  -3 18090.0   693.7
  -4  -3   3 17960.0   688.9
   1   1  -3 17940.0   687.7
  -1  -1   3 17910.0   686.2
  -4  -3   3 17850.0   684.7
  -4  -3   3 17610.0   675.7
   4   3  -3 17070.0   655.0
   4   3  -3 16920.0   649.4
  -4  -3   3 16760.0   643.0
  -2   0   1 16740.0   641.6
   4   3  -3 16680.0   639.5
  -2   0   1 16010.0   613.7
  -1   5  -2 12650.0   485.2
   1  -5   2 12280.0   470.9
   1  -1  -3 11930.0   457.7
  -1   5  -2 11800.0   453.1
  -1   5  -2 11730.0   450.0
   1  -1  -3 11730.0   449.9
  -1   1   3 11630.0   446.2
  -1   5  -2 11510.0   442.0
   1  -5   2 11450.0   439.5
  -1   1   3 11360.0   435.8
  -2  -3  -1 11360.0   435.6
   1  -5   2 11350.0   435.7
  -1   1   3 11350.0   435.5
   1  -5   2 11220.0   430.4
  -2  -3  -1 11040.0   423.2
   0   2  -4 10840.0   416.1
   0   2  -4 10620.0   407.3
   0  -2   4 10620.0   407.2
  -1   1   3 10590.0   405.9
   0   2  -4 10570.0   405.8
   2   3   1 10480.0   402.1
  -2  -3  -1 10410.0   399.2
   0  -2   4 10130.0   388.3
   0  -2   4 10040.0   385.5
   0  -2   4  9873.0   378.9
   0   3   6  9865.0   378.6
   0  -3  -6  9576.0   367.2
   0   3   6  9505.0   365.0
   0  -3  -6  9325.0   358.0
   0   3   6  9281.0   356.1
   0  -3  -6  9207.0   353.4
   0  -3  -6  9125.0   349.9
   0  -3  -4  8882.0   340.5
   0   3   6  8776.0   336.7
  -1   1   4  8682.0   333.1
   3   2   1  8618.0   330.8
   0  -3  -4  8610.0   330.3
   5   4   1  8585.0   330.4
   3   2   1  8570.0   329.0
  -3  -2  -1  8567.0   328.9
   0  -3  -4  8464.0   324.5
  -3  -2  -1  8437.0   323.9
   3   2   1  8394.0   322.3
   5   4   1  8323.0   320.4
   5   4   1  8323.0   319.9
   0   3   4  8312.0   318.8
   0   3   4  8310.0   318.9
  -3  -2  -1  8310.0   319.0
   1  -1  -4  8306.0   318.8
   3   2   1  8261.0   317.2
  -3  -2  -1  8234.0   316.2
  -5  -4  -1  8210.0   315.8
   0  -3  -4  8206.0   314.8
   1  -1  -4  8199.0   314.4
   1  -1  -4  8156.0   312.8
  -5  -4  -1  8092.0   311.3
   0   3   4  8055.0   309.1
   1  -1  -4  8049.0   309.0
  -1   1   4  7998.0   307.2
   0  -5  -3  7944.0   304.8
  -5  -4  -1  7935.0   305.2
  -5  -4  -1  7896.0   303.7
  -1   1   4  7880.0   302.4
   2   2  -2  7877.0   302.4
   1  -3   5  7857.0   301.6
   1  -3   5  7808.0   299.7
   0   5   3  7802.0   299.4
  -2  -2   2  7783.0   298.7
   0   3   4  7772.0   298.1
   5   4   1  7766.0   298.6
  -2   0  -7  7741.0   297.5
  -2  -2   2  7659.0   294.1
  -1  -5  -5  7578.0   290.7
   2   2  -2  7520.0   288.7
   0  -1  -4  7499.0   287.6
  -1  -5  -5  7474.0   286.9
  -1   3  -5  7463.0   286.9
  -2  -2   2  7437.0   285.5
   0   1   4  7428.0   285.1
  -1   3  -5  7417.0   285.2
   2   0   7  7417.0   285.2
   0   5   3  7414.0   284.5
  -1   1   4  7414.0   284.7
   2   0   7  7391.0   283.8
   0   1   4  7367.0   282.5
   0  -1  -4  7298.0   279.8
   1   5   5  7287.0   279.7
   0  -5  -3  7268.0   278.9
   2   0   7  7215.0   277.4
   0   1   4  7195.0   276.3
   2   0   7  7180.0   275.7
   2   2  -2  7168.0   275.0
  -2   0  -7  7166.0   275.5
   0  -5  -3  7156.0   274.7
  -2  -2   2  7124.0   273.4
   1   5   5  7120.0   273.3
   0  -5  -3  7098.0   272.5
  -6   3  -6  7075.0   272.8
   0   1   4  7039.0   269.9
   1   5   5  6987.0   268.3
  -1  -5  -5  6985.0   268.0
   0   5   3  6984.0   268.1
  -1   3  -1  6984.0   268.1
   0   5   3  6982.0   268.0
   1  -1  -1  6977.0   267.6
  -1  -5  -5  6953.0   266.9
  -1   1   1  6905.0   264.8
  -6   3  -6  6898.0   266.6
  -2   0  -7  6897.0   265.1
  -2   0  -7  6892.0   265.1
   6  -3   6  6889.0   265.8
   0  -1  -4  6856.0   263.1
  -1   3  -1  6832.0   262.2
   1  -3   1  6831.0   262.2
  -1   1   1  6823.0   261.8
  -1   1   1  6802.0   260.9
   6  -3   6  6771.0   261.5
   1  -1  -1  6769.0   259.6
   6  -3   6  6752.0   260.5
   6  -3   6  6686.0   258.1
   0   2  -5  6663.0   255.8
   0  -2   5  6660.0   255.6
   0   2  -5  6654.0   255.7
   0  -1  -4  6650.0   255.4
   1  -3   1  6649.0   255.2
   1   5   5  6601.0   253.3
  -1   3  -1  6596.0   253.3
  -6   3  -6  6590.0   254.7
   1  -3   1  6535.0   250.9
  -2  -4 -12  6477.0   249.3
  -1   3  -1  6471.0   248.5
   2   4  12  6438.0   248.1
   2   4  12  6407.0   246.3
   2   4  12  6388.0   246.2
   0   2  -5  6372.0   245.1
   0  -2   5  6361.0   244.1
  -6   3  -6  6351.0   244.9
  -2  -4 -12  6344.0   244.7
   0  -2   5  6273.0   241.2
   0   2  -5  6268.0   240.6
   1  -3   1  6216.0   238.7
   2  -1  -7  6214.0   239.4
   2   4  12  6207.0   238.6
  -2   6  -1  6185.0   238.7
   0  -2   5  6138.0   236.1
   2  -1  -7  6097.0   234.3
  -2  -4 -12  6064.0   233.8
  -2  -4 -12  6014.0   231.5
  -2   1   7  5987.0   230.5
   2  -8  -4  5979.0   230.6
  -2   6  -1  5908.0   227.4
   2  -1  -7  5876.0   226.3
   2  -8  -4  5860.0   225.6
  -2   0  -6  5857.0   225.3
   2  -8  -4  5770.0   222.4
   1  -3   2  5768.0   221.5
  -1   3  -2  5750.0   220.9
  -2   8   4  5743.0   221.4
  -2   8   4  5726.0   220.7
  -2   8   4  5694.0   219.4
   2  -6   1  5682.0   218.7
   0  -7   3  5670.0   217.8
  -2   8   4  5667.0   218.4
   0  10   3  5662.0   217.8
   2   0   6  5652.0   217.5
   0  -7   3  5641.0   217.2
  -1   3  -2  5607.0   215.4
  -2   1   7  5584.0   215.3
   1  -3   2  5579.0   214.4
   0  -7   3  5566.0   214.3
   0   7  -3  5562.0   214.1
   0   7  -3  5558.0   214.0
   0  -7   3  5558.0   213.5
  -2   1  -4  5556.0   213.6
   0   7  -3  5547.0   213.6
  -1   3   0  5532.0   212.6
   0 -10  -3  5527.0   212.4
   2  -6   1  5519.0   212.5
  -2   6  -1  5500.0   211.7
   2  -1  -7  5499.0   211.3
   2   0   6  5491.0   211.2
  -2   1   7  5467.0   210.4
  -3  -1  -7  5457.0   210.3
  -1   3  -2  5442.0   209.2
   2  -8  -4  5435.0   209.3
   3   1   7  5420.0   208.4
   2  -1   4  5412.0   208.1
  -2   6  -1  5376.0   207.5
   3   1   7  5362.0   206.6
   1  -3   2  5348.0   205.4
   2   1  -1  5335.0   204.9
  -3  -2  -5  5325.0   204.7
   0   7  -3  5323.0   205.0
  -1   3  -2  5313.0   204.2
  -2   1   7  5303.0   204.4
  -3  -2  -5  5301.0   203.8
   0 -10  -3  5295.0   203.7
  -3  -1  -7  5277.0   203.2
   0 -10  -3  5255.0   202.0
   2  -1   4  5247.0   201.8
   3   3  -2  5243.0   201.5
  -5  -2  -4  5240.0   202.1
   5   2   4  5239.0   202.1
  -2   1  -4  5236.0   201.4
   1  -3   2  5229.0   200.9
  -3  -2  -5  5225.0   201.1
  -2   0  -6  5222.0   200.9
  -2   1  -4  5212.0   200.4
  -3  -1  -7  5191.0   199.8
  -5  -2  -4  5174.0   199.5
   0  10   3  5165.0   198.8
   5   2   4  5161.0   199.2
   3   2   5  5158.0   198.3
  -3  -2  -5  5146.0   198.0
   3   2   5  5140.0   197.8
  -2  -1   1  5124.0   196.9
   2   1  -1  5112.0   196.3
   5   2   4  5099.0   196.7
   2   1  -1  5093.0   195.7
  -2  -1   1  5089.0   195.5
  -2  -1   1  5086.0   195.4
   3   1   7  5083.0   195.5
  -1  -3  -2  5071.0  -197.3
  -2  -1   1  5047.0   193.9
  -1   3   0  5045.0   193.8
   5   0   2  5040.0   194.8
  -3  -1  -7  5028.0   193.8
  -3  -3   2  5028.0   193.5
   4   4  11  5021.0   193.2
   3   1   7  5014.0   193.2
   5   0   2  5014.0   193.6
  -2   1  -4  5007.0   192.7
  -5  -2  -4  5005.0   193.3
  -5   0  -2  5004.0   193.3
   4   4  11  5003.0   193.3
   2  -1   4  4990.0   192.0
  -3  -3   2  4987.0   191.9
   3   2   5  4984.0   191.8
   5   2   4  4982.0   192.3
  -5  -2  -4  4973.0   192.0
  -3  -3   2  4963.0   191.0
   2  -1   4  4957.0   190.6
   3   3  -2  4949.0   190.6
   0  10   3  4948.0   190.3
   0 -10  -3  4937.0   189.9
   1  -3   0  4899.0   188.2
   3   3  -2  4898.0   188.6
   5   0   2  4891.0   188.9
  -5   0  -2  4884.0   188.8
  -5   0  -2  4877.0   188.3
   5   0   2  4859.0   187.7
  -5   0  -2  4847.0   187.2
   1  -1  -2  4843.0   186.0
   3   2   5  4833.0   185.9
   0  10   3  4826.0   185.8
  -1   1  -8  4826.0   186.1
  -3   0   1  4825.0   185.8
   1  -3   0  4824.0   185.3
  -4   7   6  4822.0   186.6
  -1   1   2  4812.0   184.8
   1  -2  -2  4802.0   184.4
  -1   3   0  4800.0   184.4
   1  -3   0  4794.0   184.2
   2   1  -1  4791.0   184.2
  -1   3   0  4787.0   184.0
   3   0  -1  4777.0   183.9
   4   1   5  4770.0   183.9
   1  -1  -2  4752.0   182.4
  -4  -4 -11  4745.0   183.4
  -1   1  -8  4741.0   182.6
  -4  -1  -5  4735.0   182.5
  -4  -4 -11  4720.0   182.3
  -3  -3  -1  4717.0   181.4
  -3  -3   2  4714.0   181.5
   3   3   1  4710.0   181.1
   3   2  -5  4704.0   181.6
  -4  -4 -11  4704.0   181.8
   1  -3   0  4697.0   180.5
   3   0  -1  4675.0   180.0
   3   3   1  4675.0   179.8
  -4  -1  -5  4675.0   180.5
   3   3   1  4656.0   179.2
   1  -1   8  4645.0   178.6
   1  -2  -2  4643.0   178.3
  -1   1   2  4633.0   177.9
   1  -1  -2  4629.0   177.8
   4   4  11  4627.0   178.7
   0   2  -3  4614.0   177.4
   4   4  11  4613.0   177.5
   3   3  -2  4612.0   177.3
   2  -5   3  4611.0   177.9
   4  -7  -6  4609.0   178.1
   3   2  -5  4606.0   177.2
   1  -2  -2  4603.0   176.9
  -1   1  -8  4602.0   177.7
  -2   5  -3  4602.0   177.3
  -3   0   1  4602.0   177.3
  -3  -2   5  4590.0   177.0
  -4  -1  -5  4589.0   177.2
  -1   2   2  4586.0   176.2
   1  -1   8  4575.0   176.5
  -5  -7  -2  4573.0   176.2
  -2   5  -3  4564.0   175.9
   3   0  -1  4562.0   175.8
   1  -1  -2  4561.0   175.1
   1  -1   8  4557.0   175.3
  -1   1   2  4551.0   174.8
  -1   2   2  4547.0   174.7
   3   3   1  4544.0   174.9
   4   1   5  4528.0   174.7
   3   0  -1  4525.0   174.4
   4   1   5  4525.0   174.5
   1   5  -3  4521.0   174.1
  -5  -7  -2  4520.0   174.1
   1   5  -3  4517.0   173.6
  -3  -3  -1  4514.0   173.6
   1   5  -3  4502.0   173.3
   0   2  -3  4497.0   172.7
  -1   2   2  4495.0   172.7
  -4  -1  -5  4494.0   173.2
  -4  -4 -11  4482.0   173.1
  -3   0   1  4479.0   172.6
   4   1   5  4466.0   172.3
   0   2  -3  4464.0   171.7
  -1   2   2  4462.0   171.4
   3   2  -5  4457.0   172.0
  -2   5  -3  4453.0   171.9
  -3  -3  -1  4451.0   171.2
   0  -2   3  4448.0   170.7
  -3  -2   5  4448.0   171.8
   4  -7  -6  4446.0   172.8
   2  -5   3  4430.0   170.7
   1  -4  -7  4427.0   170.8
   1   6  -4  4424.0   170.2
   2  -3   0  4422.0   170.3
   1  -1   8  4418.0   170.6
   0  -2   3  4415.0   169.4
  -2   5  -3  4395.0   169.7
   2  -3   0  4387.0   169.0
   1  -2  -2  4380.0   168.3
  -1  -5   3  4376.0   168.1
   5   7   2  4366.0   168.0
   5   7   2  4366.0   168.0
   0  -2   3  4357.0   167.6
  -4   7   6  4350.0   168.6
  -3   0   1  4348.0   167.5
  -1   1   2  4342.0   166.7
   1  -4  -7  4340.0   166.9
   3   2  -5  4338.0   166.9
   4  -7  -6  4324.0   167.9
   1   5  -3  4322.0   166.1
  -3  -2   1  4318.0   166.3
   4  -7  -6  4314.0   166.6
   3   2  -1  4313.0   166.0
  -3  -3  -1  4312.0   165.9
  -1  -5   3  4311.0   166.1
   1   6  -4  4308.0   166.1
   5   5   1  4308.0   166.5
   2  -5   3  4304.0   166.1
   1   6  -4  4295.0   165.7
  -5  -7  -2  4294.0   165.8
  -2   3   0  4289.0   165.2
  -5  -5  -1  4289.0   165.5
  -2   2   2  4287.0   165.1
   2  -5   3  4284.0   165.1
  -1  -6   4  4282.0   164.6
  -4   7   6  4282.0   165.8
  -4   7   6  4280.0   166.0
  -2   3   0  4276.0   164.6
  -1  -5   3  4273.0   164.6
  -4  -1   3  4272.0   165.0
   2  -2  -2  4271.0   164.5
  -2   3   0  4265.0   164.2
   0  -2   3  4258.0   163.8
  -1  -5   3  4257.0   163.5
   2  -2  -2  4256.0   163.8
  -3  -2   1  4251.0   163.7
  -3  -2   1  4250.0   163.6
   2  -3   0  4249.0   163.6
   2  -2  -2  4244.0   163.4
   0   2  -3  4241.0   162.8
   5   5   1  4235.0   163.2
  -1   1  -8  4233.0   163.0
  -2   3   0  4232.0   163.1
   3   2  -1  4217.0   162.3
   1  -2  -7  4215.0   162.6
  -5  -7  -2  4214.0   162.6
  -1  -6   4  4210.0   161.9
   3   2  -1  4209.0   162.2
   5   5   1  4207.0   162.7
  -1   4   7  4201.0   162.0
  -4  -1   3  4198.0   162.2
  -2   2   2  4177.0   160.8
   2  -2  -2  4168.0   160.4
   2  -3   0  4166.0   160.4
   5   5   1  4165.0   160.6
   3   3  -3  4158.0   160.4
  -3  -2   1  4155.0   160.0
   4   1  -3  4154.0   160.3
  -2   2   2  4143.0   159.6
  -5  -5  -1  4137.0   159.8
  -1   2   7  4136.0   159.3
  -3  -2   5  4134.0   159.4
  -3  -3   3  4129.0   159.2
   1   6  -4  4123.0   158.7
  -5  -5  -1  4123.0   159.3
  -1   4   7  4121.0   159.1
  -4  -1   3  4111.0   158.8
   1   3   2  4093.0   158.8
   0   2   1  4089.0   156.9
   5   7   2  4084.0   157.8
  -1  -6   4  4082.0   157.5
  -1  -6   4  4072.0   157.2
   1  -4  -7  4070.0   157.0
  -3  -2   5  4068.0   157.1
  -1   4   7  4067.0   156.8
   5   7   2  4061.0   156.9
  -4  -1   3  4051.0   156.4
   1   3   2  4043.0   156.8
   3   3  -3  4029.0   155.4
   0  -2  -1  4020.0   154.3
   1  -2  -7  4013.0   154.8
  -2   2   2  4013.0   154.6
   1   3   2  4011.0   155.6
   3   2  -1  4002.0   154.2
  -3   4   0  3993.0   154.2
   4   1  -3  3992.0   154.4
   1   3   2  3981.0   154.4
   3   3  -3  3977.0   153.0
  -1   2   7  3973.0   153.5
  -1   4   7  3972.0   153.3
   1  -4  -7  3971.0   152.7
  -5  -5  -1  3971.0   153.2
   3  -4   0  3970.0   153.4
   0   2   1  3968.0   152.3
  -3   2  -2  3965.0   153.1
   1  -2  -7  3962.0   152.4
   1  -2  -7  3943.0   151.7
  -2  -4   7  3931.0   152.1
  -1  -3  -2  3926.0   152.8
   1  -2   6  3918.0   150.7
  -1  -3  -2  3917.0   152.4
  -1  -5  -6  3906.0   150.0
   3   2   2  3904.0   150.4
   3  -2   2  3895.0   150.3
  -3   2  -2  3893.0   150.3
   3  -2   2  3891.0   150.2
   0  -5  -1  3883.0   149.2
  -3  -2  -2  3882.0   149.5
  -1  -1  -2  3880.0   148.9
   3   3  -3  3879.0   149.3
   4   1  -3  3875.0   149.9
   0   5   1  3874.0   148.9
  -3  -3   3  3873.0   149.5
  -3  -3   3  3872.0   149.2
  -1  -1  -2  3871.0   148.5
  -3   4   0  3868.0   149.5
  -2  -4   7  3863.0   149.6
   0   2   1  3858.0   148.0
   0  -2  -1  3856.0   147.9
   0   3   1  3851.0   147.8
   0   2   1  3843.0   147.4
   3  -4   0  3828.0   148.0
   3   2   2  3817.0   147.0
  -1   2   7  3814.0   146.9
  -2  -4   7  3814.0   147.1
   1   0  -4  3810.0   146.4
  -3  -2  -2  3806.0   146.6
  -3   4   0  3802.0   146.9
   3   2   2  3797.0   146.2
   3  -4   0  3791.0   146.6
  -1  -5  -6  3790.0   145.8
   1   1   2  3780.0   145.1
  -3  -2  -2  3777.0   145.4
  -3  -5  -2  3776.0   145.2
   0   5   1  3773.0   145.0
  -3  -2  -2  3771.0   145.2
  -1   2  -6  3764.0   145.1
   1  -2   6  3763.0   145.3
  -1  -3  -7  3760.0   144.6
  -2  -4   7  3760.0   145.0
  -1  -5  -4  3758.0   144.4
  -1   3   4  3753.0   144.5
  -1   2   7  3752.0   144.8
   3   2   2  3742.0   144.1
   1  -3  -4  3730.0   143.5
   0   3   1  3727.0   143.1
  -3   4   0  3727.0   144.2
   0  -5  -1  3720.0   142.9
  -1  -1  -2  3720.0   142.8
   1   5   4  3712.0   142.8
   3  -4   0  3709.0   143.4
  -1  -5  -6  3708.0   142.6
   1   5   6  3703.0   142.5
  -1   3   4  3683.0   141.8
  -1  -7  -5  3681.0   141.8
   3   5   2  3681.0   141.5
   2   4  -7  3676.0   141.6
   0  -3  -1  3674.0   141.0
   1   5   6  3672.0   141.2
  -1  -1  -2  3670.0   140.9
   2   4  -7  3670.0   141.4
  -1   2  -6  3664.0   141.4
   4   1  -3  3664.0   141.4
  -1   2   3  3663.0   140.9
   1   5   4  3653.0   140.5
   1  -2   6  3648.0   140.8
   1   1   2  3648.0   140.0
   1   0  -4  3646.0   140.5
   1   3   7  3641.0   140.0
  -3  -3   3  3639.0   140.4
   0   5   1  3631.0   139.7
  -1   3   4  3618.0   139.3
   1   3   7  3610.0   139.2
   2   4  -7  3609.0   139.9
   1  -2  -3  3607.0   138.7
  -1  -3  -7  3606.0   139.1
  -2   8   3  3605.0   139.4
   1   5   4  3601.0   138.5
  -1  -5  -6  3593.0   138.0
   1   5   4  3589.0   138.0
  -1  -5  -4  3589.0   137.9
   1  -2  -3  3585.0   137.8
   1   3   7  3584.0   137.8
   4   4   1  3580.0   138.0
  -1   0   4  3576.0   137.5
   2  -8  -3  3576.0   138.4
   1  -2   6  3573.0   137.5
   2  -3   6  3572.0   137.7
   2  -8  -3  3570.0   138.0
   0   5   1  3568.0   137.2
   1   0  -4  3567.0   137.4
   0  -5  -1  3565.0   137.1
  -1   2  -6  3560.0   137.6
  -2   8   3  3555.0   137.5
  -3  -5  -2  3551.0   136.5
  -1   0   4  3532.0   136.2
   1   5   6  3530.0   135.9
  -2  -2  -8  3517.0   135.9
   0   2   4  3516.0   135.0
  -1  -3  -7  3515.0   135.2
   0  -5  -1  3508.0   134.9
   1   0  -4  3505.0   134.7
   2  -2   3  3505.0   135.1
  -1   2   3  3500.0   134.7
  -2   8   3  3499.0   135.4
   2  -8  -3  3498.0   135.4
  -1  -5  -4  3497.0   134.5
  -4   6  -8  3496.0   136.3
   0  10   4  3494.0   134.7
   1   1   2  3494.0   134.1
  -2   2  -3  3494.0   134.7
  -2   8   3  3492.0   135.1
  -1  -7  -5  3485.0   134.3
  -1   0   4  3479.0   134.0
   0 -10  -4  3477.0   134.0
   2   2   8  3473.0   134.2
   0  -3  -1  3470.0   133.2
   1  -3  -4  3467.0   133.3
  -1  -3  -7  3466.0   133.6
   0  -2  -4  3465.0   133.1
   0   2   4  3462.0   133.2
   0  -3  -1  3462.0   132.9
   0  -2  -4  3460.0   132.8
  -1   2  -6  3460.0   133.3
   2   2   8  3460.0   133.6
  -5  -2  -5  3457.0   133.7
   1   7   5  3452.0   133.0
  -2   3   7  3450.0   133.6
   1  -3  -4  3449.0   132.9
  -2  -2  -8  3448.0   133.0
   2   4  -7  3448.0   133.6
   3   5   2  3446.0   132.7
   2  -3   2  3443.0   132.8
   1   5   6  3442.0   132.3
   3   5   2  3441.0   132.3
   1   1   2  3439.0   132.0
   4   4   1  3438.0   132.8
   1   3   7  3436.0   132.6
   1   7   5  3426.0   132.0
   4  -6   8  3422.0   132.5
  -1   2   3  3419.0   131.5
  -4  -4  -1  3417.0   131.8
  -2   3   7  3415.0   132.1
   5   2   5  3413.0   132.2
   4  -6   8  3412.0   132.9
  -3  -5  -2  3410.0   131.3
   2  -3  -7  3407.0   132.0
  -2  -2  -8  3406.0   131.4
  -2   3   4  3405.0   131.7
   2  -3  -7  3403.0   131.7
  -4   6  -8  3403.0   132.1
  -2   3  -6  3402.0   131.5
   4   2   6  3402.0   131.6
   0  -3  -1  3393.0   130.3
  -1   3   4  3390.0   130.6
   2   2   8  3385.0   130.3
   2   2   8  3385.0   130.3
   4   2   6  3381.0   130.6
  -3  -5  -2  3380.0   130.1
   4   4   1  3378.0   130.6
   1  -2  -3  3377.0   130.0
   0 -10  -4  3375.0   129.9
   0  10   4  3371.0   129.9
   1  -2  -3  3371.0   129.8
   0  -2  -4  3369.0   129.7
   2  -8  -3  3364.0   130.0
  -2   3  -6  3359.0   129.9
   2  -3  -4  3357.0   129.5
  -4   6  -8  3353.0   130.6
  -3   0   0  3349.0   129.3
  -4  -2  -6  3349.0   129.3
  -4  -2  -6  3349.0   129.7
  -4  -4  -1  3348.0   129.3
  -3   0   0  3347.0   129.1
   0  10   4  3345.0   128.9
  -1   0   4  3345.0   128.6
   4   2   6  3343.0   129.4
  -1  -5  -4  3341.0   128.5
   1  -3  -4  3339.0   128.7
   0  -3  -2  3338.0   128.1
   2  -3   6  3338.0   129.1
  -2   3  -6  3338.0   129.1
  -4  -2  -6  3334.0   128.7
   5   2   5  3333.0   129.1
   3   5   2  3332.0   128.3
   5   2   5  3332.0   129.0
  -2  -2  -8  3331.0   128.6
   0   2   4  3327.0   127.8
  -3   2   5  3327.0   128.7
   0   2   4  3326.0   128.0
  -1  -7  -5  3326.0   128.3
   1   7   5  3324.0   128.1
   2   4   4  3323.0  -127.6
   0  -3  -2  3312.0   127.1
   2   1  -3  3312.0   127.6
   2  -3  -7  3310.0   127.6
  -3  -4   2  3306.0   127.6
  -5  -2  -5  3306.0   128.3
  -1  -7  -5  3300.0   127.3
   5   2   5  3299.0   127.9
  -3   0   0  3297.0   127.3
  -5  -2  -5  3288.0   127.5
  -2   2  -3  3287.0   126.9
   0  10   4  3286.0   126.6
  -2   3  -2  3286.0   126.8
   0   3   1  3283.0   126.1
   1   7   5  3282.0   126.5
  -4   6  -8  3282.0   127.4
   1  -5   1  3277.0   126.3
  -4  -2  -6  3277.0   126.9
  -2   3  -2  3276.0   126.5
   2  -2   3  3274.0   126.3
  -1   5  -1  3273.0   126.1
  -2   3   7  3273.0   126.6
   4  -6   8  3269.0   126.6
   2  -2   3  3267.0   125.9
  -4  -4  -1  3266.0   126.1
   0   3   2  3262.0   125.3
   2   1  -3  3262.0   125.7
   0   3   1  3254.0   125.0
   2  -1   6  3254.0   125.4
   2  -3  -4  3252.0   125.5
   0  -2  -4  3250.0   125.0
   2  -3   2  3248.0   125.4
   0   3   2  3244.0   124.6
   2  -3   6  3243.0   125.5
   2  -3  -7  3240.0   124.9
  -3   2   5  3239.0   125.3
  -1   5  -1  3235.0   124.9
  -1   5  -1  3231.0   124.7
   4  -6   8  3229.0   125.8
   2   1  -3  3228.0   124.6
  -3   0   0  3227.0   124.6
   4   4   1  3226.0   124.4
   3   4  -2  3225.0   124.1
   2  -2   3  3221.0   124.3
  -4  -4  -1  3220.0   124.4
   2  -3   2  3216.0   124.1
  -2   2  -3  3216.0   124.1
   0  -2   6  3199.0   123.1
  -1   5  -1  3199.0   123.2
  -2  -1   3  3196.0   123.2
   3   4  -2  3196.0   123.0
  -5  -2  -5  3192.0   123.6
   1  -5   1  3187.0   122.8
   3  -2  -5  3185.0   123.5
  -2   3   7  3183.0   123.3
  -1   2   3  3180.0   122.4
   3   4  -2  3180.0   122.9
  -3  -4   2  3176.0   122.7
   1  -5  -6  3173.0   122.2
   0  -1  -5  3171.0   121.9
   0   1   5  3165.0   121.7
   2  -3   2  3165.0   122.1
   3  -2  -5  3164.0   122.2
   2  -3   6  3162.0   122.0
  -2   2  -3  3149.0   121.4
  -3   2   5  3148.0   121.9
  -4  -5   0  3146.0   121.5
   3  -2  -5  3145.0   121.5
   0  -2   6  3143.0   121.0
   0   3   2  3135.0   120.4
   0 -10  -4  3132.0   120.6
  -3  -4   2  3132.0   120.9
  -4  -5   0  3127.0   120.7
   0   1   5  3123.0   120.4
   0   2  -7  3115.0   120.1
   0  -2   6  3115.0   120.5
   4  -4   0  3113.0   121.0
   0   2  -7  3110.0   120.5
   2  -1   6  3107.0   120.1
  -2   3  -6  3103.0   120.1
   0  -2   6  3100.0   120.0
   4   5   0  3097.0   119.4
   4   2   6  3094.0   119.6
   0  -4   6  3092.0   119.1
  -2  -1   3  3092.0   119.3
  -4  -5   0  3090.0   119.5
   0   4  -6  3089.0   119.2
  -1   1  -7  3088.0   119.2
  -2   3  -2  3088.0   119.1
   0  -3   2  3086.0   118.6
  -2   3  -2  3081.0   119.0
   0  -3  -2  3079.0   118.3
   0 -10  -4  3078.0   118.6
  -4   4   0  3074.0   119.4
  -3   2   5  3073.0   119.1
   5   4  -4  3064.0   118.5
  -2  -4  -4  3046.0   117.1
  -4  -2   3  3043.0   117.8
  -2   1  -6  3037.0   117.3
   4  -4   0  3037.0   117.9
  -4   4   0  3036.0   118.0
   0  -6   0  3034.0   116.7
   0  -3  -2  3032.0   116.5
  -4   4   0  3029.0   117.6
   3  -4   9  3028.0   117.8
   0   2  -7  3027.0   117.1
  -4   4   0  3026.0   117.4
   3   4  -2  3021.0   116.7
   0   4  -6  3020.0   116.9
   5   2   7  3019.0   117.2
  -5  -4   4  3018.0   117.2
  -3   1  -6  3011.0   116.5
  -3  -4   2  3010.0   116.2
   0   3  -2  3008.0   115.7
  -1   5   6  3007.0   116.5
   3  -1   6  3004.0   116.2
  -2  -4  -4  3002.0   115.4
  -2   1  -6  3001.0   116.0
   5   4  -4  2999.0   116.7
   0   1   5  2996.0   115.2
   1  -5   1  2996.0   115.6
  -3  -3  -5  2993.0   115.3
  -2  -1   3  2992.0   115.5
   3   4  -6  2992.0   116.2
   3  -2  -5  2991.0   116.1
   4  -4   0  2991.0   116.2
  -4  -5   0  2991.0   115.6
  -1   1  -7  2989.0   115.6
   1  -1   7  2988.0   115.1
   4   5   0  2987.0   115.2
   4   5   0  2987.0   115.6
  -1   1  -7  2979.0   115.4
   0  -1  -5  2976.0   114.4
   3  -4   9  2971.0   115.0
  -5  -2  -7  2971.0   115.5
   4   2  -3  2968.0   115.2
   0  -2   7  2959.0   114.0
  -4   0   3  2959.0   114.7
   0   1   5  2956.0   114.1
   2   4   4  2956.0   113.5
  -2   1  -6  2955.0   114.3
  -5  -4   4  2955.0   114.9
  -3   1  -6  2954.0   114.5
   0   3   2  2949.0   113.3
  -3  -3  -5  2947.0   113.6
  -4  -2   3  2947.0   114.1
  -3   1  -6  2946.0   114.2
   4  -4   0  2946.0   114.4
   2   1  -3  2944.0   113.6
  -1  -3   9  2942.0   113.7
   0   6   0  2940.0   113.2
   4   5   0  2940.0   113.9
   4   2  -3  2938.0   113.5
   0  -2   7  2935.0   113.7
   1  -1   7  2935.0   113.7
   1  -5  -6  2934.0   113.0
   1  -1   7  2933.0   113.0
  -3   1  -6  2925.0   113.1
   0  -3   2  2922.0   112.5
  -2   1  -6  2921.0   112.9
  -5  -4   4  2921.0   113.6
   0  -3   2  2917.0   112.4
   2  -1   6  2916.0   112.7
  -3  -3  -5  2911.0   112.4
   0  -1  -5  2906.0   112.1
  -3   4  -9  2902.0   113.1
   3   3   5  2901.0   111.8
   3   3   5  2900.0   111.8
   3   4  -6  2893.0   112.3
   2   4  13  2889.0   111.7
  -4  -2   3  2888.0   112.0
   5  -1   9  2888.0   112.2
   0  -2   7  2885.0   111.2
   0  -4   6  2885.0   111.2
   3  -1   6  2884.0   111.8
   5   2   7  2884.0   111.9
  -4   0   3  2882.0   111.9
  -5  -2  -7  2882.0   111.7
   0  -3   2  2876.0   110.5
  -2  -1   3  2876.0   110.9
   4   0  -3  2875.0   111.3
   3   1   0  2874.0   111.0
  -5  -2  -7  2871.0   111.2
  -5  -4   4  2871.0   111.6
   4   2  -3  2867.0   110.8
  -1  -3   3  2866.0   110.5
   5  -4   9  2866.0   111.4
   4   0  -3  2865.0   111.4
  -5   4  -9  2863.0   111.5
  -4  -2   3  2862.0   111.0
  -3  -4   6  2859.0   110.7
   1   3  -9  2851.0   110.2
   1  -2  -4  2850.0   109.7
   3   1   0  2850.0   110.0
   5   4  -4  2848.0   111.0
   0   3  -2  2846.0   109.6
  -2  -4  -4  2846.0   109.5
  -3  -3  -5  2846.0   109.9
   1  -1   7  2845.0   110.1
   4   0  -3  2845.0   110.5
   3   1   0  2844.0   109.9
   0   3  -2  2839.0   109.4
  -1  -3   9  2838.0   110.4
   1   3  -3  2835.0   109.0
   2  -4  -3  2834.0   109.5
  -5  -2  -7  2833.0   110.3
  -5   1  -9  2829.0   110.0
   3   3   5  2826.0   109.1
   2   4   4  2824.0   108.6
   0   4   0  2821.0  -108.5
   4   2  -3  2820.0   109.5
   0   4  -6  2814.0   109.2
   5   2   7  2814.0   109.4
  -3  -4   6  2813.0   109.2
   0   2  -7  2812.0   108.5
   1   3  -9  2812.0   109.5
   3  -6   9  2811.0   108.9
  -1  -3   3  2808.0   108.0
  -3  -1   0  2807.0   108.4
   3  -6   9  2805.0   109.5
  -3  -1   0  2804.0   108.3
   0   3  -2  2802.0   107.7
  -3   4  -9  2802.0   109.2
   0  -4   6  2800.0   108.5
  -1  -2  -5  2796.0   107.7
   3  -4   9  2794.0   108.7
   3  -1   6  2791.0   107.9
  -3  -4   6  2791.0   108.5
   2   7   0  2788.0   107.3
   3  -4   9  2788.0   107.9
   2  -1   6  2786.0   107.4
  -4   0   3  2786.0   108.1
   5   4  -4  2782.0   107.6
  -1   1  -7  2780.0   107.3
  -4   0   3  2780.0   107.8
  -2  -4 -13  2777.0   107.7
  -5   4  -9  2776.0   108.6
   1  -2  -4  2775.0   107.1
   0  -2   7  2774.0   107.6
   5  -1   9  2773.0   108.2
  -4  -6 -11  2771.0   107.8
   0   6   0  2768.0   106.6
   1   3  -3  2767.0   106.8
  -1  -3   3  2767.0   106.9
   1   2   5  2765.0   106.3
   3   4  -6  2765.0   106.7
  -1  -3   9  2761.0   106.7
  -1  -2  -5  2758.0   106.1
  -1  -3   3  2758.0   106.1
   1   3  -3  2755.0   106.0
  -4  -6 -11  2754.0   106.7
   3  -1   6  2752.0   106.6
   4   0  -3  2751.0   106.5
  -5   1  -9  2751.0   107.4
   3   1   0  2750.0   106.3
   5  -4   9  2747.0   107.4
  -1  -2  -5  2744.0   105.5
   4   6  11  2740.0   105.7
   3  -6   9  2738.0   106.1
   2  -4  -3  2737.0   106.0
   2  -4  -3  2737.0   106.0
  -1  -3   9  2736.0   106.6
  -2  -7   0  2736.0   105.3
   2   4  13  2734.0   106.4
   0  -4   6  2733.0   106.0
   2   4  13  2733.0   106.4
  -2   0  -3  2729.0   105.2
  -3  -1   0  2729.0   105.4
   0   4  -6  2725.0   105.2
   5   2   7  2725.0   105.7
  -5   4  -9  2724.0   106.8
   0  -1  -5  2720.0   104.9
  -1   2   4  2719.0   104.9
  -2  -4  -4  2715.0   104.5
   3   0   6  2715.0   105.0
  -2  -4 -13  2713.0   105.8
   0  -4   0  2711.0   104.2
   2   4   4  2709.0   104.2
   3   4  -6  2709.0   104.6
  -2   4   3  2702.0   104.6
  -5   1  -9  2702.0   105.7
  -4  -6 -11  2701.0   104.8
   2   7   0  2698.0   104.0
   1  -2  -4  2695.0   104.0
   4   6  11  2695.0   104.8
   1 -10  -3  2693.0   104.2
  -1   2   4  2692.0   103.8
   1   2   5  2691.0   103.4
   0   6   0  2689.0   103.7
  -3   6  -9  2688.0   105.1
  -3  -4   6  2688.0   104.1
  -1   2   4  2683.0   103.5
   1   3  -9  2683.0   103.7
  -3  -1   0  2683.0   103.7
   0  -6   0  2678.0   103.3
  -3   4  -9  2677.0   104.2
  -3   1  -7  2673.0   103.7
   1   2   5  2672.0   103.0
   1   3  -9  2670.0   103.9
   2   1   0  2662.0   102.5
  -1   6  -1  2660.0   102.7
  -1  -2  -5  2660.0   102.6
  -2  -7   0  2659.0   102.5
   5  -1   9  2659.0   103.8
   3   5   1  2656.0   102.2
  -1  10   3  2654.0   102.8
  -2   4   3  2654.0   102.7
   4  -4   9  2653.0   103.0
  -3   4  -9  2649.0   103.2
  -5   1  -9  2648.0   102.9
  -5  -2   0  2648.0   102.9
   0  -6   0  2646.0   101.8
  -3   6  -9  2646.0   103.4
   6  -3   7  2644.0   103.1
   3   3   5  2642.0   102.0
  -3   0  11  2636.0   103.1
  -5   4  -9  2636.0   102.6
  -2   4   3  2630.0   101.9
  -5   2   1  2630.0   102.6
   1  -6   1  2628.0   101.7
  -1   6  -1  2628.0   101.8
   2   0   3  2626.0   101.2
  -4  -6 -11  2626.0   102.1
   5  -2  -1  2626.0   102.3
   2   7   0  2625.0   101.2
   0   6   0  2622.0   101.2
   3  -1   7  2621.0   101.8
   2   4  13  2619.0   101.2
  -2  -4 -13  2613.0   101.3
   5  -4   9  2612.0   101.5
   5  -4   9  2610.0   102.2
  -3   0  -2  2609.0   100.8
   4   6  11  2607.0   100.6
   2   7   0  2606.0   100.3
  -2  -7   0  2602.0   100.3
  -7   4  -5  2597.0   101.6
   2   1   0  2596.0   100.0
   2   0   3  2594.0   100.0
   2   1   0  2594.0   100.0
   3  -6   9  2594.0   101.2
  -2   4   3  2592.0   100.3
  -2   0  -3  2591.0    99.9
  -6   3  -7  2590.0   101.6
  -3   0  -2  2587.0   100.1
   7  -4   5  2587.0   101.2
  -2   0  -3  2584.0    99.7
  -3   1  -7  2584.0   100.4
  -3   6  -9  2582.0   100.7
   1  -6   1  2581.0    99.7
   0   4   0  2580.0    99.2
  -2   4  -2  2578.0    99.7
  -6   3  -7  2576.0   100.5
   1   2   5  2575.0    99.3
   1   8  -8  2572.0    99.9
  -3   0  -6  2572.0    99.8
   1   3  -3  2570.0    99.2
  -3   0  -2  2569.0    99.4
  -3   0  11  2568.0   100.2
   0  -3  -3  2565.0    98.5
  -4   4  -9  2563.0   100.4
   3   0 -11  2562.0   100.4
  -4   4  -9  2561.0    99.9
   4   6  11  2561.0    99.5
  -2  -1   0  2560.0    98.6
  -3   6  -9  2555.0    99.7
   5   2   0  2555.0    99.5
   5   2   0  2554.0    99.1
   0  -4   0  2553.0    98.1
   1 -10  -3  2553.0    98.8
   1 -10  -3  2552.0    98.8
  -2   0  -3  2552.0    98.5
  -4   1  -3  2552.0    99.1
   7  -4   5  2552.0   100.1
   5  -1   9  2550.0    99.1
   2   1   0  2548.0    98.2
  -2  -1   0  2547.0    98.1
   2  -4   2  2546.0    98.5
   3   0   2  2546.0    98.5
   7  -4   5  2546.0    99.8
   1  -2  -4  2545.0    98.0
   1   8  -8  2545.0    99.5
   2   2   5  2543.0    97.9
   1  -6   1  2540.0    98.3
  -5  -2   0  2540.0    98.8
   1  -4   6  2537.0    98.5
  -5   2   1  2535.0    98.9
   5  -2  -1  2534.0    99.0
  -2  -2  -2  2531.0    97.5
  -2   8   5  2529.0    98.3
   3   0   2  2528.0    97.8
  -3   0  -2  2527.0    97.7
   2  -4  -3  2526.0    97.7
  -5   2   1  2526.0    98.5
  -2  -4 -13  2521.0    98.2
  -1   6  -1  2519.0    97.3
  -1   4  -6  2519.0    97.7
   2   0   3  2519.0    97.1
   5  -2  -1  2513.0    98.1
  -1   6  -1  2510.0    97.3
  -1   2  -7  2510.0    97.2
   0  -6   0  2509.0    96.8
   1 -10  -3  2507.0    97.0
   2   2   2  2506.0    96.5
   3   0   2  2506.0    97.0
   3   0   2  2506.0    96.9
  -2   4  -2  2504.0    97.1
   1  -6   1  2503.0    96.6
  -3   1  -7  2503.0    97.1
  -4   1  -3  2503.0    97.4
   5  -2  -1  2503.0    97.4
  -7   4  -5  2502.0    98.6
  -3   0  -6  2501.0    96.9
   5   2   0  2497.0    97.4
   6  -3   7  2495.0    97.8
   2  -4   2  2494.0    96.6
   6  -3   7  2493.0    97.6
  -1  10   3  2490.0    96.5
  -4   4  -9  2490.0    97.0
  -3   0   4  2489.0    96.5
   5   2   0  2489.0    96.7
  -6   3  -7  2487.0    97.8
   0   4   0  2485.0    95.7
   2  -4   2  2484.0    96.3
  -3   0  -6  2478.0    96.2
  -5  -2   0  2478.0    96.5
  -1  10   3  2477.0    95.9
   1  -2   7  2477.0    95.6
  -1  -8   8  2476.0    95.9
  -2  -1   0  2476.0    95.4
  -2  -1   0  2476.0    95.4
   4  -4   9  2472.0    96.7
   1  -4   6  2471.0    95.4
   2   0   3  2471.0    95.4
  -5   2   1  2471.0    96.4
  -1   2   4  2470.0    95.2
   3  -1   7  2470.0    95.6
  -2  -2  -2  2464.0    94.9
  -3  -5  -1  2464.0    95.0
  -1   0  -7  2463.0    95.4
   3  -4   2  2463.0    95.7
  -4   1  -3  2463.0    95.9
   3   6   4  2461.0    94.8
  -6   3  -7  2460.0    95.9
  -7   4  -5  2455.0    96.0
  -3   0  11  2454.0    96.3
   2   2   3  2453.0   -94.6
  -3   4  -2  2453.0    95.5
  -1   2  -7  2452.0    95.3
  -3  -5  -1  2449.0    94.4
   3  -1   7  2441.0    94.5
  -5  -4   0  2439.0    94.8
  -3   4  -2  2437.0    94.6
  -3   0  -6  2436.0    94.3
   3  -4   2  2433.0    94.6
  -2  -7   0  2429.0    93.5
  -4   4  -9  2429.0    95.1
  -7   4  -5  2428.0    95.5
  -1   0  -7  2426.0    94.1
  -3   0   4  2424.0    94.0
   0   4   0  2423.0    93.3
   8  -3   5  2423.0    95.3
   2   2   2  2419.0    93.1
   2  -4   2  2418.0    93.6
   3   0   6  2418.0    93.8
   3  -1   7  2417.0    93.9
   0   3   3  2416.0    93.0
  -1  10   3  2414.0    93.7
   6  -3   7  2412.0    94.2
   2   2   2  2410.0    92.8
  -2  -2  -2  2409.0    92.7
   7  -4   5  2409.0    94.5
   1  -2   7  2408.0    93.5
  -3   4  -2  2407.0    93.4
  -3  -3   0  2407.0    93.0
   3  -4   2  2406.0    93.5
   0   3   3  2405.0    92.5
   1   0   7  2405.0    92.8
   1  -4   6  2404.0    92.8
   4  -4   9  2404.0    94.0
  -1   0  -7  2403.0    92.9
  -2  -4  -6  2403.0    92.7
  -3  -6  -4  2403.0    92.6
  -4  -2   2  2402.0    93.3
  -2   4  -2  2400.0    93.1
   0  -3  -3  2398.0    92.1
   3   5   1  2397.0    92.3
  -2   4  -2  2395.0    92.6
  -3   4  -2  2392.0    93.1
  -5  -2   0  2390.0    93.0
   0  -4   0  2386.0    91.8
  -2  -2  -2  2383.0    91.7
   3   3   0  2382.0    91.9
   1  -8  -3  2381.0    92.2
   4  -4   9  2381.0    92.5
   3   6   4  2380.0    91.7
   1  -2   7  2378.0    91.8
   1   0   7  2376.0    91.6
   3   0  -4  2376.0    91.9
   5   4   0  2372.0    92.4
  -3   0   4  2371.0    92.0
  -1  -8   8  2370.0    91.8
   4   2  -2  2370.0    92.2
   1   8  -8  2368.0    92.4
  -2  -2  -5  2368.0    91.4
  -1  -8   8  2365.0    92.4
  -1   2  -7  2364.0    91.8
   3   0  -4  2364.0    91.9
   0   3   3  2363.0    90.9
  -3  -6  -4  2361.0    91.0
   3   5   1  2359.0    91.1
  -5  -4   0  2359.0    91.8
  -1   4  -6  2358.0    91.6
  -2  -4  -6  2357.0    91.0
   3   6   4  2356.0    90.8
  -1  -8   8  2355.0    92.0
  -2  -2  -5  2354.0    90.9
  -1   4  -6  2352.0    91.4
   3   0  -4  2350.0    90.9
   0  -3  -3  2349.0    90.4
   1  -8  -3  2348.0    90.9
   5   4   0  2348.0    91.6
  -3   1  -7  2345.0    91.2
   3   0 -11  2345.0    91.7
  -3  -3   0  2345.0    90.5
   3   0   6  2344.0    90.7
   1  -4   6  2343.0    91.0
   4   2  -2  2343.0    90.8
   2   2   2  2342.0    90.2
   2   4   6  2340.0    90.0
   5   4   0  2340.0    90.7
  -3  -3   0  2339.0    90.4
   1   0   7  2338.0    90.7
  -1   8   3  2337.0    90.5
   2  -8  -5  2337.0    90.7
  -3  -1  11  2329.0    91.4
   8  -3   5  2328.0    91.7
  -1   4  -6  2327.0    90.2
   3   0   6  2326.0    90.2
  -4  -2   2  2326.0    90.5
   2   2   5  2325.0    89.7
  -1  -3   4  2324.0    89.9
   1  -8  -3  2323.0    89.9
   1  -8  -3  2322.0    90.0
  -3   0  11  2321.0    90.4
  -3  -3   0  2321.0    89.7
   1  -2   7  2320.0    90.2
  -3  -5  -1  2320.0    89.6
  -4   1  -3  2319.0    90.1
   4   2   7  2319.0    89.9
  -2   8   5  2317.0    90.0
  -5  -4   0  2313.0    89.8
   6  -4   8  2312.0    90.5
   2   2   5  2310.0    88.9
   3   0 -11  2310.0    89.6
  -4  -2  -7  2306.0    89.8
  -1   8   3  2300.0    89.1
  -2  -2  -5  2300.0    88.8
   2   4   6  2300.0    88.5
   0  -4   0  2299.0    88.5
  -2  -2  -5  2298.0    88.7
   3   5   1  2298.0    88.8
   3   3   0  2297.0    88.7
   3   6   4  2295.0    88.4
   5   4   0  2293.0    89.0
   3  -4   2  2289.0    89.0
   0   3   3  2284.0    87.9
  -5  -4   0  2283.0    88.9
   1   0   7  2282.0    88.6
   0  -3  -3  2280.0    87.7
  -2  -4  -6  2280.0    88.0
  -6   4  -8  2279.0    89.1
  -3   2  -4  2278.0    88.4
  -8   3  -5  2277.0    89.8
  -3  -5  -1  2276.0    87.9
  -1  -3   4  2274.0    87.6
   3   3   0  2274.0    88.0
   8  -3   5  2272.0    89.4
  -3   3   5  2271.0    88.4
   3   0  -4  2270.0    88.2
  -8   3  -5  2261.0    88.8
   3   0 -11  2260.0    87.6
   3   3   0  2260.0    87.4
   4   2  -2  2259.0    87.5
  -6   4  -8  2259.0    89.0
   2   4   6  2258.0    87.2
  -8   3  -5  2257.0    88.7
   2  -8  -5  2256.0    88.1
   0   5   0  2255.0    86.9
  -1   0  -7  2254.0    87.1
   1   3  -4  2254.0    86.9
  -3   0   4  2253.0    87.4
  -2   8   5  2252.0    87.8
  -4  -2  -7  2250.0    87.6
   8  -3   5  2248.0    88.3
   2   2   5  2242.0    86.6
   2   4   5  2238.0    86.1
  -2  -3 -13  2237.0    87.1
  -3  -6  -4  2236.0    86.2
  -1   8   3  2232.0    86.6
   1   8  -8  2232.0    86.8
  -8   3  -5  2229.0    88.2
   1   3  -4  2226.0    85.8
   3   1 -11  2222.0    87.3
  -3  -6  -4  2219.0    85.5
   0   3  -8  2218.0    86.3
   5   1   2  2218.0    86.5
   6  -4   8  2217.0    87.1
  -4  -2   2  2216.0    86.1
  -4  -2   2  2216.0    86.0
   6  -4   8  2215.0    87.1
   3  -2   4  2213.0    85.9
  -2  -4  -5  2211.0    85.2
  -1   2  -7  2209.0    85.5
  -5  -1  -2  2208.0    86.1
   4   2   7  2206.0    85.9
  -5  -1  -2  2206.0    86.2
   5   1   2  2205.0    86.1
  -1  -3   4  2204.0    85.5
   2   3  13  2203.0    86.2
   5   1   2  2203.0    85.8
  -5  -1  -2  2203.0    85.9
   4   2  -2  2202.0    85.8
   2  -9  -5  2194.0    85.2
  -6   4  -8  2192.0    85.7
   2   4   6  2189.0    84.5
  -4  -4   0  2189.0    84.9
  -2   0   3  2188.0    84.6
  -4   4  -8  2184.0    85.3
  -4  -2  -7  2183.0    84.7
  -6   4  -8  2182.0    86.2
  -2  -4   4  2181.0    84.3
   3  -2   4  2180.0    84.8
   6  -4   8  2177.0    85.2
   2   4   5  2176.0    83.9
   5   1   2  2175.0    84.8
  -2   9   5  2174.0    85.0
   1  11   1  2171.0    84.0
   4   2   7  2168.0    84.4
   2  -8  -5  2167.0    84.5
  -4   4  -8  2166.0    85.2
   0   0  -6  2165.0    83.5
   1   3  -4  2151.0    83.4
   4  -4   8  2147.0    83.7
   0   3  -8  2144.0    83.7
  -4   6   4  2142.0    84.0
  -3   2  -4  2137.0    83.2
  -3   2  -4  2134.0    82.8
   2  -4  -1  2133.0    82.8
  -3  -1  11  2133.0    83.4
   3   4   5  2131.0    82.3
  -2  -4   4  2130.0    82.3
  -2   0   3  2129.0    82.4
  -2  -4  -5  2129.0    82.1
  -1   8   3  2127.0    82.5
   2   5   2  2126.0    81.8
  -3   2  -4  2126.0    82.8
   2   4  -4  2125.0    82.0
  -3   5  -5  2123.0    82.8
   2  -9  -5  2120.0    82.9
  -2  -2  -3  2120.0    81.7
   0   0   6  2119.0    82.2
  -1  -3   4  2119.0    81.7
   3  -3  -5  2119.0    82.3
   2  -8  -5  2118.0    82.1
   1   3  -4  2117.0    82.0
   0  -5   0  2116.0    81.5
   2  -9  -5  2115.0    82.1
  -1 -11  -1  2114.0    81.4
   2   6   1  2114.0    81.3
   3  -5   5  2114.0    82.4
   4   6   1  2114.0    81.7
   6   0  12  2113.0    82.4
  -5  -1  -2  2112.0    82.3
  -4  -6  -1  2111.0    81.7
   0   0   6  2109.0    81.9
  -2   8   5  2106.0    82.1
   0  -5   0  2105.0    81.0
  -2  -4   4  2105.0    81.9
  -4   6   4  2102.0    82.2
   4  -4   8  2101.0    81.8
  -4  -2  -7  2101.0    81.5
   1  -2   5  2100.0    81.5
  -2  -5  -2  2100.0    81.0
   4  -4   8  2100.0    82.4
  -2   9   5  2099.0    82.0
   0   3  -8  2097.0    81.3
  -4   4  -8  2097.0    82.3
  -4   6   4  2096.0    82.1
   2   0  -3  2095.0    80.9
  -2  -4  -6  2095.0    80.9
  -2  -4   4  2094.0    81.3
  -3   3   5  2094.0    81.7
   4  -6  -4  2094.0    81.7
   2   3  13  2092.0    81.9
  -3  -1  11  2090.0    82.3
   2  -4  -1  2086.0    80.9
   2   4  -4  2086.0    80.5
   2  -9  -5  2083.0    81.3
   2   4  -4  2083.0    81.0
   0   0  -6  2082.0    80.3
   3  -3  -5  2081.0    81.4
  -3  -4  -5  2078.0    80.2
   1  11   1  2076.0    80.3
  -2  -2  -3  2074.0    79.9
   2   3  13  2074.0    80.4
  -2   4   1  2073.0    80.4
  -2  -3 -13  2070.0    81.0
   4  -4   8  2069.0    81.2
  -4  -6  -1  2068.0    80.0
   0  -3   8  2067.0    80.0
  -2   4   1  2066.0    80.2
   4  -6  -4  2064.0    81.2
   0  -3   8  2063.0    79.8
  -4  -6 -12  2063.0    80.4
   2   3  13  2061.0    79.9
  -2  -4  -5  2060.0    79.5
   1  -2   5  2058.0    79.5
   1   3  11  2058.0    79.8
   3  -2   4  2058.0    79.9
  -3   5  -5  2053.0    80.4
   4  -6  -4  2053.0    80.6
   3  -5   5  2052.0    80.3
   3   4   1  2051.0    79.1
   2  -4  -1  2048.0    79.4
  -2   4   1  2048.0    79.5
  -2   4   1  2047.0    79.4
   4   4   0  2047.0    79.3
  -1 -11  -1  2046.0    78.8
  -2  -3 -13  2043.0    80.2
  -2   0   3  2039.0    78.9
   2   4   5  2039.0    78.4
  -4  -6  -1  2037.0    79.0
   3  -3  -5  2035.0    79.0
  -3   3   5  2032.0    79.1
   2  -6  10  2031.0    78.9
   2   2   3  2031.0    78.3
   6   0  12  2031.0    80.1
   1   3   3  2030.0    78.0
   0   3  -8  2028.0    78.6
  -6   0 -12  2025.0    80.1
  -7  -3  -2  2025.0    79.6
  -4  -2   4  2024.0    78.9
   2   0  -3  2022.0    78.3
   2   6   1  2022.0    77.9
   3  -6   7  2022.0    78.7
  -4   6   4  2022.0    79.2
  -2  -6  -1  2021.0    77.9
   1   3   3  2020.0    77.6
   3   1 -11  2020.0    78.4
  -2  -5  -2  2019.0    77.8
   3  -3  -5  2019.0    78.9
  -3  -3  10  2019.0    79.4
  -1   2  11  2018.0    79.1
  -1  -3  -3  2018.0    77.6
   2  -6  10  2018.0    79.2
   4   6   1  2017.0    78.3
   3  -2   4  2015.0    78.4
   2  -4  -1  2014.0    78.2
   3   1 -11  2013.0    79.0
   0   5   0  2012.0    77.7
   0  -5   0  2012.0    77.7
  -3   5  -5  2012.0    78.8
   2   2   3  2009.0    77.4
  -3  -4  -5  2009.0    77.8
   2   6   1  2007.0    77.2
  -4   4  -8  2005.0    78.4
  -4  -4   0  2005.0    77.7
   3   4   5  2003.0    77.5
   4   2   7  2003.0    77.7
  -6   0 -12  2002.0    79.1
   7   3   2  1998.0    78.8
   0  -3   8  1996.0    78.0
   4   6   1  1996.0    77.6
  -3  -4  -5  1992.0    76.9
   4  -6  -4  1991.0    77.8
   1  11   1  1989.0    77.2
  -3   5  -5  1988.0    77.5
  -1   1  -9  1987.0    77.5
  -2  -6  -1  1986.0    76.5
  -3   3   5  1984.0    77.4
  -3  -1  11  1984.0    77.5
  -7  -3  -2  1984.0    77.8
   2   0  -3  1983.0    76.6
   0   3  -6  1982.0    77.1
  -6   0 -12  1982.0    77.8
   7   3   2  1982.0    77.8
   1  -2   5  1980.0    76.8
   2   4  -4  1980.0    76.9
  -7  -3  -2  1976.0    77.7
   1  -3  -2  1974.0    76.2
   0   5   0  1973.0    76.1
   2  -5  -2  1973.0    76.7
  -2  -4  -5  1973.0    76.1
  -2  -2  -3  1972.0    76.1
   1  -3  -2  1970.0    76.0
  -7  -3  -2  1968.0    77.4
   1  -2 -11  1967.0    77.1
   3   4   5  1967.0    76.1
   6   6  10  1967.0    76.4
   2   5   2  1965.0    75.8
   3  -5   5  1965.0    76.5
   0   4   2  1964.0    75.6
  -6   0 -12  1964.0    77.0
   0   3  -6  1963.0    76.0
  -2   6 -10  1962.0    77.2
   3   4   1  1962.0    75.8
   0   5   0  1960.0    75.7
  -3  -4  -1  1960.0    75.8
  -2   5   2  1959.0    76.1
   2   5   2  1959.0    75.4
   0  -3   8  1958.0    76.5
  -1   1  -9  1958.0    76.1
   2  -6  10  1957.0    76.8
   0  -3   6  1955.0    75.5
   0  -4  -2  1955.0    75.3
  -2  -3 -13  1955.0    76.2
  -2  -6  -1  1953.0    75.2
  -3  -5 -10  1952.0    75.9
  -1  -3 -11  1951.0    75.7
   2   0  -3  1951.0    75.6
   2   6   1  1950.0    75.2
  -3  -3 -11  1950.0    76.1
  -3  -3 -11  1950.0    76.3
   1  11   1  1949.0    75.6
  -2  -2  -3  1949.0    75.2
   3  -5   5  1949.0    76.3
   2  -6  10  1945.0    75.6
   4   6   1  1945.0    75.1
   3  -6   7  1944.0    76.4
  -3   6  -7  1944.0    76.5
   4   4  12  1943.0    76.2
   6   7   9  1943.0    75.4
   0  -3   6  1942.0    75.0
  -1   3   2  1941.0    75.0
  -2   6 -10  1941.0    76.3
  -4  -6 -12  1941.0    76.0
  -1  -3  -3  1940.0    74.6
  -1 -11  -1  1940.0    75.1
  -4   6   3  1940.0    76.1
  -1 -11  -1  1938.0    75.1
  -2   0   3  1938.0    75.0
   1   3   3  1937.0    74.5
  -3  -3 -11  1935.0    75.7
   4  -6  -3  1934.0    75.7
  -1   3   2  1933.0    74.7
   1  -2 -11  1931.0    75.8
   1   3   3  1931.0    74.3
  -2   5   2  1931.0    75.2
  -4  -6  -1  1928.0    74.9
   3   1 -11  1927.0    74.8
   7   3   2  1927.0    75.9
  -3  -4  -5  1926.0    74.6
  -4  -6 -12  1926.0    75.5
   2  -5  -2  1923.0    74.7
   2   4   5  1922.0    74.1
  -3   6  -7  1922.0    75.3
   1  -3  -2  1921.0    74.2
   2   5   2  1920.0    74.1
   3   3  11  1920.0    74.4
  -3  -6  -3  1920.0    74.0
   6   0  12  1920.0    75.8
   0  -4  -2  1919.0    73.9
   0   3  -6  1918.0    74.2
  -2   5   2  1918.0    74.6
  -1  -3  -3  1917.0    73.8
  -2   5   2  1917.0    74.6
   3   3 -10  1917.0    75.5
  -6  -7  -9  1917.0    74.6
   1   3  11  1916.0    75.0
  -1  -3 -11  1916.0    74.3
  -1  -3 -11  1915.0    75.0
   3  -6   7  1914.0    75.1
   1  -2   5  1913.0    73.9
   3   4   1  1913.0    74.0
   6   7   9  1913.0    74.3
  -3  -6  -3  1912.0    73.7
   7   3   2  1911.0    74.9
  -2   6 -10  1910.0    75.0
   0  -3   6  1908.0    74.3
  -8   2  -4  1908.0    75.7
   3   3  11  1907.0    73.9
   4   2  -4  1907.0    74.1
   6   0  12  1907.0    74.5
   2   2   3  1903.0    73.4
  -3  -4  -1  1902.0    73.6
  -6  -6 -10  1902.0    74.2
   3   6   3  1897.0    73.1
  -4   6   3  1896.0    74.5
  -2   6 -10  1895.0    74.5
   3   5  10  1895.0    73.3
   2  -1   2  1894.0    73.3
   4   4   0  1892.0    73.3
  -6  -6 -10  1891.0    73.8
  -3  -4  -1  1890.0    73.0
  -6  -7  -9  1890.0    74.2
  -3   6  -7  1888.0    73.9
   6   7   9  1887.0    73.8
   1  -3  -2  1886.0    72.9
  -4  -4 -12  1886.0    73.8
   4  -6  -3  1885.0    74.1
   2  -7   9  1882.0    73.3
  -6  -6 -10  1882.0    74.1
   1  -1   9  1881.0    72.9
   6   6  10  1881.0    73.7
   3  -1   3  1879.0    73.1
  -4  -4 -12  1879.0    73.7
  -1   3   2  1878.0    72.6
   3   4   5  1878.0    72.5
   2  -7   9  1877.0    73.9
   4   2  -4  1877.0    73.5
  -1   2  11  1876.0    73.2
   3 -10   3  1874.0    73.4
   1   3  11  1873.0    72.6
  -4  -6 -12  1872.0    73.2
  -1  -3  -3  1871.0    71.9
  -1  -8   0  1871.0    72.1
  -6  -6 -10  1870.0    73.5
  -6  -7  -9  1870.0    72.8
   3   4   1  1868.0    72.4
  -4  -2   4  1868.0    73.0
  -1   3   2  1867.0    72.1
   5   7   1  1866.0    72.3
  -2  -6 -12  1864.0    72.6
   0   4   2  1863.0    71.8
  -8   2  -4  1858.0    73.9
   0   3  -6  1857.0    72.4
  -3  -4  -1  1857.0    71.8
   1  -1   9  1855.0    72.6
  -2   1  -2  1855.0    71.9
  -2  -6  -1  1855.0    71.5
   4  -6  -3  1855.0    72.6
   3   3 -10  1854.0    72.9
   6   7   9  1854.0    72.6
   0  -2   2  1853.0    71.3
   0   4   2  1853.0    71.4
  -3  10  -3  1853.0    72.6
   3   3  11  1853.0    72.4
  -6  -7  -9  1852.0    72.6
  -4  -2   4  1851.0    72.3
  -3   1  -3  1850.0    71.9
   4  -6  -3  1850.0    72.9
  -4  -2   4  1850.0    72.2
  -4   6   3  1849.0    72.6
  -1  -1  -5  1848.0    71.3
   2  -5  -2  1848.0    71.9
  -3  -5  -8  1847.0    71.6
   4   4  12  1847.0    71.7
   0   6  -8  1846.0    72.3
  -7  -7  -1  1845.0    72.9
   1   3  11  1843.0    72.2
   1   4   0  1843.0    70.9
   0  -5   0  1842.0    71.1
   2   6  12  1841.0    71.5
   0  -4  -2  1840.0    70.9
   2  -5  -2  1838.0    71.6
   2   6  12  1837.0    71.8
   3   5   8  1836.0    71.4
   1   1   5  1835.0    70.7
   4  -7  -3  1835.0    72.5
  -1  -1  -5  1834.0    71.1
   1  -2 -11  1833.0    71.1
  -8   2  -4  1832.0    72.4
   1  -1   9  1830.0    71.6
   1   4   0  1830.0    70.5
  -3  -5 -10  1830.0    71.4
   4   2  -4  1830.0    71.6
   0   2  -2  1829.0    70.4
   0  -4  -2  1829.0    70.5
   3   5   8  1828.0    70.6
   6   6  10  1828.0    71.8
   1 -10  -4  1826.0    71.1
  -3   1   3  1826.0    71.1
   7   7   1  1826.0    72.2
  -1   2  11  1825.0    71.9
   1  -1   9  1825.0    70.7
  -3   1   3  1825.0    71.1
  -5  -7  -1  1825.0    71.0
  -1  10   4  1824.0    71.0
   3  -1   3  1824.0    71.0
  -3   1  -3  1824.0    71.0
  -3  -5  -8  1824.0    70.8
   3  -6   7  1823.0    71.0
  -1   1  -9  1822.0    71.3
   7   7   1  1819.0    70.9
   4   4  12  1818.0    70.5
  -2  -5  -2  1817.0    70.1
  -4   7   3  1817.0    71.5
   3  -3   8  1816.0    71.3
  -5  -1   3  1816.0    71.2
   8  -2   4  1816.0    72.0
   7   7   1  1815.0    70.9
  -2   1  -2  1814.0    70.3
   3   5   8  1814.0    70.0
  -3   3   2  1813.0    70.7
   2  -7   9  1811.0    71.2
  -3   6  -7  1811.0    71.3
   3  -3  -2  1811.0    70.6
   8  -1   5  1810.0    71.5
  -2  -5  -2  1809.0    69.8
   0  -3   6  1807.0    70.5
  -3  -3  10  1806.0    71.4
   0   4   2  1805.0    69.5
   0   2  -2  1804.0    69.7
   0   6  -8  1804.0    70.4
   2  -1   2  1803.0    69.8
   3   5  10  1802.0    70.3
   3   6   3  1802.0    69.4
  -5  -7  -1  1802.0    70.3
  -3  10  -3  1801.0    71.4
   3  -3   8  1801.0    70.2
   4  -5  -4  1801.0    70.5
  -4  -4 -12  1801.0    70.7
  -2   1  -2  1800.0    69.7
  -3  -3  10  1800.0    70.4
   4   2  -4  1800.0    69.9
   5   7   1  1800.0    70.5
  -8   1  -5  1799.0    71.5
   0   2   6  1798.0    69.8
   5   7   1  1798.0    70.3
   6   6  10  1798.0    70.0
   1   4   0  1795.0    69.0
  -2   9   6  1794.0    70.2
  -1  -4   0  1792.0    68.9
  -4   6   3  1792.0    70.5
   5   1  -3  1792.0    70.1
   1 -10   1  1788.0    69.4
   3   6   3  1788.0    69.0
   2   6  12  1786.0    69.9
   3  -3  -2  1786.0    69.6
  -3  -5  -8  1786.0    69.4
  -4  -4 -12  1785.0    70.1
   2   6  12  1784.0    69.2
  -4   7   3  1783.0    70.1
  -5  -7  -1  1783.0    69.7
   8  -2   4  1783.0    70.6
  -2   7  -9  1782.0    70.3
  -2   7  -9  1782.0    70.2
   3   5  10  1782.0    68.9
   3  -1  -3  1781.0    69.3
   1  -2 -11  1780.0    69.1
  -3   3  -8  1780.0    69.9
   3  -1   3  1778.0    69.2
   3   2  -4  1777.0    69.4
  -4   4  -6  1776.0    69.5
   1   1   5  1774.0    68.4
   1   1   5  1773.0    68.7
   2  -1   2  1773.0    68.7
  -3   1  -3  1773.0    68.9
  -3  10  -3  1772.0    69.5
  -4   3   9  1772.0    70.1
   3 -10   3  1771.0    69.9
   4  -5  -4  1771.0    69.8
  -1  -4 -11  1770.0    69.5
   4   4  12  1770.0    69.4
  -3  -5 -10  1768.0    68.9
  -8   1  -5  1768.0    70.4
   7   7   1  1767.0    69.8
  -3   1  -3  1766.0    68.9
   3   3 -10  1765.0    68.6
  -3  -5  -8  1765.0    68.6
   0  -6   8  1764.0    68.5
   0  -6   8  1764.0    69.3
  -1  -1  -5  1764.0    68.3
   3   5  10  1764.0    68.8
  -1  10   4  1762.0    68.6
   2  -7   9  1762.0    68.6
   0   2   6  1761.0    68.0
   4  -5  -4  1761.0    69.6
  -4   4  -6  1761.0    68.9
  -3  -6  -3  1760.0    67.9
  -3  -3 -11  1758.0    68.7
  -4   4  -6  1757.0    69.3
   4  -7  -3  1754.0    68.7
   8  -1   5  1753.0    69.6
   3  -1   3  1752.0    68.2
  -3   3   2  1751.0    68.3
   4  -7  -3  1751.0    69.0
   0   2  -2  1750.0    67.6
  -4   7   3  1750.0    69.0
   0  -2  -6  1749.0    67.5
   1   8   0  1749.0    67.7
  -2  -6 -12  1749.0    68.6
  -2   1  -2  1748.0    67.7
  -5  -7  -1  1748.0    68.1
   0  -3 -14  1747.0    69.0
   3   2  -4  1747.0    67.7
  -7  -7  -1  1747.0    69.1
  -3  10  -3  1746.0    69.0
   3   3 -10  1746.0    68.0
   4  -4   6  1743.0    68.3
  -1   2  11  1742.0    67.9
  -1  -3 -11  1741.0    68.2
  -3   2   2  1740.0    67.9
  -4   5   4  1740.0    68.4
   3   6   3  1739.0    67.1
   4  -7  -3  1739.0    68.3
   4   3   2  1739.0    67.8
   5   1  -3  1739.0    68.6
   1 -10  -4  1738.0    67.6
   3  -2  -2  1738.0    67.9
   8  -2   4  1738.0    68.9
  -3  -3  10  1737.0    68.0
  -1  -4 -11  1736.0    68.3
   3  -1  -3  1735.0    67.8
   3  -1  -3  1734.0    67.4
   5   1  -3  1734.0    68.3
   8  -2   4  1734.0    68.9
   3  -3  -2  1733.0    67.7
  -3  -2   4  1733.0    67.5
   3   3  11  1733.0    67.8
   4   3  -4  1733.0    68.0
   0  -3 -14  1732.0    67.6
  -2   7  -9  1732.0    68.4
   0  -6   8  1731.0    68.0
   3 -10   3  1731.0    67.6
  -8   1  -5  1731.0    68.5
  -1   1  -9  1730.0    67.2
   2  -1   2  1730.0    67.0
  -3   3   2  1730.0    67.6
   8  -1   5  1730.0    68.6
   0   3  14  1729.0    67.6
   0   8   3  1729.0    66.9
   0   2  -2  1728.0    66.5
   4  -4   6  1728.0    68.0
   3   5   8  1727.0    67.1
  -4   5   4  1727.0    68.0
   0  -2   2  1726.0    66.4
  -1  -4   0  1725.0    66.3
  -5  -1   3  1725.0    67.9
   1   8   0  1724.0    66.7
   8  -1   5  1724.0    68.3
  -4  -3  -2  1723.0    67.1
  -5  -1   3  1723.0    67.6
  -6   2  -8  1723.0    68.3
  -1  10   4  1722.0    67.1
   3   2  -4  1722.0    67.1
   2  -3  -6  1721.0    66.8
   6   4  -5  1721.0    68.2
   0   3  14  1720.0    68.1
  -3   2   2  1720.0    67.1
   4   3   2  1718.0    66.9
  -1  -1  -5  1717.0    66.3
   3 -10   3  1716.0    67.6
   0  -2   2  1715.0    66.2
   3  -2  -2  1714.0    66.9
   1 -10  -4  1713.0    66.6
  -6   3   2  1713.0    67.7
  -1  -2  10  1711.0    67.4
  -3   1   3  1711.0    66.6
   6  -2   8  1711.0    67.7
  -1  -4   0  1710.0    65.9
  -2  -6 -12  1709.0    66.6
  -4   4  -6  1709.0    67.5
   4  -6   7  1707.0    67.0
  -5  -1   3  1707.0    66.9
   0   1   2  1706.0    65.5
  -3   3  -8  1705.0    66.8
   1   4   0  1704.0    65.6
   3  -1  -3  1704.0    66.6
  -3   1   3  1704.0    66.4
   0  -2   2  1703.0    65.8
  -3   3   2  1703.0    66.5
   6   4  -5  1701.0    66.4
  -6  -4   5  1701.0    67.0
  -2   2  -2  1699.0    65.9
  -4  -3  -2  1699.0    66.1
  -6  -4   5  1699.0    67.2
   3  -3   8  1697.0    66.6
   2  -1  -5  1696.0    65.7
   6  -3  -2  1696.0    67.4
  -7  -6   0  1696.0    66.8
  -1   8  -5  1695.0    66.6
  -8   2  -4  1694.0    67.0
   1   8   0  1693.0    65.7
  -2   3   6  1693.0    66.1
   1 -10  -4  1692.0    65.7
   1   8  -6  1692.0    66.0
   2  -9  -6  1692.0    66.7
  -6  -3  -3  1692.0    66.7
   6   4  -5  1692.0    67.2
   0  -8  -3  1691.0    65.4
   0  -8  -3  1691.0    65.3
   1   1   5  1691.0    65.6
  -3   3  -8  1691.0    66.5
   6  -2   8  1691.0    66.6
  -4   6  -7  1690.0    66.4
   2  -2   2  1688.0    65.5
  -4   7   3  1687.0    66.5
  -4  -3   4  1686.0    66.0
   1   4  11  1685.0    65.5
  -3  -5 -10  1685.0    65.8
  -4   3   9  1685.0    66.6
   0  -1  -2  1684.0    64.7
   0   3  14  1684.0    66.7
   3  -3  -2  1683.0    65.8
   0   6  -8  1682.0    66.3
  -2   9   6  1682.0    65.8
   2  -6   9  1682.0    65.6
   1   4  -1  1679.0    64.7
  -3  -7  -3  1677.0    64.9
  -4  -3  -2  1677.0    65.3
  -3   3  -8  1676.0    65.8
   5   7   1  1674.0    64.9
   6   3   3  1674.0    66.0
   0  -6   8  1673.0    65.0
   0  -7   2  1673.0    64.7
   6   3   3  1673.0    65.7
  -1  -8   0  1672.0    64.8
   4  -4   6  1672.0    65.8
   4  -3  -9  1672.0    65.2
   0   2   6  1671.0    65.0
  -6   3   2  1671.0    66.0
  -1  -8   0  1670.0    64.8
  -4   5   4  1670.0    65.7
  -4   3   9  1670.0    65.8
   6  -3  -2  1670.0    65.8
   1   8   0  1669.0    64.7
  -2   3   6  1669.0    65.2
   4  -4   6  1669.0    65.4
   2  -2   2  1668.0    64.7
  -2  -6 -12  1668.0    65.4
  -2   7  -9  1667.0    65.7
  -4  -3  -2  1667.0    64.9
  -6   3   2  1667.0    65.9
   6  -2   8  1667.0    66.1
   4   3  -4  1665.0    64.7
   0   2   6  1664.0    64.3
   1  -8   5  1664.0    65.4
  -4   3   9  1663.0    65.8
   5   2   2  1663.0    65.1
  -6  -3  -3  1663.0    65.3
   1  -7   5  1662.0    65.2
  -6  -4   5  1661.0    65.6
  -1   3  -8  1660.0    64.8
  -1  -4 -11  1660.0    64.6
  -1   7  -8  1659.0    65.5
  -1  -4   0  1658.0    63.9
   2  -9  -6  1658.0    64.6
   2  -1  -5  1658.0    64.7
  -4  -3   4  1658.0    64.9
  -1   9   1  1654.0    64.3
   4  -3  -9  1654.0    65.8
   4  -3  -9  1653.0    65.6
   1  -7   8  1652.0    65.0
  -1   7  -8  1652.0    65.1
  -3  -2   4  1652.0    64.3
  -4   6  -7  1652.0    65.6
   1   0  -3  1650.0    63.8
  -1  10   4  1649.0    64.2
   1  -9  -1  1649.0    64.1
  -5  -2  -2  1649.0    64.7
   0  -3 -14  1647.0    65.1
  -2   2  -2  1647.0    63.9
  -6  -4   5  1647.0    65.1
   1  -8   5  1646.0    64.0
   6   3   3  1646.0    64.7
  -1  -8   0  1645.0    63.4
   4   3   2  1645.0    64.0
  -1  -1  -9  1644.0    64.2
  -5  -2  -2  1643.0    64.4
   3   2  -4  1642.0    63.7
  -5  -2  -2  1642.0    64.4
   1  -9  -1  1640.0    63.8
  -4   5   4  1640.0    64.4
   4   3  -4  1640.0    64.3
   1  -3   8  1639.0    64.3
   2  -2   2  1639.0    63.6
   3  -1   1  1639.0    63.8
  -3  -2   4  1639.0    64.1
   0  -7   2  1638.0    63.8
   6  -3  -2  1638.0    65.0
  -6  -3  -3  1638.0    64.3
  -1   7  -5  1637.0    64.2
   5   2   2  1637.0    64.1
  -6  -2 -11  1637.0    64.4
   1   8  -6  1636.0    64.4
   2 -10  -4  1636.0    63.9
  -2   2  -2  1636.0    63.6
  -3   4   5  1636.0    64.1
   1  -7   5  1634.0    63.5
   5   3   1  1634.0    63.9
   0   6  -8  1632.0    63.8
  -1   9   1  1631.0    63.4
   4   3   2  1631.0    63.6
   0   7  -2  1630.0    63.4
  -1  -2  10  1630.0    63.6
   2  -3  -6  1629.0    63.8
   4   3  -4  1629.0    63.3
  -5  -2  -2  1629.0    63.8
   2  -3  -6  1628.0    63.7
   6   4  -5  1628.0    63.6
  -4   5  -8  1627.0    64.1
   5   3   1  1627.0    63.9
  -6  -3  -3  1627.0    64.0
  -7  -7   0  1627.0    64.0
   0  -2  -6  1625.0    62.7
   1  -7   8  1625.0    63.3
   3  -1   1  1625.0    63.3
   2  -6   9  1623.0    64.0
  -7  -6   0  1623.0    63.8
   1   4  -1  1622.0    62.7
   3  -3   8  1622.0    63.2
  -5  -3  -1  1622.0    63.6
  -4  -3   4  1621.0    63.5
  -6   2  -8  1621.0    63.8
   0   1   7  1620.0    62.7
   2  -2   2  1620.0    62.9
   3  -4  -5  1620.0    63.8
   1   1   9  1618.0    62.7
   1   6  -1  1618.0    62.6
   4  -1  10  1618.0    63.2
  -7  -4  -8  1618.0    64.3
  -2   9   6  1617.0    63.5
  -2   3   6  1617.0    63.2
  -2   1   5  1617.0    63.1
   4  -3  -9  1617.0    63.1
   1   4   4  1616.0    62.2
  -3  -2   4  1616.0    63.1
  -6   2  -8  1616.0    63.6
  -7  -6   0  1616.0    63.8
   4  -5  -4  1615.0    63.3
  -4   6  -7  1614.0    63.5
  -3   1  -1  1613.0    62.9
   0   8   3  1612.0    62.4
   1  -3   8  1612.0    62.6
   1  -3   8  1611.0    62.5
  -2   2   3  1611.0    62.7
   7   6   0  1611.0    63.9
   0  -8  -3  1610.0    62.3
   5   2   2  1610.0    63.3
   6  -2   8  1610.0    63.4
  -2  -6   2  1608.0    62.2
  -4  -3   4  1607.0    63.0
   1  -3  -5  1606.0    62.5
   5   1  -3  1606.0    62.8
  -6   3   2  1606.0    63.6
  -1  -6   1  1605.0    62.2
   1  -8   5  1603.0    62.3
  -3   1  -1  1603.0    62.4
  -6   1  -6  1603.0    63.7
  -2   3   6  1602.0    62.6
  -6   1  -6  1602.0    63.2
   1  -9  -1  1601.0    62.5
  -1   3  -8  1601.0    62.7
  -4   5  -8  1601.0    63.6
   6  -4   7  1601.0    63.2
  -6   2  -8  1601.0    63.8
   0  -7   0  1600.0    61.8
   5   2   2  1599.0    62.8
  -2   1   9  1598.0    62.9
   3   7   3  1598.0    61.7
   5   1   4  1598.0    62.8
   1 -10   1  1597.0    62.6
   2  -6   9  1596.0    62.9
   5   3   1  1596.0    62.4
   3  -1   1  1595.0    62.2
  -3   1  -1  1595.0    62.1
   1  -9  -1  1593.0    62.2
  -3  -5   6  1593.0    62.2
   5   3   1  1593.0    62.6
  -1  -4  -4  1592.0    61.2
   4  -6   7  1592.0    63.1
   7   6   0  1592.0    63.4
   1  -7   8  1591.0    62.0
  -2   2  -2  1591.0    61.9
   0   8   3  1590.0    61.5
   2 -10  -4  1590.0    62.4
  -1  -4   1  1589.0    61.1
   7   4   8  1589.0    62.9
  -6   1  -6  1588.0    63.0
   7  -7  -1  1588.0    63.6
   2  -9  -6  1587.0    61.8
   0   1   2  1586.0    61.0
  -1   9   1  1586.0    62.1
  -1  -8   6  1586.0    61.6
   6   3   3  1586.0    62.4
  -7  -4  -8  1586.0    62.5
  -1  -2  10  1585.0    62.7
  -5  -1  -4  1584.0    62.1
  -5  -3  -1  1584.0    62.1
   6   2  11  1584.0    62.1
  -3   1  -1  1583.0    61.8
  -6   4  -7  1583.0    62.5
  -7  -7   0  1583.0    62.4
  -1  -7   0  1582.0    60.9
   5   7   7  1582.0    61.5
   0   7  -2  1581.0    61.6
   7   6   0  1581.0    62.0
   0  -3 -14  1580.0    61.6
  -3   3  -4  1580.0    61.7
   0   7  -2  1579.0    61.5
  -1   9   1  1579.0    61.8
   1   4  11  1579.0    61.3
  -2   1   5  1579.0    61.5
  -1  10  -1  1578.0    61.7
  -5  -3  -1  1578.0    61.8
  -6   1   1  1578.0    62.5
   7   6   0  1578.0    61.7
  -3  -5   6  1577.0    62.0
  -6   1   1  1577.0    62.4
   1  -8   5  1576.0    61.9
   3   5  -6  1575.0    61.9
   6  -3  -2  1575.0    62.1
  -6   4  -7  1574.0    62.9
   1  -3   8  1573.0    61.7
   1   0  -3  1573.0    60.9
  -6  -2 -11  1573.0    61.8
  -3  -7  -3  1572.0    60.8
   3  -4  -5  1571.0    61.4
  -4   1 -10  1571.0    62.1
   6  -1   6  1571.0    62.0
  -7  -4  -8  1570.0    62.3
  -8   1  -5  1569.0    62.2
  -1  -4   1  1568.0    60.6
   4  -6   7  1568.0    62.1
   1   0  -3  1567.0    60.5
   2  -9  -6  1567.0    61.7
  -3   4   5  1567.0    61.6
   4  -5   8  1567.0    61.4
   6  -1   6  1567.0    62.0
   1   8  -6  1566.0    61.5
   6  -1   6  1566.0    61.9
   0  -1  -7  1565.0    60.6
  -7   7   1  1564.0    62.7
   0  -8  -3  1563.0    60.4
   2  -3  -6  1563.0    60.6
   3   5  -6  1563.0    61.4
   6   2  11  1563.0    61.3
   0   3  14  1562.0    61.2
  -4   6  -7  1562.0    62.0
   1  -7   5  1561.0    61.2
   2  -2  -3  1560.0    60.8
   2  -2  -3  1560.0    60.6
   0  -1  -2  1559.0    59.9
  -1  -8   6  1558.0    60.6
   2  -1  -5  1558.0    60.8
   7   7   0  1558.0    62.1
   0   1   2  1557.0    59.8
   1  -7   5  1557.0    60.5
   4  -1  10  1557.0    61.5
  -1   8  -5  1556.0    61.1
   7   7   0  1556.0    60.9
  -2   6  -9  1554.0    61.4
   2  -1  -9  1554.0    61.2
  -7  -6   0  1554.0    61.6
   0   1   2  1553.0    59.8
   0   1   7  1553.0    60.6
   1   1   9  1553.0    60.2
  -2   7   5  1552.0    60.8
  -6   4  -7  1552.0    61.9
   1   2 -10  1551.0    60.4
   1   4  -1  1551.0    59.9
  -2   2   3  1551.0    60.4
  -1   7  -8  1550.0    61.2
  -3   3  -4  1550.0    60.8
   1  -3  -5  1548.0    59.9
  -1  -8   6  1548.0    60.9
   1   0  -3  1547.0    59.7
  -1  -1  -9  1547.0    60.7
   1   4  -1  1547.0    59.6
  -1  -4 -11  1547.0    60.2
  -1  10  -1  1545.0    60.4
  -2  10   4  1544.0    60.6
  -2   1   5  1544.0    60.2
  -4   5  -8  1544.0    60.8
   0   1   7  1543.0    60.3
  -1  -4  -4  1543.0    59.4
   2 -10  -4  1543.0    60.7
   1   4  11  1542.0    60.6
   2  -6   9  1542.0    60.1
   4  -6   7  1542.0    60.5
  -1  10  -1  1541.0    60.8
  -1   7  -5  1541.0    60.5
   1  -7   8  1541.0    60.8
   4  -5   8  1540.0    60.4
  -7  -7   0  1540.0    60.9
   5   1   4  1539.0    60.5
   7   4   8  1539.0    60.7
   0  -1  -7  1538.0    60.1
  -1  10  -1  1538.0    60.5
   1 -10   1  1537.0    60.4
  -2   9   6  1537.0    60.4
   3  -4  -5  1535.0    60.4
   0  -1  -7  1534.0    59.4
  -2  -6   2  1534.0    59.7
   7  -7  -1  1534.0    61.1
  -1  -8   6  1533.0    60.3
   2   6  -2  1533.0    59.2
   6  -1  -1  1533.0    60.8
   4  -5   8  1532.0    60.7
   1   1   9  1531.0    60.0
   1   6  -1  1531.0    59.4
  -1   3  -7  1530.0    59.9
   1   7   0  1530.0    59.2
   7  -7  -1  1530.0    61.0
  -7   7   1  1530.0    61.1
   7   7   0  1530.0    60.8
  -3  -6  -3  1528.0   -59.0
   0  -2  -6  1527.0    59.4
   2  -2  -3  1527.0    59.5
  -1   8  -5  1526.0    60.1
   2  -2  -3  1526.0    59.3
  -5  -1  -4  1526.0    60.2
  -1   3   5  1525.0    59.4
   2  -1  -5  1525.0    59.1
   2   6  -2  1525.0    59.4
   2   6  -2  1525.0    59.0
   0  -7   2  1524.0    59.3
  -1  -4   1  1524.0    58.7
  -5  -7  -7  1524.0    59.2
   0   7   0  1523.0    59.0
   6  -4   7  1523.0    60.6
  -1  -4  -4  1522.0    58.7
  -1  -7   0  1522.0    58.6
  -5  -7  -7  1522.0    59.5
   6  -1   6  1522.0    60.4
  -7   7   1  1522.0    60.5
  -4   5  -8  1520.0    60.3
   6  -4   7  1520.0    60.4
   0   7   0  1519.0    58.9
   1  -3   7  1519.0    59.6
  -2   6  -9  1519.0    60.0
   3   7   3  1519.0    58.8
  -6   4  -7  1519.0    59.9
  -1   3  -8  1518.0    59.7
   4  -9   4  1518.0    59.9
   6  -1  -1  1518.0    60.0
   1  -3   7  1517.0    59.4
  -1  -4  -4  1517.0    58.5
   6  -1  -1  1517.0    60.4
  -3   4   5  1516.0    59.4
  -1   8  -5  1515.0    59.5
  -1  -1  -9  1515.0    58.9
   1   4   4  1515.0    58.4
  -2   2   3  1515.0    58.9
  -1  -7   0  1514.0    58.6
  -2   6  -9  1514.0    59.9
  -1   3  -8  1513.0    59.1
   1   4  11  1512.0    59.5
  -2  -3   4  1512.0    58.7
  -7   7   1  1512.0    60.3
  -1  -6   1  1511.0    58.3
  -4   9  -4  1511.0    59.6
   1  -3   7  1510.0    58.6
   2  -1  -9  1510.0    59.4
  -3  -7  -3  1509.0    58.4
  -6   1  -6  1509.0    59.4
  -2   6  -9  1508.0    59.7
   3  -3   4  1508.0    59.0
  -1   3   5  1507.0    58.6
  -1  -4   1  1507.0    58.3
   1   7   0  1507.0    58.4
  -2  -6   2  1507.0    58.3
  -5  -3  -1  1507.0    59.1
   0   3   7  1506.0    59.0
   0  -7   2  1505.0    58.2
   0   9   4  1505.0    58.4
   6   1  11  1504.0    59.8
   0   8   3  1503.0    58.3
   1   6  -1  1503.0    58.1
  -2  10   4  1503.0    59.0
  -1  -1  -9  1502.0    58.4
  -2  -2  -7  1502.0    58.4
  -1   4   4  1501.0    58.3
  -2   1   9  1501.0    58.7
   3  -1   1  1501.0    58.5
   1   4   4  1500.0    57.9
  -2  -6   2  1500.0    58.5
  -7  -7   0  1500.0    59.5
  -3  -5   6  1499.0    59.1
   0  -1  -2  1498.0    57.7
   0   7  -2  1498.0    58.4
   1   2 -10  1498.0    58.3
  -1  -2  10  1498.0    58.4
   1   6  -1  1497.0    57.9
  -1   7  -5  1495.0    58.7
  -3   3  -4  1495.0    58.7
   4  -5   8  1495.0    59.3
  -3   1   4  1493.0    58.4
   3   5  -6  1493.0    58.0
  -4  -1  -7  1493.0    58.4
   1  -3  -5  1492.0    57.7
   3   7   3  1492.0    57.6
  -6  -1 -11  1492.0    58.9
  -7  -4  -8  1492.0    58.7
   7   4   8  1490.0    59.0
   1  -1   0  1489.0    57.5
  -2   2   3  1489.0    58.0
   4   1   7  1489.0    58.5
   3  -3   4  1488.0    58.4
   3   7   3  1487.0    57.6
   4   1   7  1486.0    58.1
   0  -3  -7  1485.0    57.6
  -6  -1 -11  1485.0    59.2
   7   4   8  1485.0    58.6
   0   9   4  1483.0    57.5
   0  -3  -7  1482.0    57.5
   0  -5  -5  1482.0    57.2
  -2   1   9  1482.0    58.6
   1  -4  -2  1481.0    57.4
   1   4   4  1481.0    57.0
   0  -9  -4  1480.0    57.2
  -3   3  -4  1480.0    57.8
   5   1   4  1479.0    58.2
  -6   1  -7  1479.0    59.0
   7  -7  -1  1479.0    58.7
  -1   3  -7  1478.0    57.7
  -3  -7  -3  1478.0    57.2
   1   1   9  1477.0    58.0
  -6  -1 -11  1477.0    59.0
   2   2   7  1476.0    57.6
  -3  -2   2  1476.0    57.5
  -4   1 -10  1476.0    58.5
  -1   7  -5  1475.0    58.0
   2  -7  -5  1475.0    57.6
  -5   4  -8  1475.0    58.2
   5   1   4  1475.0    58.0
   0  -1  -7  1474.0    57.5
  -2  -5   3  1474.0    57.5
   3   5  -6  1474.0    57.3
  -1   3  -7  1473.0    57.8
   1  -1   0  1473.0    56.8
  -4  -1  -7  1473.0    57.9
  -1   4   2  1472.0    57.1
   2  -1  -9  1472.0    57.3
   2   3  -1  1472.0    56.8
  -1   3   5  1471.0    57.2
  -6   1   1  1471.0    58.3
   6   1  11  1471.0    57.8
   1  -3  -1  1470.0    56.9
  -3   4   5  1470.0    57.8
   5  -4   8  1470.0    58.0
  -4   9  -4  1469.0    58.6
   0   7   0  1468.0    57.1
  -1   3   1  1468.0    56.9
   1  -4  -4  1466.0    56.8
  -1   3   1  1466.0    56.8
  -4   1 -10  1466.0    57.8
  -5  -1  -4  1466.0    57.8
  -1  -7   0  1465.0    56.7
   4  -9   4  1465.0    58.2
   0  -2  -6  1464.0   -56.9
   2   2   7  1464.0    56.7
  -6  -1 -11  1464.0    57.7
   6  -4   7  1463.0    57.9
   1  -3  -5  1462.0    56.9
  -2   1   9  1462.0    57.4
   6   1  11  1462.0    57.5
  -8  -7  -8  1462.0    57.7
  -3  -2   2  1461.0    57.0
  -6   1   1  1461.0    57.9
  -1   3   5  1460.0    56.8
   1   8  -6  1460.0    57.1
  -2   1   5  1460.0    56.9
  -8  -7  -8  1460.0    58.3
  -2  10   4  1459.0    57.4
  -1   4   2  1458.0    56.6
   2   5  -3  1457.0    56.4
   6  -1  -1  1456.0    57.4
   6  -1   7  1456.0    57.7
   4  -1  10  1455.0    57.4
   1  -1   0  1454.0    56.1
  -2   1  -8  1454.0    57.0
   6  -1   7  1453.0    57.5
  -1   7  -8  1451.0    57.1
  -6   1  -7  1451.0    57.7
  -1   1   0  1450.0    55.9
   2  -1  -9  1450.0    56.5
   8  -3   4  1450.0    58.0
   1 -10   1  1449.0    56.4
  -1   4   2  1449.0    56.2
  -1   4   2  1449.0    56.2
   3   6   1  1449.0    55.9
  -4  -1  -7  1448.0    57.1
  -5  -7  -7  1448.0    56.3
  -1  -6   1  1447.0    55.8
   1  -1   0  1446.0    55.8
   1   2 -10  1446.0    57.3
   4  -9   4  1446.0    57.6
   0   9   4  1445.0    56.0
   1  -4  -4  1445.0    56.3
  -4   9  -4  1445.0    57.9
  -4   1 -10  1445.0    56.9
   0  -7   0  1443.0    56.1
  -1   3  -7  1443.0    56.3
  -2  10   4  1443.0    56.8
   1   7   0  1442.0    55.9
   0   1   7  1441.0    55.8
   0  -7   0  1439.0    55.9
   1  -4  -2  1439.0    55.8
   1  -3  -1  1439.0    55.7
  -5  -1  -4  1439.0    56.5
  -5  -7  -7  1439.0    56.3
  -4   9  -4  1438.0    56.8
   5   7   7  1438.0    56.2
   1  -4  -2  1437.0    55.8
   2   5  -3  1437.0    55.6
   3   2  -2  1437.0    55.9
   7   7   0  1437.0    56.3
   8   7   8  1437.0    56.9
   0   7   0  1435.0    55.9
   1  -4  -2  1435.0    55.7
  -1   1   0  1435.0    55.4
   3  -3   4  1435.0    56.1
  -8   3  -4  1434.0    57.7
  -2  -5   3  1433.0    56.0
   1  -3   7  1432.0    55.6
   2  -6   7  1432.0    56.7
   2   1  -8  1432.0    56.4
  -5   4  -8  1432.0    57.1
   6  -1   7  1430.0    56.9
   2   1  -8  1428.0    56.2
   0   1  -9  1427.0    56.3
   0  -9  -4  1427.0    55.3
   4  -9   4  1427.0    56.2
  -1   4   4  1426.0    55.4
  -4  -1  -7  1426.0    55.8
  -7   1  -4  1426.0    56.6
   5   7   7  1424.0    55.3
  -3  -5   6  1423.0    55.6
  -8   3  -4  1423.0    57.1
  -1   1   0  1422.0    54.9
  -5  14  -5  1422.0    58.0
   2  -2  -1  1421.0    55.3
  -7   1  -4  1420.0    56.8
   4  -1  10  1419.0    55.5
  -4  -1  -4  1419.0    55.5
  -7   1  -4  1419.0    56.4
   1   7   0  1418.0    55.0
  -2  -7   5  1418.0    55.2
  -6  -7  -3  1418.0    55.7
   4   1   7  1416.0    55.7
   5   7   7  1416.0    55.4
   6   7   3  1416.0    55.4
  -1   2  12  1415.0    56.2
   0   5   5  1413.0    54.9
  -1   4   4  1412.0    55.0
   8  -3   4  1412.0    56.5
   5 -14   5  1411.0    56.6
   0  -1  -2  1410.0    54.3
   0  -7   0  1410.0    54.5
   3  -1  -4  1410.0    55.1
  -6   1  -7  1410.0    55.8
   1   7  -8  1409.0    55.2
  -5  -5  -2  1409.0    55.3
   7  -1   4  1409.0    56.1
  -1  -4  -6  1408.0    54.4
  -2   2   1  1408.0    54.8
   2   7  -5  1408.0    54.9
   0  -9  -4  1407.0    54.6
  -4  -1   1  1407.0    55.2
   6   7   3  1405.0    54.9
  -3  -6  -1  1403.0    54.4
   8   7   8  1403.0    55.8
   0   1  -9  1402.0    54.7
   8   7   8  1402.0    55.4
   0   8  -8  1401.0    55.5
  -2   7   5  1401.0    54.9
   2  -2  -1  1401.0    54.5
   2   6  -2  1401.0    54.6
   3  -3   4  1401.0    55.0
   5  -4   8  1400.0    55.8
   7  -1   4  1400.0    55.8
  -1   3   1  1399.0    54.2
   1   4   6  1399.0    54.0
   2   2   7  1399.0    54.5
   4   1   4  1399.0    54.8
   7  -1   4  1399.0    55.8
  -3  -2   2  1398.0    54.5
  -5   4  -8  1398.0    55.9
  -7   1  -4  1397.0    55.8
   0  -3   1  1396.0    53.8
   7  -1   4  1396.0    55.5
   0  -1   9  1395.0    54.3
   0  -8   8  1395.0    54.5
  -2   6  -7  1395.0    55.2
   3  -4  -5  1395.0    54.5
   8  -3   4  1395.0    55.7
   8   7   8  1395.0    55.3
  -5  14  -5  1393.0    55.7
   1  -4  -4  1392.0    54.2
   1  -4  -4  1389.0    53.8
   2   1  -8  1389.0    54.0
   5 -14   5  1388.0    54.8
  -2  -3   1  1386.0    53.7
   1  -3  -1  1385.0    53.6
  -2   7   5  1385.0    54.4
   2 -10  -4  1384.0    54.2
  -5  14  -5  1384.0    56.0
   0   3  -3  1383.0    53.5
   3   2  -2  1383.0    54.1
   4   1  -1  1383.0    54.1
   6   1  11  1383.0    55.1
   0  -8   8  1382.0    53.9
   1  -3  -1  1382.0    53.5
   5   5   2  1382.0    54.4
   6   7   3  1382.0    54.4
   3   2  -2  1381.0    53.7
   2   1  -8  1380.0    53.7
  -2  -2  -7  1379.0    53.7
   5 -14   5  1379.0    54.6
  -5  14  -5  1379.0    55.1
   2   3  -4  1376.0    53.8
   0  -1   9  1375.0    54.2
   5   5   2  1375.0    54.0
  -8  -7  -8  1375.0    54.8
   2  -1   8  1374.0    53.5
   4   1  -1  1374.0    54.1
  -6  -7  -3  1373.0    53.8
   0  -2  -2  1372.0    52.8
  -4  -1  -4  1372.0    53.7
   2  -6   7  1371.0    53.5
  -1   1   0  1370.0    52.9
   6   7   3  1369.0    54.1
   2  -1   8  1367.0    53.7
   2   3  -1  1367.0    53.0
  -4  -1   1  1367.0    53.6
   0  -1   9  1366.0    53.9
   2  -7  -5  1366.0    53.8
   2  -1   8  1366.0    53.6
   5   8   7  1366.0    52.9
   0  -9  -4  1365.0    52.8
   4   5  -1  1365.0    53.1
  -2   7   5  1364.0    53.7
  -2   2   1  1364.0    53.1
  -5   4  -8  1364.0    53.9
   1   2 -10  1363.0   -53.9
  -1  -6   1  1362.0    52.8
  -3   6   3  1362.0    53.7
   6  -1   7  1361.0    53.9
  -8   3  -4  1361.0    54.4
   2   2   7  1360.0    52.7
   5 -14   5  1359.0    55.0
   0   0  13  1358.0    53.3
   2  -7  -5  1358.0    53.6
   2  -2  -1  1358.0    52.9
   4  -8  -4  1358.0    53.6
   0   1  -8  1357.0    52.9
   0  -1  -1  1356.0    52.0
   0   4   4  1356.0    52.5
   3  -1 -11  1355.0    54.3
   4  -8  -4  1355.0    54.2
  -1   6   7  1354.0   -53.4
  -1   3   1  1354.0    52.4
   2   3  -1  1354.0    52.3
  -3   1   4  1354.0    53.0
   4   2   8  1354.0    53.3
   4   1   4  1353.0    53.1
   0  -1   9  1351.0    52.6
   4   1   7  1350.0    52.8
   5   5   2  1350.0    52.8
   0  -1  -1  1349.0    51.8
   2   3  -4  1349.0    52.7
   3  -1  -4  1349.0    52.6
  -4  -1   1  1348.0    53.0
  -1   4   4  1346.0    52.4
  -2   2   1  1346.0    52.4
  -2  -5  -1  1346.0    51.9
  -6  -7  -3  1345.0    53.0
   8  -3   4  1345.0    53.8
   3  -6  -3  1343.0    53.2
  -4  -2  -8  1343.0    52.7
   0   9   4  1342.0    52.0
  -2  -2  -7  1342.0    52.5
  -4   0   5  1342.0    53.0
  -4  -2  -8  1342.0    53.0
   5  -6   6  1342.0    53.6
  -6   6  -4  1342.0    53.5
   0   1  -8  1341.0    52.6
   0  -4  -4  1340.0    51.6
   1  -2 -12  1340.0    53.3
  -4   3  -7  1340.0    53.7
   5  -6   6  1340.0    53.1
  -5  -5  -2  1340.0    52.5
   0   3  -3  1339.0    52.1
   0  -5  -5  1339.0    52.0
   2  -2  -9  1339.0    53.0
  -2  -2  -7  1339.0    52.2
   4   1  -1  1339.0    52.7
   0   1   1  1338.0    51.4
   0  -3   3  1338.0    51.7
   2   3  14  1338.0    53.2
  -2  -7   5  1338.0    52.7
   2   3  -1  1337.0    51.8
   3  -6  10  1337.0    53.4
   3  -1  -4  1337.0    52.6
   5  -6   6  1337.0    53.3
  -5   6  -6  1337.0    52.9
  -3   1   4  1336.0    52.4
  -5   6  -6  1336.0    52.9
   3   6   1  1335.0    51.5
   0   0 -13  1334.0    52.4
  -2   1  -8  1334.0    52.4
   4  -1  -3  1334.0    52.4
  -3  -6  -1  1333.0    51.7
  -4   8   4  1333.0    53.1
  -2   2   1  1332.0    51.8
   3  -6  -3  1332.0    52.3
   0   0  13  1331.0    53.0
   0  -3   1  1331.0    51.4
  -1   0  10  1331.0    52.7
   3   6   1  1331.0    51.7
   3  -4  -4  1330.0    52.1
  -5   6  -6  1330.0    53.3
   0   5   5  1329.0    51.5
  -2   3  -3  1329.0    51.8
   2  -2  -1  1329.0    51.8
   2   2  -5  1329.0    52.1
   0   1  -9  1328.0    52.3
  -3   6   3  1328.0    52.3
   4   2   8  1328.0    51.9
   0   1  -8  1327.0    52.3
  -2   1  -8  1327.0    52.2
  -3   6   3  1327.0    52.4
  -3   1   4  1327.0    52.1
   4  -1  -3  1327.0    52.6
   2   2  -5  1326.0    52.0
   3  -1  -4  1326.0    52.2
   2  -7  -5  1325.0    51.7
   2  -6   7  1325.0    51.8
   5  -5   7  1325.0    52.9
  -6   1  -7  1325.0    52.3
   2  -6   7  1324.0    52.3
   5  -5   7  1324.0    52.5
  -1  -7   8  1323.0    52.5
   4   2   8  1323.0    51.7
   1  10  -7  1322.0    52.5
  -4   8   4  1322.0    52.5
   5   5   2  1322.0    51.7
   5  -5   7  1320.0    52.7
   3  -6  -3  1319.0    51.9
  -4   8   4  1319.0    52.4
  -6  -7  -3  1319.0    51.9
   0  -3   3  1318.0    50.9
  -8  -7  -8  1318.0    52.0
   4  -8  -4  1317.0    52.5
   0   3  -1  1316.0    50.8
  -1   1  11  1316.0    52.3
  -2  -3   1  1316.0    51.1
  -3   1  11  1316.0    52.6
   3   6   1  1316.0    51.2
   4   0  -5  1316.0    51.6
  -2  -2   5  1315.0    51.3
  -4   1   3  1315.0    51.8
   0   5   5  1314.0    51.0
   2  -3   3  1314.0    51.4
   2   3  14  1314.0    51.5
   5  -4   8  1314.0    51.8
   1   4   6  1313.0    51.0
  -2  -3   1  1313.0    50.8
   3  -6  -3  1313.0    51.9
   0  -5  -5  1312.0    50.6
   0  -5  -5  1310.0    50.9
  -1   2  12  1310.0    52.3
   5  -6   6  1310.0    51.9
  -5   5  -7  1310.0    51.9
   0   3  -1  1308.0    50.5
  -2   1  -8  1308.0    51.2
  -3   1  11  1308.0    52.0
  -1  -3   6  1307.0    51.3
   0   5   5  1306.0    50.7
  -2  -3 -14  1306.0    51.5
  -3  -2   2  1306.0    51.0
  -1  -7   8  1305.0    51.3
  -4  -5   1  1305.0    51.1
   6  -6   4  1305.0    52.2
  -2  -3   1  1304.0    50.6
   5  -4   8  1304.0    52.1
  -4  -5   1  1303.0    51.1
   0   4   4  1302.0    50.4
   1  -2 -12  1302.0    51.8
  -4   0   5  1302.0    51.4
   4   1  -1  1302.0    51.0
  -5  -5  -2  1302.0    51.1
  -2   3  -3  1301.0    51.0
  -5   6  -6  1301.0    52.3
  -2   6  -7  1300.0    51.4
  -2  -3   4  1300.0    50.5
  -2  -5  -1  1300.0    50.2
  -6   6   8  1300.0    52.7
   3  -4  -4  1298.0    51.3
  -4  -1   1  1298.0    51.0
   4   2   8  1298.0    51.2
   4   5  -1  1298.0    51.0
   6  -6   4  1298.0    51.7
   2   2  -5  1297.0    50.4
  -7   2  -4  1297.0    51.7
   0   1  -9  1296.0    50.5
   2   7  -5  1296.0    51.2
  -4  -5   1  1296.0    50.7
   0   0  13  1295.0    50.7
   3   2  -2  1295.0    50.7
  -5  -5  -2  1295.0    50.8
  -6   6  -4  1295.0    52.2
  -8   3  -4  1294.0    51.8
  -1  -3   8  1293.0    50.5
   2  -3   3  1293.0    50.5
  -2   3  -3  1293.0    50.4
  -1   2  12  1292.0    50.9
  -1   0  10  1292.0    51.4
  -2  -7   5  1292.0    51.0
  -2  -8  -1  1292.0    50.0
  -3  -6  -1  1292.0    50.2
  -3   4   4  1290.0    50.9
  -4   3  -7  1290.0    51.2
  -7  -7  -2  1290.0    51.1
  -2   2   9  1288.0    50.8
  -5   5  -7  1288.0    51.7
   5   5  11  1288.0    50.3
   0   1   1  1287.0    49.4
   2  -1   8  1287.0    50.1
   0   0  13  1286.0    51.4
   0   3  -3  1286.0    50.1
  -1  -4  -6  1286.0    50.0
  -2  -7   5  1286.0    50.1
   3  -6  10  1286.0    50.5
   0   8  -8  1285.0    51.2
   7  -2   4  1285.0    51.3
   0   1   1  1284.0    49.3
  -4  -5   1  1284.0    50.3
  -2   3  -3  1283.0    50.2
  -4   0   5  1283.0    50.6
  -4  -2  -8  1283.0    50.6
   2   3  14  1282.0    51.0
  -3  -6  -1  1282.0    49.7
   0  -4  -4  1281.0    49.6
  -5  -8  -7  1281.0    50.0
   0  -1   8  1280.0    49.8
   0  -4  -4  1280.0    49.4
  -4   8   4  1280.0    51.0
   7  -1   8  1280.0    51.0
   0  -1   8  1278.0    50.3
   5  -3  -1  1277.0    50.7
   0  -3   3  1276.0    49.6
   0  -3   1  1276.0    49.2
  -1   0  10  1276.0    50.0
  -1  -3   6  1276.0    49.6
   1   7  -8  1275.0    50.1
   4  -3   7  1275.0    50.4
   0   9  -8  1274.0    50.8
   3  -4  -4  1274.0    50.5
   6  -6   4  1274.0    51.0
   2   7  -5  1273.0    49.6
  -5  -5 -11  1273.0    50.6
   6  -6   4  1272.0    51.1
   5   5  11  1271.0    50.4
  -5  -5 -11  1271.0    50.6
   0   2   5  1270.0    49.4
  -2   6  -7  1270.0    50.3
   4   5   4  1270.0    49.5
  -7   2  -4  1269.0    51.0
   0   3  -1  1268.0    49.1
   1   7  -8  1268.0    50.7
  -2   6  -7  1268.0    50.3
  -2  -2   5  1268.0    49.8
  -4   1   3  1268.0    50.1
  -7   2  -4  1268.0    51.1
   5   5  11  1267.0    49.4
   0  -1   8  1266.0    49.3
   1   7  -8  1266.0    50.5
   0  -1   8  1265.0    49.9
   7  -2   4  1262.0    50.6
   7  -2   4  1262.0    50.5
   0   0 -13  1261.0    50.4
   0  -1  -1  1261.0    48.4
  -3   4   4  1261.0    49.7
  -3   6 -10  1260.0    50.4
  -1   0  10  1259.0    49.3
  -1  -7   8  1259.0    50.0
  -5   2  -3  1259.0    50.1
   1   0 -10  1258.0    49.1
   2   2  -5  1258.0    48.8
  -4   3  -7  1258.0    50.2
   0   1  -8  1257.0    48.9
   2   7  -5  1257.0    49.6
   4   0  -5  1257.0    49.9
   4   5  -1  1257.0    49.4
  -5   2  -3  1257.0    49.8
  -6   6  -4  1257.0    50.6
   5  -2   3  1256.0    49.9
  -1  -4  -6  1255.0    48.5
  -5   2  -3  1255.0    49.7
   5  -2   3  1254.0    49.8
  -6   5  -6  1254.0    50.0
  -6   5  -6  1254.0    50.7
   2   5   1  1253.0    48.2
  -4   1   3  1253.0    49.6
  -5  -8  -7  1253.0    48.7
   2  -3   8  1252.0    49.4
   2  -3   8  1251.0    49.4
  -3   8   3  1251.0    49.6
   4  -1  -3  1251.0    49.2
   6  -5   6  1251.0    49.9
   6   2   0  1251.0    49.4
   7  -2   4  1251.0    50.2
   2  -6   3  1250.0   -49.2
  -3   6   3  1250.0    49.4
  -4   0   5  1250.0    49.5
  -5   5  -7  1250.0    50.3
  -5   5  -7  1250.0    49.6
  -3   1  11  1249.0    50.2
  -4  -5  -4  1249.0    48.7
   5   8   7  1248.0    48.7
   5   8   7  1248.0    48.6
  -6   0  -3  1248.0    49.8
   0   2   2  1247.0    48.1
   0  -4  -4  1247.0    48.3
   1   3  -6  1247.0    48.5
   3  -8  -3  1247.0    49.6
   0   3  -3  1246.0    48.3
   0   0 -13  1245.0    48.8
   0   2   2  1245.0    48.0
   0  -3   3  1245.0    48.5
   5  -2   3  1245.0    49.5
  -7   1  -8  1245.0    50.3
   0   9  -8  1244.0    49.5
   2   8   1  1244.0    48.2
  -2  -8  -1  1244.0    48.2
   7   7   2  1244.0    49.1
   1   3  -6  1243.0    49.0
   2   5   1  1243.0    47.9
   6  -1   9  1243.0    49.7
   0   4   4  1241.0    48.1
   1   4   6  1241.0    47.9
  -6   6  -4  1241.0    49.4
   1   3  -8  1240.0    48.4
   1   4   6  1240.0    48.3
   2  -3   8  1240.0    48.5
   4  -8  -4  1240.0    49.1
  -4  -5  -4  1238.0    48.3
  -5  -8  -7  1238.0    48.1
   0   3  -1  1237.0    47.7
   0  -3   1  1237.0    47.8
   2  -3   3  1237.0    48.4
  -2  -5   2  1237.0    48.0
   3  -8  -3  1237.0    49.1
  -7   1  -8  1237.0    49.3
   2   8   1  1236.0    47.9
  -3   8   3  1236.0    49.1
   3  -6  10  1236.0    48.5
   2   8   1  1235.0    47.8
  -1  -3   6  1234.0    48.7
   4  -3   7  1234.0    49.1
   5   6  -6  1234.0    49.5
   1   3  -6  1233.0    48.0
  -3   4   4  1233.0    48.5
   5  -3  -1  1233.0    49.3
   6   0   3  1233.0    49.0
   1  10  -7  1231.0    49.2
  -3   4   4  1231.0    48.7
  -4  -8   1  1231.0    48.3
   4  -1  -3  1230.0    48.7
   6   2   0  1230.0    49.2
   0  -9   8  1229.0    49.0
   5  -5   7  1229.0    48.7
   3  -1 -11  1228.0    49.0
   3  -1 -11  1228.0    48.1
  -4   1   3  1228.0    48.4
  -2  -2   5  1227.0    48.2
   3  -3   2  1227.0    48.3
   3   2   4  1227.0    47.8
  -3  -2  -4  1227.0    47.9
  -2  -3 -14  1226.0    48.4
  -4  -5  -4  1225.0    47.9
  -5   3   1  1225.0    48.8
  -6  -2   0  1225.0    48.8
   0   2   5  1224.0    47.4
   2  -2  -9  1224.0    47.8
  -3   8   3  1224.0    48.5
  -7  -7  -2  1223.0    48.4
   0   5  -5  1222.0    47.8
  -2  -3 -14  1222.0    48.8
  -3  -2  -4  1222.0    47.8
   5  -3  -1  1222.0    48.7
  -5   3   1  1222.0    48.6
  -5   3   1  1222.0    48.7
   5   7  10  1222.0    47.6
  -5  -8  -7  1222.0    47.8
  -6   1  -9  1222.0    49.1
   3  -8  -3  1221.0    48.3
   4   5  -1  1221.0    47.5
   1   2  13  1220.0    47.9
   2  -3   3  1220.0    47.6
  -3   4  -1  1220.0    48.2
   4   5   4  1220.0    47.6
   0   2   2  1219.0    46.9
  -1   1  11  1219.0    48.7
  -6  -2   0  1219.0    48.5
  -3   3  -2  1218.0    47.8
  -3  -2  -4  1218.0    47.4
   5  -2   3  1218.0    48.4
  -6  -2   0  1218.0    48.4
  -4  -2  -8  1217.0    47.8
   4   5   4  1217.0    47.5
  -5   2  -3  1217.0    48.6
   3  -4   1  1215.0    47.9
   5  -3  -1  1215.0    48.1
  -3   4  -1  1214.0    47.8
   6  -1   9  1214.0    48.7
   6   2   0  1214.0    48.5
  -7  -7  -2  1214.0    48.4
   0   5  -5  1213.0    47.8
   3  -4   1  1213.0    47.8
  -5   3   1  1213.0    48.2
   5   5  11  1212.0    48.1
   1  -3  -8  1211.0    47.7
   1  -2 -12  1211.0    47.4
   1   2  13  1211.0    48.4
  -2  -2   5  1211.0    47.2
   0   4   4  1210.0    46.9
   2   3  14  1210.0    47.4
   6  -6  -8  1210.0    49.7
   1   3  -8  1209.0    47.2
  -2   2   9  1208.0    47.9
   2   5   1  1208.0    46.7
  -3   6 -10  1208.0    48.5
  -2  -5   2  1207.0    47.1
  -2  -8  -1  1207.0    46.7
  -3   4  -1  1207.0    47.5
   1   0 -10  1206.0    48.0
  -1 -10   7  1206.0    47.4
   3  -6  10  1206.0    48.1
   3  -3   2  1206.0    47.4
  -1 -10   7  1205.0    48.2
   2  -7  -7  1205.0    47.2
  -6   0  -3  1205.0    47.9
  -3   3  -2  1204.0    47.5
   3  -2   7  1204.0    47.7
  -1  -4  -6  1203.0    46.7
  -3   8   3  1203.0    47.6
  -3   2  -7  1203.0    47.4
  -3  -4  11  1203.0    48.4
  -5  -5 -11  1203.0    47.5
   1  -2 -12  1202.0    47.0
   5   7   5  1202.0    47.1
   7   7   2  1202.0    48.0
   0  -2  -2  1201.0    46.3
  -1   3   8  1201.0    47.1
   0   9  -8  1200.0    48.0
   3  -4  -4  1200.0    47.2
  -2  -5  -1  1199.0    46.3
  -3   4  -1  1199.0    47.4
  -4  -8   1  1199.0    47.1
   0   2   5  1198.0    46.7
   0  -9   8  1198.0    46.9
   0  -9   8  1198.0    46.9
   1   0 -10  1198.0    46.8
   7  -1   8  1198.0    47.8
   1  10  -7  1197.0    47.7
  -2   2   9  1197.0    47.6
  -2  -3 -14  1197.0    47.7
   0   0 -13  1196.0    47.7
  -1   6   7  1195.0    47.1
  -1  -3   8  1195.0    47.4
   3  -3   2  1194.0    47.0
  -6   0  -3  1194.0    47.5
  -3   6 -10  1193.0    47.6
   3  -4   1  1193.0    47.1
   6   0   3  1193.0    47.7
  -7   1  -8  1193.0    48.1
   6   2   0  1191.0    47.2
  -6   0  -3  1190.0    47.6
   0  -2  -2  1188.0    45.7
   0  -2  -5  1188.0    45.9
  -1   2  12  1188.0    46.8
  -2   9   3  1188.0    46.9
   3   1  11  1188.0    47.1
   4   5   4  1187.0    46.4
   6   0   3  1187.0    47.4
  -2  -5   2  1186.0    46.4
  -1  -3   8  1185.0    46.2
  -2   9   3  1185.0    46.9
   4   0  -5  1185.0    46.5
   2  -2  -9  1184.0    46.9
  -2  -5  -1  1184.0    45.7
   3  -3   2  1184.0    46.6
   4  -3   7  1184.0    47.2
   0  -5   5  1183.0    46.0
   2  -2  -9  1183.0    46.2
  -3   3  -2  1183.0    46.7
  -3   2  -7  1183.0    46.6
   0  -5   5  1182.0    46.5
   0  -5   5  1182.0    46.5
  -1  -3   8  1182.0    47.0
  -1  -3   6  1182.0    46.0
   2  -2  -8  1182.0    46.9
  -3  -3  -4  1182.0    46.0
   6   0   3  1182.0    47.1
   7  -1   8  1181.0    47.5
   0  -2  -2  1180.0    45.5
   2   5  -2  1180.0    45.7
   0   1   1  1179.0    45.3
   1   3  -8  1179.0    46.8
  -4   4   9  1179.0    47.4
  -5   8  -1  1179.0    47.1
   0   2   2  1178.0    45.4
   3  -8  -3  1178.0    46.5
   5  -8   1  1178.0    47.2
  -7   2  -4  1178.0    47.1
  -1   1  11  1177.0    46.4
   1   3   0  1177.0    45.3
   2  -9  -3  1177.0    46.4
   4   8  -1  1177.0    45.7
  -5   8  -1  1177.0    47.4
   3   2   4  1176.0    45.8
   3   2   4  1176.0    45.9
  -4   3  -7  1176.0    46.8
  -6   1  -9  1176.0    47.5
   2  -9  -3  1174.0    46.4
   4   7  13  1174.0    46.8
   6  -5   6  1174.0    46.9
  -6   1  -9  1174.0    46.6
   7   7   2  1174.0    47.1
   0  -9   8  1173.0    46.7
  -3   2  -7  1173.0    46.5
   4  -3   7  1173.0    46.2
   7  -1   8  1173.0    47.1
  -7  -7  -2  1173.0    46.6
   0  -1  -1  1172.0    45.0
   0   5  -5  1172.0    46.1
   3   2   4  1172.0    45.8
  -3  -2  -4  1172.0    45.6
   4   0  -5  1172.0    46.6
   1  -3  -8  1171.0    46.1
   5   7   5  1171.0    45.8
  -1  -3   0  1170.0    45.0
  -2  -8  -1  1170.0    45.2
   5   8   7  1170.0    45.4
   3   3   4  1169.0    45.5
  -5  -6   6  1169.0    46.7
  -1  -2 -13  1168.0    45.9
  -3   6 -10  1168.0    46.6
   6  -5   6  1168.0    47.1
   1  -1 -11  1167.0    46.6
   5   7   5  1167.0    45.6
   6  -6  -8  1167.0    46.2
   2   8   1  1166.0    45.2
   5   4  12  1166.0    45.7
  -6  -2   0  1166.0    46.4
   1  -3  -8  1165.0    45.4
   5  -8   1  1165.0    46.8
  -6   1  -9  1165.0    46.3
   0  -2  -5  1164.0    45.0
   0  -2  -5  1164.0    45.4
   1  -1 -11  1164.0    45.6
  -2   7   7  1164.0    46.1
   6  -5   6  1164.0    46.8
   7   7   2  1164.0    45.8
  -1   4   9  1163.0    45.9
   1   3  -6  1163.0    45.7
   2  -9  -3  1163.0    45.9
   5   7   5  1163.0    45.5
   2  -2  -8  1162.0    45.4
   2   5  -2  1161.0    45.3
   5   6  -6  1161.0    46.4
   3  -4   1  1160.0    45.7
   3   1  11  1160.0    45.4
  -5   8  -1  1160.0    46.5
   1  10  -7  1159.0    45.9
  -2   7   7  1159.0    45.9
   2   5  -2  1159.0    45.3
   3  -1 -11  1159.0    45.4
   0  -9  -6  1158.0    44.8
   1  -4  -9  1158.0    45.9
  -1   4   9  1158.0    46.0
   1  -1 -11  1158.0    45.3
  -4  -5  -4  1158.0    45.1
  -5  -6   6  1158.0    46.4
   5  -3   9  1156.0    45.9
   4  -3   4  1155.0    45.8
   5  -8   1  1155.0    46.4
   3  -2   7  1154.0    45.3
   6  -1   9  1154.0    45.9
   2  -3   8  1153.0    45.1
   4   8  -1  1153.0    45.5
  -5  -3   3  1153.0    45.7
  -5  -7 -10  1153.0    45.8
  -3   3  -2  1152.0    45.3
   3   1  11  1152.0    45.7
  -6   1  -5  1152.0    45.9
   6  -1   5  1151.0    46.1
   2  -9  -3  1150.0    45.2
   3  -2   7  1150.0    45.1
   1   0 -10  1149.0    45.7
  -2   2   9  1149.0    45.3
  -4   3  -4  1149.0    45.8
  -5  -6   6  1149.0    45.9
   6  -1   5  1149.0    45.8
   0  -5   5  1148.0    44.7
  -4  -8   1  1148.0    45.2
  -1  -2  -8  1147.0    45.0
  -3  -1 -11  1147.0    45.6
  -4   3  -4  1147.0    45.4
  -7   1  -8  1147.0    45.7
  -2   9   3  1145.0    45.4
   3   0   8  1145.0    44.9
   4  -3   4  1145.0    45.5
   4  -3   4  1145.0    45.4
   3   4 -11  1144.0    46.1
  -5   8  -1  1144.0    46.3
  -5  -7 -10  1144.0    45.3
  -1  -2  -8  1143.0    44.5
  -3   1  11  1143.0    45.4
  -4  -5 -10  1143.0    45.3
  -4   3  -4  1142.0    45.6
  -2  -6  -5  1141.0    44.2
   5  -8   1  1141.0    45.6
   4  -4  -9  1140.0    44.9
   4  -1   8  1140.0    45.0
  -5  -6   6  1140.0    45.3
   5   7  10  1140.0    45.0
  -1  10   5  1139.0    44.8
   2   5  -2  1139.0    44.1
  -4   1  -8  1139.0    45.1
   5   7  10  1139.0    44.3
  -1   3   8  1137.0    45.0
  -2   2   8  1137.0    45.0
   6  -6  -8  1137.0    46.3
  -6   5  -6  1137.0    46.0
   6  -1   5  1137.0    45.5
   4  -4  -9  1136.0    45.8
   0  -9  -6  1135.0    44.4
   3   3   4  1135.0    44.2
   5   3  -3  1135.0    45.3
   2  -7  -7  1134.0    45.4
  -3  -3  -4  1134.0    44.1
  -5   0  -6  1134.0    45.2
   2   5   1  1133.0    43.8
   1  -1 -11  1132.0    45.2
   4  -4  -9  1132.0    45.9
   4   5  10  1132.0    44.2
   4   7  13  1132.0    44.2
  -5  -3   3  1132.0    44.8
  -5  -5 -11  1132.0    44.8
  -1   4   9  1131.0    44.8
   5   6  -6  1131.0    44.4
  -1  -3   7  1130.0    44.7
   4  -3   4  1128.0    44.6
  -5  -4  -6  1128.0    44.4
  -6   6   8  1128.0    45.8
  -1  -3   7  1127.0    44.0
  -5   1  -3  1127.0    44.7
  -3  -1 -11  1126.0    44.8
   3   4 -11  1126.0    45.3
   5   4   6  1126.0    44.5
   5   4   6  1126.0    44.4
  -6   1  -5  1126.0    45.2
   0  -4   1  1125.0    43.5
  -4   3  -4  1125.0    44.5
   5   4  12  1125.0    45.0
  -5  -7 -10  1125.0    44.3
  -6   5  -6  1125.0    44.9
   0   9  -8  1124.0    44.6
   1   3  -7  1124.0    43.9
  -6   6   8  1124.0    45.4
   1  -6  -7  1123.0    43.7
   5   0   6  1123.0    44.6
  -5  -3   3  1123.0    44.7
  -2   3  -8  1122.0    44.7
   2   6   5  1122.0    43.4
  -6  -4  -7  1122.0    44.5
  -1   6   7  1121.0    44.2
   1   2  13  1121.0    43.9
   5   0   6  1121.0    44.6
   3  -2   7  1120.0    44.3
  -4   4   9  1120.0    45.0
  -2  -5   2  1119.0    43.4
  -3  -1 -11  1119.0    44.4
   5   0   6  1119.0    44.4
   0   2   5  1117.0    43.2
  -1  -3   0  1117.0    43.1
  -3   2  -7  1117.0    44.3
   3   3   4  1117.0    43.6
  -5  -4 -12  1117.0    44.7
   6  -1   5  1117.0    44.8
   6  -1   9  1117.0    44.4
   0   9   6  1116.0    43.6
   1  -6  -7  1116.0    44.1
  -1  -3   7  1116.0    44.3
   3  -3   6  1116.0    44.0
   3   5  -7  1116.0    44.5
  -6   1  -5  1116.0    45.0
  -4   1  -8  1115.0    44.6
   1  -3  -8  1114.0    43.4
  -1   3   8  1114.0    44.0
   3   5  -4  1114.0    44.0
  -1  -3   0  1113.0    43.0
   3   3   4  1113.0    43.4
   4   5  10  1113.0    44.1
   5  -1   3  1113.0    44.3
   4   4   2  1112.0    43.6
  -4  -8   1  1112.0    43.7
   1  -7   7  1111.0    43.5
   1  -4  -9  1111.0    44.0
  -1  -2 -13  1110.0    43.7
   4   8  -1  1110.0    43.9
   3   2   9  1109.0    43.8
   4  -1   8  1109.0    44.1
  -5  -4 -12  1108.0    44.6
   1   3   0  1107.0    42.6
   4   8  -1  1107.0    43.0
   5  -3   9  1107.0    44.6
   1   2  13  1106.0    44.2
  -1  -3   0  1106.0    42.6
   3   5  -4  1106.0    43.7
   1  -4  -9  1105.0    43.1
  -3  -5   7  1105.0    43.6
  -5   1  -3  1105.0    44.2
   0  -2  -5  1104.0    43.0
  -3   3  -6  1104.0    43.6
  -4  -4  -2  1104.0    43.3
  -5   3  -9  1104.0    44.6
  -5   0  -6  1103.0    43.8
   5   3  -3  1103.0    44.2
  -4   4   9  1102.0    44.1
  -4  -7 -13  1101.0    43.8
   5   3  -3  1101.0    43.3
   6   4   7  1101.0    43.8
   1  -4  -9  1100.0    42.9
  -1   3   8  1100.0    43.2
   1   3   0  1100.0    42.5
   2   6   5  1100.0    42.5
  -6  -4  -7  1100.0    44.1
   2  -2  -8  1099.0    43.5
  -3  -5   7  1099.0    43.8
   1   3  -7  1098.0    42.9
   5   0   6  1098.0    43.8
   5   4  -5  1098.0    44.1
   5   4  12  1098.0    43.9
   1  -7   7  1097.0    43.7
  -2   3  -8  1097.0    43.7
  -3   3  -6  1097.0    43.7
   3   1  11  1097.0    42.9
  -1  -2 -13  1095.0    44.0
   2  -7  -7  1095.0    43.7
   4   7  13  1095.0    42.8
  -6   6   8  1095.0    44.2
  -6   1  -5  1095.0    43.7
  -2   7   7  1094.0    43.5
  -4   4   9  1094.0    44.1
  -5   0  -6  1094.0    43.8
  -4  -5 -10  1093.0    43.3
   5   4   6  1093.0    43.1
   4  -4  -9  1092.0    43.0
   5   4  12  1092.0    42.8
   5   6  -6  1092.0    42.8
   6  -3  -3  1092.0    44.4
  -5  -4  -6  1091.0    43.2
  -4   1  -8  1090.0    43.4
  -1   4   9  1089.0    42.9
  -2   9   3  1089.0    43.1
  -4  -7 -13  1089.0    43.2
   5   4   6  1089.0    43.1
   5   7  10  1089.0    43.1
  -5  -7 -10  1089.0    42.9
  -3  -3  -4  1087.0    42.5
  -4  -7 -13  1087.0    43.3
  -4  -5 -10  1086.0    42.8
  -3  -3  -4  1085.0    42.4
   4  -1   8  1085.0    43.3
  -4  -4  -2  1085.0    42.6
   4   5  10  1084.0    42.2
   1  -7   7  1083.0    43.1
   2  -3  -2  1083.0    42.5
   3   5  -7  1083.0    43.2
   4  -1   8  1083.0    42.7
   5  -1   3  1082.0    43.1
   3  -3   6  1081.0    42.9
  -5  -3   3  1081.0    42.9
   1   3  -8  1080.0    42.8
   4   4   2  1080.0    42.5
   6   4   7  1080.0    43.1
  -2   6  -3  1079.0    42.5
  -3  -4  11  1079.0    43.6
  -5   1  -3  1079.0    43.1
   1  -8   6  1078.0    43.0
  -2   2   8  1078.0    43.0
  -4  -7 -13  1078.0    43.1
   1  -8   6  1077.0    42.3
   1   2   8  1077.0    42.4
  -2   6  -3  1077.0    42.4
  -2   2   8  1077.0    42.7
  -5   0  -6  1077.0    42.6
  -6   3   3  1077.0    43.4
   0   5  -5  1076.0    42.1
   3  -1  -9  1076.0    42.3
   6  -6  -8  1076.0    42.8
  -2   7   7  1075.0    42.8
   1  -6  -7  1074.0    42.6
  -1  -2  -8  1074.0    42.3
  -2   3   2  1074.0    42.1
  -5   2   2  1074.0    42.9
  -5   2   2  1074.0    43.0
   1   0  -5  1073.0    41.7
   1   2   8  1073.0    41.7
   1   2   8  1073.0    41.7
  -1  -2  -8  1073.0    41.8
  -3  -5   4  1073.0    42.5
   2   5  -7  1072.0    42.9
  -3  -1 -11  1072.0    42.5
   1   2   8  1071.0    42.2
  -2  -6  -5  1071.0    41.5
   4   4  -3  1071.0    41.9
   5  -1   3  1071.0    42.7
  -1   1  11  1070.0    42.2
   3   0   8  1070.0    42.3
   1   3   0  1069.0    41.2
   4   2  -7  1069.0    43.0
  -5  -4 -12  1069.0    42.6
  -6  -4  -7  1069.0    42.7
   6  -3  -3  1068.0    42.7
 -10   1  -3  1067.0    43.9
   4   5  10  1066.0    42.2
   5   4  -5  1066.0    41.9
   6   4   7  1066.0    42.3
  -1   6   7  1065.0    42.0
  -1  -3   7  1065.0    41.6
   5  -1  -1  1065.0    42.7
   1  -7   7  1064.0    41.7
   2  -6   3  1064.0    42.2
  -3   3  -6  1064.0    42.0
   3   0   8  1064.0    42.1
   4   5   9  1063.0    41.4
   5  -1   3  1063.0    42.4
  -5  -4  -6  1063.0    42.3
  -6  -4  -7  1063.0    42.0
   1  -6  -7  1062.0    41.4
   2  -3  -2  1062.0    41.7
  -3   0  -8  1062.0    42.0
  -6   3   3  1062.0    42.7
   2  -3  -2  1061.0    41.6
  -5   3  -9  1061.0    42.4
  -1   7  -7  1060.0    42.3
  -1   0   5  1059.0    41.2
   1   3  -7  1059.0    42.1
  -3   0  -8  1059.0    41.8
  -3  -5   4  1059.0    41.6
   4  10   0  1059.0    41.2
   6   4   7  1059.0    42.0
  -1   8  -6  1058.0    42.2
  -3   0  -8  1058.0    42.0
   5   3  -3  1058.0    41.7
  -1   8  -9  1057.0    42.5
   3  -3   6  1057.0    41.9
  -6   3   3  1057.0    42.5
  -3  -5   4  1056.0    41.7
  -5   1   1  1056.0    42.2
  -5  -5   0  1056.0    41.7
   2  -2  -8  1055.0    41.2
  -4   1  -8  1055.0    41.8
   4   7  13  1055.0    41.9
  -1   7  -7  1054.0    41.9
  -2   6  -3  1054.0    41.8
   3   3   9  1054.0    41.1
   3   4  12  1054.0    41.9
  -3  -4 -12  1054.0    41.9
   1  -5   4  1053.0    41.1
  -1  -2 -13  1053.0    42.1
   4  -5   7  1052.0    41.8
  -5   1  -3  1052.0    41.9
  -7  -6  -1  1052.0    42.1
  -5  -4   5  1051.0    41.9
   2   5  -1  1050.0    40.9
  -2  -5   1  1050.0    40.8
   3   2   9  1050.0    41.1
  -1   0  -6  1049.0    41.3
  -3  -2  -9  1049.0    41.5
  -3  -4  11  1049.0    41.7
  -5  -4   5  1049.0    41.9
  -3  -4 -12  1048.0    41.8
   0  -9  -6  1047.0    41.0
  -3  -1 -10  1047.0    41.7
   3   4 -11  1047.0    41.3
  -4  -5  -9  1047.0    41.6
   5   4  -5  1047.0    42.1
  -8  -1 -10  1047.0    41.9
   0   4  -1  1046.0    40.6
  -1   0   5  1046.0    41.1
   0   9   6  1045.0    40.8
  -2  -5   7  1045.0    41.7
  -2  -5   1  1045.0    40.7
   5  -2  -2  1045.0    42.1
   5  -1  -1  1045.0    41.6
  -5  -4  -6  1045.0    41.1
  -3   3  -6  1044.0    41.5
  -3  -2  -9  1044.0    41.4
   3   4  12  1044.0    40.8
   4   4   2  1044.0    41.1
   5  -2  -2  1044.0    41.5
  -5   2   2  1044.0    41.8
  -4  -5 -10  1043.0    41.3
  -1  10   5  1042.0    41.0
   3   2   9  1042.0    41.2
  -5   3  -9  1042.0    42.1
  -5  -4   5  1042.0    41.8
  -5  -4 -12  1042.0    41.5
   1   8  -1  1041.0    40.7
   2   5  -1  1041.0    40.5
   3   5  -7  1041.0    40.8
   0   9   6  1040.0    40.7
   5   5   0  1040.0    40.9
  -3  -5   7  1038.0    41.6
   4  -6  10  1037.0    41.2
   5  -1  -1  1037.0    41.5
   0   1  -4  1036.0    40.4
   0  -9  -6  1036.0    40.1
   1  -8   6  1035.0    40.6
  -2   3   2  1035.0    40.6
  -2   2   8  1035.0    40.8
  -2  -6  -5  1035.0    40.2
   8   1  10  1035.0    42.0
   3   5  -7  1034.0    40.6
   6  -3  -3  1034.0    41.9
   8   1  10  1034.0    42.1
  -8  -1 -10  1034.0    42.5
   1 -10  -5  1033.0    40.7
  -2  -5   7  1033.0    40.6
   3   4 -11  1033.0    40.7
   5  -2  -2  1033.0    41.2
  -8  -1 -10  1033.0    42.2
   2   6   5  1032.0    40.0
   4   4   2  1032.0    40.4
   4  10   0  1032.0    40.8
  -6   2  -5  1031.0    41.6
   4  -5  -2  1030.0    41.4
   4  -5  -2  1030.0    41.1
  -5   1   1  1030.0    41.2
   1 -10  -5  1029.0    40.2
   4   5   9  1029.0    40.1
   1   4  -3  1028.0    40.3
  -2  -6  -5  1028.0    39.9
  -4  -2   6  1028.0    40.9
   6  -2   5  1028.0    41.5
 -10   1  -3  1028.0    42.1
   3   1  10  1027.0    40.3
  -3  -5   4  1027.0    40.4
   4   5   9  1027.0    40.6
  -2   6  -3  1026.0    40.8
   0   1   0  1025.0    39.4
   1  -8   9  1025.0    40.3
  -1  -4  -5  1025.0    39.6
   2   5  -1  1025.0    39.6
   2  10   1  1025.0    39.9
   0   4  -1  1024.0    39.8
   0   9   6  1024.0    40.0
   1  -8   6  1024.0    40.8
  -2  -5   1  1024.0    40.0
  -3  -4  11  1024.0    40.7
   5  -3   9  1024.0    40.7
   1 -10  -5  1023.0    40.4
  -5   2   2  1023.0    40.9
   0   1  -4  1022.0    39.6
   0  -4  -3  1022.0    39.5
  -2   3   2  1022.0    40.1
  -3  -4 -12  1022.0    40.9
  -4  -4  -2  1022.0    40.1
   5  -2   2  1022.0    41.0
  -5   1   1  1022.0    40.8
   5   5   0  1022.0    40.8
  -1   0  -6  1021.0    39.8
  -4  -4  -2  1021.0    40.1
  -5   1   1  1021.0    40.9
   0   0   8  1020.0    40.6
   1  -6   5  1020.0    40.4
  -3   1   5  1020.0    40.4
   3   2   9  1020.0    39.9
   3   5  -4  1020.0    39.8
  -8  -1 -10  1020.0    40.9
   5  -1  -1  1019.0    40.5
   8   1  10  1019.0    40.9
  10  -1   3  1019.0    41.8
  -1   8  -9  1018.0    40.9
   4  -6   6  1018.0    41.0
  -5   3  -9  1018.0    40.6
  -7  -5   0  1018.0    40.9
   0  -1   4  1017.0    39.7
   0  -3   7  1017.0    39.7
  -1   0   5  1017.0    39.9
   2   5  -7  1017.0    40.6
   4  -4   4  1017.0    40.5
   7   0   8  1017.0    41.1
  -4   4  -4  1016.0    40.5
   4   8   5  1016.0    39.3
   5   5   8  1016.0    40.0
  -6   3   3  1016.0    41.0
  -7   0  -8  1016.0    40.8
   1  -8   9  1015.0    40.0
  -1   6  -5  1015.0    40.2
  -1   0   9  1015.0    40.4
  -1   0   5  1015.0    39.5
   2  -6   3  1015.0    39.9
   2   5  -1  1015.0    39.3
   3   1  10  1015.0    40.4
  -4   5   2  1015.0    40.7
  -4  -4   3  1015.0    40.2
  -4 -10   0  1015.0    40.0
  -6   2  -5  1015.0    40.7
   1   0  -5  1014.0    39.8
   3   3   9  1014.0    40.0
  -4   7   7  1014.0    41.0
  -4   6  -6  1014.0    40.5
   7   6   1  1014.0    40.3
   3   5  -4  1013.0    39.6
  -5  -5   0  1013.0    40.0
  -4   5  -7  1012.0    40.4
  -3  -3  -9  1011.0    40.0
   5  -2  -2  1011.0    40.7
  -1   8  -6  1010.0    40.4
   1   0  -5  1010.0    39.2
   2  -7  -7  1010.0    39.6
   5  -3   9  1010.0    40.8
  -1   8  -9  1009.0    40.7
  -1   4   0  1009.0    39.3
  -3   1   5  1009.0    40.0
   4   4  -3  1009.0    40.2
  -4  -4   3  1009.0    40.0
  -5  -4   5  1009.0    40.4
   7  -2   2  1009.0    40.7
   0   3  -7  1008.0    39.5
   0   4   3  1008.0    39.0
  -1  -4   7  1008.0    39.5
  -4   5  -7  1008.0    40.8
   4   4  -3  1008.0    40.0
  -5  -1  -7  1008.0    40.0
   1  -8   9  1006.0    40.5
   1   0   6  1006.0    39.1
   3  -8  -4  1006.0    40.5
   3   4  12  1006.0    39.4
   0  -1   0  1005.0    38.6
   2  -3  -2  1005.0    39.3
  -2 -10  -1  1005.0    39.0
   3   0   8  1005.0    39.4
   0  -1   0  1004.0    38.6
   1   4  -3  1004.0    39.0
 -10   1  -3  1004.0    40.9
   0  -1   4  1003.0    38.8
  -3   1   9  1003.0    40.7
  -4  -4   3  1003.0    39.7
   6  -2   5  1003.0    40.4
   7  -2   2  1003.0    40.8
   7   0   8  1003.0    40.3
  -7   0  -8  1003.0    40.8
  -1   7  -7  1002.0    40.1
   2   5  -7  1002.0    39.2
   5  -2   2  1002.0    40.1
   0  -3 -12  1001.0    39.4
  -1   5  -4  1001.0    39.5
  -1  -4   3  1001.0    39.2
  -3   8   4  1001.0    40.0
  -4  -5  -9  1001.0    39.7
  -4 -10   0  1001.0    39.4
  -1   8  -6  1000.0    40.0
   3   1  10  1000.0    39.8
  -3  -5   7   999.7    39.5
   2  10   1   999.5    38.9
  -2 -10  -1   999.3    39.0
   1  -6   5   999.1    39.1
  10  -1   3   998.7    40.8
  -1  10   5   998.6    39.4
   4   5   9   998.5    39.6
  -5  -1  -7   998.5    40.0
  -4   5   2   998.3    40.0
   5   1   7   998.3    39.9
  -1   1  10   998.0    39.9
   4   2  -6   997.8    40.1
   3   4  12   997.6    39.8
   3  -3   6   997.2    39.3
  -7   0  -8   996.8    40.8
  10  -1   3   996.8    40.8
  -4   6  -6   996.3    39.8
   5   4  -5   996.3    39.2
   5   1   7   996.1    39.9
   0   4  -1   995.4    38.7
   3   3   9   995.3    39.4
   6  -3  -3   995.3    39.9
 -10   1  -3   995.3    40.4
   0  -1   0   995.2    38.2
  -3  -3  -9   994.3    39.4
   3  -1  -9   994.2    39.2
  -3   0  -8   994.0    39.5
  -4  -2   7   993.8    39.8
   2   5  -7   993.4    39.0
  -1  -4   3   993.1    38.5
  -3  -1 -10   993.1    39.5
   4  -8  -3   993.1    40.3
  -3  -2  -9   992.8    39.3
  -1   0 -11   992.7    39.2
   4   2  -7   992.7    39.1
   4  10   0   992.6    39.3
   1  -5   4   992.5    39.2
   2   6   5   992.2    38.5
   5   5   0   992.2    39.5
   5   1   7   992.0    39.5
   1   8  -1   991.9    38.9
   4   4  -3   991.8    38.9
   0   3  12   991.6    39.2
   3  -1  -5   991.2    39.0
  -3  -2  -9   991.1    39.3
  -1   7  -7   990.9    39.6
  -1  -4   3   990.0    38.9
  -2  -5  -3   989.6    38.9
  -3  -6  -7   989.2    38.5
   1  -8   9   988.9    39.7
   7   0   8   988.8    40.2
  -4   6  -6   988.5    40.0
  -3   1   5   988.4    39.1
   1   0   6   988.2    38.4
   1   4  -7   987.5    38.7
   0   3  -7   987.4    38.7
  -2   3   2   987.2    38.8
   0   1  -4   987.1    38.7
   4   0  10   986.8    39.0
   0  -4   1   986.6    38.3
  -2  -5   7   986.6    39.6
  -2  -5  -3   986.4    38.8
   0   3  12   986.3    39.6
   3  -8  -4   986.0    39.2
   4  -5   7   985.9    39.8
  -4  -5  -9   985.3    38.9
  -6   2  -5   985.2    40.1
  -1   0  -6   984.3    38.7
  -4 -10   0   984.3    38.7
   0   4   3   984.0    38.1
   3   3   9   983.8    38.4
  -5  -1  -7   983.7    39.5
   1   0  -9   983.6    39.3
   1 -10  -5   983.0    38.4
   0  -3   7   982.7    39.0
  -2  -2 -11   982.6    39.1
   1   4   5   982.5    38.0
  -2  -5   1   982.5    38.1
   0  -1   4   982.4    38.1
  -7   2  -2   982.2    40.1
  -4   5  -7   982.1    39.2
  -7   0  -8   982.0    39.3
   1   4  -3   981.9    38.1
  -1   6  -5   981.8    39.0
   1   4   5   981.7    38.1
   1   4   5   981.6    38.2
  -3   8   4   981.6    39.3
   4   8   5   981.6    38.0
   6  -2   5   981.5    39.4
   0   7   4   981.4    38.2
   1  -4   0   981.2    38.3
  -3  -1 -10   981.1    39.0
   0   4  -1   980.7    38.1
  -3  -3  -9   980.7    38.8
   5  -2   2   980.6    39.3
   0  -3 -12   980.2    39.4
   1   3  -7   980.2    38.9
  -2  -5  -3   979.8    38.5
   4  -6   6   979.8    39.2
  -3  -4 -12   979.7    38.9
  -7   2  -2   979.1    39.8
   5  -3   4   979.0    39.3
   3  11   0   978.9    38.5
  -5   0   2   978.6    39.2
   1   0  -5   978.5    38.4
   0  -3   7   978.4    38.9
   0   3  -7   978.3    38.9
  -5  -1  -7   978.2    38.8
  -1  -4   7   977.9    38.3
   0  -3   7   977.4    38.2
   2   2  11   977.3    39.0
  -2  -5   7   977.2    38.4
   7  -2   2   977.2    39.6
  -1  -4   3   977.0    37.9
  -1  -4  -5   977.0    38.0
  -4  -5  -9   976.8    38.5
   2  -6 -10   976.6    38.4
   4  -5  -2   976.4    39.2
   1  -6   5   976.3    38.7
   0  -3 -12   976.1    39.2
   2  -6   3   976.0    38.8
  -1   8  -6   975.3    39.0
  -1  -4  -5   975.1    37.7
  -4   8   3   974.8    39.3
   4  -4   4   974.6    38.9
   1   0   6   974.1    38.4
   0  -4   1   973.7    37.8
   4  -6   6   973.7    39.3
  -6   2  -5   972.0    39.0
   3   6   7   971.7    37.6
   2   5   3   971.5    37.8
   1   8  -1   971.3    38.1
  -1 -11  -2   971.1    37.6
   4  -8  -3   971.0    39.0
   4  -2  13   970.7    39.4
   0   3  -7   970.3    38.5
  -3 -11   0   970.1    37.9
   0   3  12   969.9    39.1
   0   7   4   969.8    37.7
   1   0  -9   969.6    38.0
   2   6   2   969.5    37.6
   3  -8  -4   969.3    38.9
  -7   2  -2   969.3    39.1
   1   4  -3   968.7    37.9
   4  -4   4   968.5    38.8
   1  -4   0   968.3    37.8
  -1  -4   7   967.9    38.6
   3  13   0   967.9    38.3
  -5  -5  -8   967.7    38.2
   4  -5   7   967.6    39.0
  -1  -8   1   967.3    37.9
   7   6   1   967.0    39.1
   4  -4   4   966.8    38.7
  -4   8   3   966.7    39.0
   0  -4   1   966.6    37.4
  -2  -5  -3   966.4    38.0
   0  -1   4   966.3    37.9
   4  -2   0   966.1    38.4
  -4  -2   6   966.1    38.6
   0   0  -8   966.0    38.2
   0   0   8   965.3    37.7
  -4   4  -4   965.3    38.8
   3   1  10   965.2    37.8
  -1   5  -4   964.9    38.1
   4   2  -6   964.7    38.0
   1  -4   0   964.5    37.6
   8   3   3   964.1    39.0
  -1   1  -3   963.7    37.6
   1  -5   4   963.6    38.0
  -2  -2 -11   963.5    38.2
   4  -7  -7   963.4    39.3
  -4  -4   3   962.9    38.2
   8   1  10   962.9    38.9
   4   2  -7   962.7    38.6
  -4  -8  -5   962.4    37.4
  -2  -3   5   962.3    37.7
  -4   5   2   962.2    38.5
  -4   2   0   961.6    38.4
   4  -6   6   961.5    38.3
   5   1   7   961.5    38.3
  -1   6  -5   961.4    38.1
  -3   1   9   961.3    38.9
   1  -6   5   960.7    37.6
  -7  -6  -1   959.6    38.7
  -5   3  -4   959.1    38.4
  -5   0   2   958.8    38.5
  -1  -7  12   958.6    38.1
  -5   0   2   957.9    38.3
  -8   1  -6   957.8    38.7
   4   2  -6   957.5    38.4
  -3   8   4   957.3    38.3
  -7  -6  -1   957.0    38.5
  -4 -10   0   956.3    37.6
  -4   6 -10   955.9    39.1
   5  -2   2   955.5    38.3
   2  -5   0   955.2    37.7
   0   3  12   954.8    37.7
   3  13   0   954.7    37.7
  -4  -2   7   954.7    38.5
  -8  -7  -7   953.9    38.6
  -4   8   3   953.5    38.3
  -3  -6  -7   953.2    37.2
   4  -2   0   953.2    38.1
  -8  -7  -7   953.2    38.7
  -1   0   9   953.1    38.2
   0   1  -4   952.7    36.9
   6  -2   5   952.0    38.5
  -4   2 -13   951.9    38.6
  -1   5  -4   951.8    37.5
   1   4  -7   951.6    38.0
  -2   5   0   951.6    37.7
   0  -3 -12   951.5    37.4
   0  -7  -4   951.0    36.9
   7   5  -7   950.7    37.8
  -4   2   0   950.4    37.9
   2  -8  -2   950.2    37.6
   1  -4   0   950.1    37.0
  -1  -8   1   950.0    36.9
  -2  -3   5   950.0    37.6
   1   0   6   949.9    37.4
  -2  -3   5   949.8    37.7
   3  11   0   949.3    37.3
   1   0  11   949.2    37.3
  -1   4   0   949.1    37.2
  -2   1  -5   948.7    37.3
   0  -4  -3   948.4    36.6
  -3 -13   0   948.4    37.3
  -8  -3  -3   948.4    38.3
  -4   2   0   948.3    37.7
  -4   5   2   948.2    38.0
  -1   0 -11   947.9    37.9
   2   2  11   947.9    37.9
   4  10   1   947.9    36.9
  -4   4  -4   947.5    38.2
  -1   6  -6   947.3    37.8
   5   5   0   947.3    37.3
  -4   8   3   947.2    38.2
  -3   8   4   946.9    37.9
   1  11   2   946.6    36.9
  -6  13  -3   946.3   -39.1
  -1  -8   1   945.7    36.7
   5  -3   4   945.7    38.0
  -3 -11   0   945.6    37.0
   4   0  10   945.6    38.1
  -4   4  -4   945.4    37.6
  -3 -11   0   944.6    37.0
   2   2  11   944.2    37.0
   4  -7  -7   944.0    38.6
  -7  -5   0   943.9    37.8
   0  -1   0   943.8    36.3
  -3  -6  -7   943.8    37.0
   3  -8  -4   943.6    37.6
   7   0   8   943.5    38.1
   2  -5   0   943.3    37.2
  -7  -4  -4   943.3    37.9
  -8  -3  -3   943.2    38.4
   0   0   8   943.1    37.4
  -2   1  -3   942.6    37.0
  -7  -6  -1   942.6    37.7
  -7   2  -2   942.5    38.2
  -4   0 -10   942.3    37.9
  -2   8   1   942.1    37.6
   1   4  -7   941.9    36.9
   1   0  -9   941.7    36.9
  -4   2   0   941.6    37.6
  -2   1  -3   941.5    36.8
  10  -1   3   941.5    38.3
   4  -2   0   941.4    37.6
   4  10   0   941.4    36.6
   7   6   1   941.4    38.3
   2  -8  -1   941.2    37.4
  -2  -6  -2   940.7    36.7
   4  -5  -2   940.5    37.5
   7   5   0   940.5    37.6
   0   4   3   940.3    36.5
   4  -8  -3   940.2    38.0
  -5   0   4   939.8    37.7
  -4  -2   7   939.5    37.8
  -2   8   2   939.4    37.3
   7   5   0   939.3    38.2
   5  -3   4   939.2    37.9
  -1   5  -4   939.1    37.1
  -5   3  -4   938.8    37.9
   4   3   7   938.6    37.0
  -3 -11   0   938.3    36.8
  -2   6  10   938.0    37.8
  -4   6  -6   938.0    38.1
   2  -8  -2   937.6    37.2
   2  -5   0   937.6    37.1
   8   3   3   937.6    38.4
   2   3  -5   937.5    37.2
   1  -2  -5   937.0    36.5
  -6   5  -8   937.0    37.7
   4  -2  13   936.9    37.1
  -4  -2   6   936.8    37.6
   3   6   7   936.7    36.3
  -1   0 -11   936.5    37.7
   4   2  -6   936.4    36.8
   0   1   0   936.0    36.0
   1  -1   3   936.0    36.5
   1   0  11   935.8    37.6
  -2   6  10   935.7    37.5
  -3  -3  -9   935.7    37.0
  -7  -5   0   935.6    37.9
   1  -2   1   935.4    36.4
  -1   2  -1   935.3    36.4
  -1   1  -3   935.1    36.4
   8   7   7   934.7    37.8
  -2  -4   3   934.2    36.5
   2   3  -5   934.1    37.0
   2  -8  -1   933.8    37.1
   3   6   7   933.7    36.6
  -5   3  -4   933.7    37.9
   6  -5   8   932.9    37.7
   4  -2   0   932.0    37.1
   5  -3   4   932.0    37.4
  -2   1  -3   931.8    36.4
   3   6   7   931.6    36.5
   0  -4  -3   931.3    36.1
  -1  -4   7   931.3    37.2
   7  -2   2   931.0    37.8
  -1   1  10   930.9    36.8
   7   6   1   930.6    37.0
  -4  -8  -5   930.4    36.1
   8   3   3   930.3    37.5
  -4   6 -10   930.2    37.9
  -4   5  -7   930.2    37.7
   1  -2  -5   930.0    36.5
  -4  -8  -5   930.0    36.1
  -1   0   9   929.9    36.6
   2  10   1   929.6    36.3
  -4  -2   7   929.5    37.1
   8   3   3   929.1    37.8
   3  12  -2   928.4    37.0
  -8  -3  -3   928.4    37.7
   8  -1   6   928.3    37.8
   3  11   0   927.5    36.4
  -3  -1 -10   927.4    37.1
   1   8  -1   927.3    36.4
  -1   4   0   927.0    36.3
   8   7   7   926.9    37.5
   6   5  -4   926.7    37.7
  -1   1  -3   926.6    36.1
   3  -1  -5   926.3    36.4
  -1 -10   2   926.1    36.1
   2  10   1   925.9    36.1
  -2 -10  -1   925.9    35.9
  -3   1   5   925.6    36.7
  -6  -5   4   925.6    37.5
  -3  -5  -4   925.5    35.9
   3  -1  -5   925.3    36.9
  -1  -8   1   925.2    36.3
  -2   5   0   925.1    36.5
  -1   2  -1   924.9    35.9
   1  10  -2   924.9    36.7
   4  -8  -3   924.5    37.0
   2   5   3   924.4    36.0
   4  -6  10   923.7    37.7
   7   5   0   923.6    37.8
  -4   7   7   923.2    37.2
  -7  -1  -8   922.9    37.6
  -4  -6 -13   922.8    36.9
  -7  -1  -8   922.7    37.9
   1   0  11   922.5    36.3
  -4   7 -10   922.1    37.9
   1  -1   3   921.9    35.8
  -4  -8  -5   921.8    35.8
   1  -5   4   921.7    36.0
   3  12  -2   921.4    36.8
   4   0  12   921.1    37.3
   7   1   8   920.6    37.1
  -7  -5   0   920.6    37.1
   1   7 -12   920.4    37.8
   1  10  -2   920.4    36.4
   8  -1   6   920.4    37.7
   4   0  10   919.8    36.8
  -7  -5   7   919.5    37.7
   2   2  11   919.1    36.1
  -1   4   0   918.9    35.9
  -3  -5  -5   918.9    35.7
  -7  -1  -8   918.5    37.0
   1  -2   1   918.4    35.7
   4  -6  10   918.4    36.5
   6   5  -4   918.1    37.5
   1   0  -9   918.0    36.7
   1   1  -4   917.7    36.1
   3  -1  -5   917.5    36.6
  -1  -1   4   917.4    35.7
   1   0  11   917.2    36.9
   7   1   8   916.9    37.3
  -8  -7  -7   916.6    36.9
  -8   1  -6   916.1    37.8
  -3  -6  -7   915.9    35.9
  -8  -3  -3   915.9    37.3
   1  -1 -10   915.8    36.0
  -6   5  -8   915.8    37.7
  -4   7   7   915.0    37.2
   0  -7  -4   914.7    35.7
   0  -6  -6   914.5    35.5
   4  -6  10   914.5    37.1
   4  -7  10   914.1    36.4
   1  -6   6   913.7    36.4
   0   0  -8   913.1    36.4
  -1 -11  -2   912.9    35.6
  -1  -4  -5   912.8    35.5
   1  10  -2   912.8    36.3
  -3   8  -3   912.8    36.4
   7   5  -7   912.6    37.7
   2  -6 -10   912.5    37.0
  -1   2   5   912.1    35.7
  -2   6  10   912.1    37.0
  -8   1  -6   912.1    37.5
   2  -1   3   911.9    35.7
   1   7 -12   911.7    36.5
  -1   0   9   911.5    35.9
   2  -8  -1   911.5    36.1
   2   6   2   911.3    35.4
   3  13   0   911.3    36.0
   4   7  12   911.0    36.6
  -2   8   1   910.7    36.4
  -4   6 -10   910.7    36.8
   1   4   5   910.6    35.2
  -5  -8   6   910.5    37.0
   0   0   8   910.3    35.6
   2   3  -5   910.3    35.6
   0   0  -8   910.2    35.6
   6  -5   8   910.1    37.1
  -2 -10  -1   910.0    35.5
   4   6  13   909.7    36.7
   1   4  -7   909.6    36.2
   2  -8  -1   909.1    36.2
  -1   8  -9   908.9    36.6
  -1   0 -11   908.7    35.9
  -1  -7  12   908.7    37.1
   4  10   1   908.7    35.9
   1  -6   6   908.5    35.7
  -3   8  -3   908.5    36.3
   4   0  12   908.5    36.0
  -3   8  -3   908.3    36.9
  -3 -12   2   907.5    35.9
  -5   0   4   907.5    36.7
   4  10   1   907.1    35.7
  -4   0 -10   906.8    36.3
  -3   8  -3   906.4    36.7
   4  -2  13   905.8    36.6
   7   1   8   905.8    36.8
  -4 -10  -1   905.7    35.5
   2  -1   3   905.5    35.5
   1  11   2   905.2    35.4
  -2   8   1   903.9    35.9
   7   5  -7   903.9    37.8
  -2   5   0   903.8    35.8
  -5   0   4   903.7    36.2
   3  12  -2   903.6    36.0
   0  -7  -4   903.4    35.0
  -3   2  -6   903.4    35.9
  -4  -2   6   902.4    36.2
   0  -7  -4   902.3    35.2
  -4   6 -10   902.1    36.4
  -1   6  -5   901.9    35.9
   3  -8   3   901.6    36.3
  -2   1  -5   901.1    35.4
  -2  -3   5   901.1    35.3
  -2  -2 -11   900.8    36.2
   4  -5   7   900.8    35.9
   0   4   3   900.3    34.9
   0   7   4   900.3    35.1
  -5   3  -4   900.3    36.2
   3  -8   3   900.1    35.9
  -6  -3   5   900.1    36.4
   3   2   3   899.8    35.3
   2  -1   3   899.1    35.2
   2   3  -5   898.7    35.1
  -1  10   5   898.2   -35.6
  -6   5  -8   898.0    36.9
   0  -4  -3   897.9    34.9
  -4   0 -12   897.8    36.4
   5   8  -6   897.7    36.9
   8  -1   6   897.4    36.7
   3  -8   3   897.1    35.7
   3   6  10   896.8    35.5
  -1  -1   4   896.7    34.9
   4  -7  -7   896.7    35.8
   7   4   4   896.6    36.0
   1  -2  -5   896.4    35.2
   6   5   9   895.9    35.7
  -1  -7  12   895.6    35.5
   4   2  -7   895.6    35.3
   2  -8  -2   895.5    35.6
  -1   1  -3   895.2    34.9
   1   1  -4   895.2    34.8
  -1   1  10   895.1    36.1
  -2   0  -8   895.1    35.4
   0   6   6   895.0    35.2
  -6  -3   5   894.9    36.3
  -2   8   2   894.6    35.8
   2  -6 -10   894.6    36.4
   5   5   8   894.6    35.6
  -3 -13   0   894.1    35.0
   6  -4  -2   894.1    36.7
   4   7  12   893.9    35.0
  -4  -9   1   893.9    35.4
   0   3  15   893.5    35.7
  -5  -5  -8   893.4    35.3
  -1   0  -6   893.3    34.9
  -3 -13   0   893.3    35.2
  -5   0   4   893.3    35.9
   8   7   7   893.2    35.9
   0   3   9   893.1    35.6
   2  -5   0   893.1    35.3
   1   7 -12   893.0    36.5
   1  -2   1   892.7    34.7
   3   5   5   892.7    34.7
  -5  -5  -8   892.5    35.8
  -6   5  -8   892.5    36.0
  -6  -5   4   892.5    36.3
  -7  -5   7   892.2    36.2
  -1  -2   2   891.7    34.8
   1  11   2   891.7    34.8
  -2  -2 -11   891.2    35.3
  -4   7   7   890.8    36.1
  -6  -3   5   890.6    36.2
   1  -6   6   890.3    35.6
  -3   2  -6   890.3    35.3
   1   1  -4   889.9    34.6
   3  11   0   889.7    34.9
  -6   4   2   889.5    36.2
  -2   8   2   889.4    35.5
   3  -2   6   889.4    35.2
   2   0   8   888.6    35.3
   2  -1   3   888.4    34.8
   4   0  12   888.4    35.8
   0   3  15   888.1    36.5
  -2   6  10   888.1    35.9
   5   0  -4   888.1    36.2
  -2  -1  -3   887.4    34.6
   4  10   1   886.9    34.5
  -1   2  -1   886.7    34.5
   3  13   0   886.7    34.9
   0  -2 -12   886.4    35.1
  -2  -1  -3   886.1    34.6
  -3   2  -6   886.1    35.5
   6  -5   8   886.0    36.3
  -4 -10  -1   885.6    35.0
   5   5   8   885.5    35.4
   3   2   3   885.2    34.7
  -2   1  -3   885.1    34.7
   3   6   9   885.1    34.5
  -1  -1   4   885.0    34.7
  -2   1  -5   885.0    34.9
   1  -1   3   884.9    34.4
  -4   0 -10   884.5    35.8
  -2  10   5   884.3    35.5
  -1  -1   4   883.9    34.8
   0   3   9   883.5    34.7
   8  -1   6   883.5    35.9
  -1 -11  -2   883.4    34.2
   1  -8   7   883.3    34.9
   8   7   7   883.2    35.6
   4   8   5   883.1    34.2
  -7   4   2   882.7    36.2
  -6   1  -8   882.6    36.0
   0   2  12   882.5    35.8
   3  13   1   882.1    34.7
   2  -6 -10   881.8    34.7
  -5   0   2   881.1    35.4
   7   5   0   880.8    35.1
  -1 -10   2   880.7    35.0
  -7   4   2   880.7    36.1
  -2  -6  -2   880.6    34.3
   0  -6  -6   880.4    34.1
   3  13   1   880.4    34.6
   6  -4  -2   880.2    36.0
   1  -2   1   880.0    34.2
   0  -6  -6   878.8    34.6
  -4 -10  -1   878.8    34.6
  -1  -7  12   878.7    35.7
  -4  -5  -1   878.6    34.6
  -4  -7 -12   878.5    35.0
   0   0  -8   878.1    34.4
   3  -8   3   878.1    35.5
   3   6  10   878.1    34.3
  -4  -9   1   877.8    34.9
  -3  -2  -3   877.7    34.5
   8  -2   8   877.2    35.7
  -1  -1   5   877.1    34.6
   4  -7  10   877.0    35.9
   0   7   4   876.9    34.2
   7   4   4   876.9    35.5
   1  -1   3   876.7    34.2
  -2  -4   3   876.6    34.5
  -4  -3  -7   876.6    34.6
  -7  -5   7   876.6    36.1
   0  -3 -15   876.5    35.0
  -2   8   1   876.5    34.8
  -6   4   2   876.5    35.7
   7   4   4   875.9    35.4
   1   2  14   875.6    34.8
   0  -3 -15   875.5    35.9
  -2  -1  -3   875.4    34.2
   7   4   4   875.3    35.6
   2   4   1   875.1    33.8
   2   6   2   875.1    34.0
   5   5   8   874.9    34.5
  -3 -13   0   874.4    34.3
  -8   2  -8   874.3    35.6
   1  11   2   874.2    34.0
   0   2  12   874.0    35.4
  -6  -5   4   873.9    35.3
  -6  -5  -9   873.7    34.8
   3   6  10   873.5    34.1
   3   5   5   872.6    33.9
  -2   1  -5   871.9    34.4
  -7   4   2   871.8    35.5
  -7  -5   7   871.5    36.0
  -3  -5  -5   871.4    33.9
   0   0   7   871.2    34.7
   5   0  -4   871.2    34.8
   0   6  -3   871.1    34.3
  -7  -4  -4   871.0    35.4
   3   5   4   870.9    33.9
   7   7   8   870.8    34.8
  -8   2  -8   870.8    36.3
  -4  -7 -12   870.7    34.8
  -3  -5  -4   870.6    34.0
  -1   7 -10   870.4    35.4
   0   3   9   870.3    34.2
  -1  -1   5   870.3    34.5
 -10   0  -3   870.3    36.3
   0  -6   3   870.2    34.3
   7  -4  -2   870.1    35.7
   0  -6   3   869.8    34.3
  -1   2  -1   869.8    33.8
   2   0   8   869.8    34.5
   4  -7  10   869.7    34.6
  10   0   3   869.7    36.2
   1   7 -12   869.5    34.8
 -10   0  -3   869.4    36.0
  -1   6  -6   869.2    34.6
  -6   4  -6   868.9    35.2
   1  -1 -10   868.7    34.2
   5  -1  11   868.7    34.7
   3  13   1   868.5    34.1
   0   3   9   867.9    34.7
   6   5  -4   867.8    34.5
  -3 -12   2   867.4    34.4
  -3  -2  -3   867.3    34.0
  -8  -7  -7   867.3    34.8
   3   2   3   867.1    34.1
   7  -4  -2   867.1    36.0
   2   0   8   866.7    34.0
   1   2  -2   866.5    33.8
   3  -2   6   866.3    34.6
   5   0  -4   865.7    35.1
  -2   5   0   865.2    34.2
  -4  -3  -7   865.0    34.5
   2   1   3   864.9    33.7
   2   4  -3   864.8    33.7
  -1  -2   2   864.5    33.5
  -4  -7 -12   864.4    34.8
   2   6   2   864.2    33.5
   8  -2   8   864.2    35.4
   0   7   1   863.6    33.7
  -4  -6 -13   863.3    34.8
  -7  -7  -8   863.0    35.0
  -2  -4   3   861.9    34.1
   4   7  12   861.9    33.8
   1   1  -5   861.7    33.6
  -1  -2   2   861.6    33.6
   4   3   7   861.6    34.3
   4  -7  10   861.5    35.2
   3   6  10   861.4    34.1
   7   3   3   861.3    35.2
  -3 -12   2   860.8    34.0
   4  -2  13   860.6    34.1
   4   8   5   860.1    33.3
  -7  -7  -8   859.9    34.8
   4   6  13   859.6    33.8
   5  -8   2   859.6    35.2
  -6   4   2   859.6    34.9
   1   2  14   859.4    35.0
   2   4  -3   859.3    33.5
  -1   2   5   859.2    33.9
   1  -1 -10   858.7    34.5
  -4   0 -10   858.7    34.5
   4   7   1   858.7    33.5
   1  -2  -5   858.6    33.4
  -1  -8  -6   858.5    33.2
   4   5   1   858.5    33.7
  -1   7 -10   858.4    34.8
   1  -6   6   858.3    33.7
   1   2  -2   858.3    33.2
  -4   0 -12   857.9    34.7
   4   6  13   857.7    33.7
   7   7   8   857.7    34.5
   7   1   8   857.5    34.7
   2   4  -3   857.4    33.9
  -3  -6  -9   857.3    33.9
   7  -4  -2   857.1    34.7
   0  -4  -5   856.8    33.2
  -2  11   2   856.7    34.5
   1  -1 -10   856.6    34.5
   2   5   3   856.5    33.4
  -5  -8   6   856.5    34.7
   7  -5  -2   856.5    35.6
  -5  -6  -1   856.0    33.9
   5  -6  15   855.8    34.3
   2   1   3   855.7    33.4
   2  -1  10   855.3    34.4
  -8   1  -6   855.2    34.9
   5  -8   2   855.1    34.9
   8  -2   8   855.0    35.3
  -2  -1  -3   854.6    33.3
   3   2   3   854.6    33.6
  -7  -4  -4   854.6    34.5
   6  -4  -2   854.5    34.7
   0  -3 -15   854.4    34.9
   2  -8  -2   854.4    34.1
   3   6   9   854.4    33.8
  -4  -6 -13   854.4    34.5
  -7   5   2   854.0    35.1
   1   2  -2   852.4    33.0
   4   1  -6   852.3    34.6
   4   5   1   852.2    33.8
  -2   0  -8   852.1    33.9
   2   1   3   851.9    33.3
   4   7  12   851.8    34.0
  -4   1  -5   851.4    34.0
   3   9   9   851.2    33.2
   6   5  -4   851.0    33.9
  10   0   3   850.4    35.1
  -4  -2  -2   850.3    33.8
  -4  -3  -7   850.0    34.0
  -4  -7 -12   849.6    34.0
  -4 -10  -1   849.5    33.3
   5  -6  15   849.4    35.3
   1   9  10   849.2    33.7
   6  -4  -2   849.2    34.3
  -1 -10   2   849.0    33.2
  -4  -9   1   848.7    33.6
  -1 -11  -2   848.3    33.0
  -3  -2  -3   848.3    33.4
   3   9   9   848.3    33.0
   2 -11  -2   847.9    33.8
   3   5   5   847.7    33.1
  -4   2 -13   847.7    34.4
   8  -2   8   847.7    34.7
   0   0   7   847.6    33.1
   4   1  -6   847.4    33.5
 -10   0  -3   847.3    34.9
  -4   7 -10   846.8    34.7
  -8   2  -8   846.8    35.0
  -3  -5  -4   846.4    33.0
   4   0  12   846.4    33.5
  -2  -6  -2   846.3    33.0
  -7  -3  -3   846.2    34.5
  -2  -5   5   845.7    33.2
   4  -1   5   845.4    33.9
  -4   7 -10   845.2    34.4
   6   3  -5   845.2    34.8
  -5  -6  -1   845.1    33.5
  -2  -5   5   844.9    33.7
  -4  -3  -1   844.7    33.5
  -6  -5  -9   844.7    34.4
  -7  -7  -8   844.6    33.7
   4  -7  -7   843.8    33.7
  -5  -5  -8   843.7    33.8
  -4   1 -15   843.6    34.5
  -7  -4  -4   843.6    34.2
   4   3   7   843.5    33.2
   7  -4  -2   843.3    34.3
  -4  -1   6   843.2    34.0
  -3   2  -6   843.1    33.7
  -4   1  -5   843.1    33.9
   0   2  12   842.9    33.5
   4   5   1   842.9    33.4
   0  -3  -9   842.8    33.0
  -6   3  -8   842.5    34.7
   4  -1  15   842.4    34.3
   3   5   4   842.3    32.8
   0  -4  -5   841.9    33.0
  -6  -5   4   841.8    34.5
  -1  -9 -10   841.6    32.9
  -4   2 -13   841.6    34.5
   0   4   5   841.4    32.9
  -2  -1 -11   841.2    33.8
   5  -4   5   841.1    34.1
  -1  -2   2   841.0    32.6
   4  -1   5   840.8    33.6
  -7   5   2   840.7    34.6
   6   3  -5   840.6    34.4
  -1   8  -8   840.4    34.0
   6  -3   8   840.4    34.4
   7   7   8   840.4    33.9
  -3 -12   2   840.3    33.5
  -7  -1 -12   840.1    34.1
   5   3   7   839.9    33.7
   2 -11   4   839.8    33.3
  -7  -1  -8   839.8    33.8
  10   0   3   839.8    34.7
  -2   0  -8   839.7    33.5
  -2  -6  -2   839.7    32.8
   6  -5   8   839.7    33.9
  -5   6 -15   839.2    35.2
   0  -7  -1   839.1    32.6
  -3  -6  -9   838.9    33.1
  -4   2 -13   838.6    34.1
   3  -7  -3   838.5    33.6
  -4  -6 -13   838.3    33.9
   0  -3  -9   838.0    33.5
  -4  -2  -2   838.0    33.2
   0   6   6   837.8    33.0
   5   8  -6   837.8    34.1
  -5  -3  -7   837.6    33.3
  -2  11   2   837.4    33.5
   3  -2   6   837.4    33.4
  -1   6  -6   837.2    33.6
  -3  -6  -9   837.1    33.1
   3   6   9   836.8    32.6
   0  -7  11   836.3    34.1
  -2   1 -10   836.2    33.7
 -10   0  -3   836.2    34.2
   7   5  -7   835.9    33.1
   4   9  -1   835.7    32.7
   4   6  13   835.6    33.6
  -4   7 -10   835.4    34.0
   7   3   3   835.3    33.9
  -3  -5  -4   835.2    32.4
   5  -8   2   834.9    33.9
   0   6   6   834.8    32.8
   1  10  -2   834.4    33.3
   2   4  -3   834.3    32.9
  -1   6  13   834.1    34.2
  -4  -5  -1   834.0    33.0
   2   1   3   833.8    32.6
   3   9   9   833.8    32.5
  -6   4   2   833.7    34.1
   7   1  12   833.5    34.2
   0   2  12   833.1    33.2
  -4   0 -12   833.0    33.7
  -5  -8   6   832.7    34.0
  -1  -2 -14   832.5    33.2
   1  -8   8   831.9    32.9
   1   1  -4   831.9    32.7
  -5   8  -2   831.8    33.7
  -2   5  -4   831.7    33.1
  -1  -8  -6   831.6    32.2
  -5   1 -11   831.5    34.2
  -4  -3  -7   831.4    32.8
   3  13   1   830.3    32.6
  -4   6   0   830.2    33.7
   0   0  -7   830.1    32.9
   1   1  -5   829.9    32.4
  -5   8  -2   829.9    34.3
  -5  -6  -1   829.9    33.1
  -1  -4  -3   829.4    32.0
   6  -4   6   829.4    33.7
  -7   4   2   829.3    34.2
  -2  -4  -1   829.2    32.1
   0  -6  -6   829.0    32.7
   4   2   2   829.0    32.9
  -3  -9  -9   828.7    32.4
   0  -3  -9   828.6    32.5
   2  -1  10   828.6    33.3
  -3  -5  -3   828.5    32.3
   6   7  10   828.4    32.7
  -2  11   2   828.3    33.0
  -1  -9 -10   828.1    33.0
  -7   5   2   828.1    33.9
  -4   4   4   828.0    33.4
  -2  -4   3   827.5    32.3
  -2  11   2   827.3    33.5
 -11  -1  -9   827.3    34.3
   3  -7  -3   827.0    33.5
  -4   0 -12   827.0    33.6
   5  -1  11   826.8    33.8
   0  -4  -5   826.6    32.0
   4  -6   0   826.5    33.4
   4   0  -9   826.4    34.0
   1   8   6   825.7    32.1
  -6   4  -6   825.0    34.1
   7  -5  -2   824.7    33.7
   7  -5  -2   824.4    34.0
   1   4   3   824.1    31.8
  -1  -9 -10   824.1    33.0
   0   2  -8   823.7    32.9
   3   5   3   823.6    32.1
   0   0   7   823.4    32.2
  -1  -9 -10   823.4    32.2
   0  -3  -9   823.2    32.8
   0   4   5   823.1    32.3
  -5  -6  -1   823.1    32.9
  -3   7   3   823.0    33.1
   1   8   6   822.8    32.0
   7  -5  -2   822.6    33.5
   4   9  -1   822.2    32.2
  -4  -9   1   822.2    32.6
   4  -4  -4   822.0    33.5
   4  -1  15   821.8    32.7
   4  -1  15   821.6    33.7
  -5   8  -2   821.6    33.8
   4   3   7   821.3    32.7
 -11  -1  -9   821.2    34.8
   3  12  -2   821.0    32.6
   4   0  10   820.8    32.5
   0   0   7   820.6    32.6
  -1   8  -8   820.4    33.3
  -3  -9  -9   820.2    32.0
  -4   4   4   819.4    33.2
   1  -8   8   819.3    33.2
  -1   3  12   819.3    33.4
   7   1  12   819.3    32.9
  -4  -5  -1   819.2    32.2
   5  -1  11   819.1    33.4
  -5   8  -2   818.8    33.4
   5  -1  -2   818.7    33.2
   7   7   8   818.5    32.8
   6   3  -5   818.2    32.7
  -2  -2 -14   818.1    32.9
  -4   1 -15   818.1    33.4
  -7  -7  -8   817.7    32.6
  -6  -5  -9   817.4    32.6
   3   5   4   817.3    31.8
  -4   4   4   817.1    32.9
  -3  -5  -3   817.0    31.8
   3   5   3   816.9    31.9
   1   6   1   816.8    31.7
   5   6   1   816.6    32.8
  -7   1   3   816.6    33.8
   1   4   3   816.3    31.5
  -4   6   0   816.2    33.2
   3   5   5   816.1    31.9
   4  -1  15   816.0    32.5
  -2  -3   6   815.8    32.6
   4   2   2   815.8    32.5
   6  -3   8   815.6    33.5
  -1   5 -11   815.4    33.1
  -2   1 -10   815.2    32.7
   6  -4   6   815.2    33.1
   1  -7  10   815.1    33.1
  -2   8   2   814.8    32.5
  -6  -5   5   814.8    33.3
   4   1  -6   814.7    32.9
   0   3  15   814.6    32.7
  -4  -1   6   814.6    32.8
   5   3   7   814.5    32.7
   0   0  -7   814.2    31.9
  -3  -5  -5   814.2    31.9
   5   6   1   814.0    32.6
   1   6   1   813.9    31.5
  -7  -3  -3   813.8    33.1
  -4  -5  -1   813.6    32.2
  -1   1  10   813.5    32.3
   2  -1  10   813.5    32.1
   2   1  11   813.5    32.8
   2   2  14   813.4    33.1
  -4   6   0   813.4    32.8
  -1   2   5   813.3    31.9
   6  -3   8   813.3    32.9
   3   6   9   813.1    32.1
   5   3   7   813.1    32.4
   3  -3   3   812.9    32.4
  -5   4  -5   812.9    32.9
   2   1  11   812.6    32.8
   3   5   3   812.6    31.6
  -5   1 -11   812.6    33.2
  -6  -5  -7   812.3    32.5
   5  -1  -2   812.1    32.6
  -5  -3  -7   812.1    32.8
   1  -5  11   812.0    32.2
  -1   2   5   811.9    32.0
  -2  10   5   811.6    32.5
   7   0  -2   811.5    32.9
   0   7 -11   811.2    33.3
   7   1  12   810.9    32.8
   5  -8   2   810.7    33.1
  -5  -3  -7   810.6    32.2
   2 -11  -2   810.3    32.4
   0  -2 -12   810.2    32.0
   0   6   6   810.2    31.8
   4  -1   5   810.1    32.5
  -5   1 -11   810.0    32.7
  -1  -4  -3   809.9    31.3
  -1 -10   2   809.3    32.1
   4   2   2   809.3    32.1
  -6   3  -8   809.2    32.8
   6   5  -5   809.0    33.2
   5   6   1   808.9    32.0
  -7   0   2   808.7    33.0
   6   5   9   808.3    32.6
   2 -10  -5   808.1    32.2
   2   5  -5   807.5    31.7
   6   5   9   807.5    32.7
   5   8  -6   807.2    31.9
   0  -2 -14   807.1    32.2
   0  -4  -5   807.1    31.6
  -1   8  -7   807.0    32.7
   1  -8   8   807.0    31.9
  -4  -1   6   807.0    32.5
  -4   1  -5   806.6    32.1
   3   5   4   806.5    31.5
   1  -7  10   806.3    32.0
  -3  -2  -3   806.3    31.6
   4   3   1   806.3    32.1
   0  -2 -12   806.2    33.3
  -3  -9  -9   805.7    31.5
  -4  -7  -1   805.7    31.8
   0   7 -11   805.6    32.9
   5   0  -4   805.5    32.1
   0  -7  11   805.4    32.0
  -3  -5  -3   805.3    31.4
   4   9  -1   805.3    32.2
  -2  -5   5   805.0    32.3
  -6   4  -6   805.0    32.6
   0  -1 -14   804.9    32.2
  -8   2  -8   804.5    32.7
   6  -4   6   804.4    33.0
   3  -2   6   804.3    31.9
  -6   4   3   804.3    32.8
   5   3   7   803.9    32.1
   0   2  -8   803.3    31.7
   2 -11  -2   803.2    32.3
  11   1   9   803.2    33.0
   4  -4  -4   803.1    32.7
  -5  -3  -7   803.0    32.4
   0   0  -7   802.9    31.4
  -5  -8   6   802.6    32.4
  -2   0  -8   802.3    31.8
  -5   4  -5   802.3    33.0
   3  -3   3   802.2    32.0
  -4   1  -5   802.2    32.4
  -1   6  -6   801.7    32.1
  -3  -2  11   801.3    32.9
   2   5  -5   801.2    31.4
 -10   1  -4   801.2    33.7
   0  -2   8   800.7    32.1
  -2  -3   6   800.6    31.6
   4  -6   0   800.5    32.5
  -4   6   0   800.5    32.3
   6   5   9   800.4    31.8
  -1   0   7   800.3    31.9
   1   9  10   800.3    31.8
   4   3   1   800.0    31.7
   2   0  -7   799.7    32.0
   6  -4   6   799.6    32.9
  -4   1 -15   799.5    32.8
   1  -5  11   799.4    32.6
   0   7   1   799.3    31.4
   1   0 -15   799.3    32.0
  -5  14  -4   799.3    34.0
   0  -7  11   799.2    32.6
  -2   1  15   799.1    33.4
   1  -7  10   799.0    31.7
   1  -6 -13   799.0    33.1
   4   3   1   798.5    31.8
   1  11   0   798.4    31.6
  -3   3  -3   798.0    31.8
   5   6   1   797.8    31.4
  -6  -5   5   797.8    32.7
   4  -6   0   797.7    32.3
  -6  -5  -9   797.4    32.4
   7   3   3   797.4    32.5
  -2  -5   5   797.2    31.3
  -3  -5  -5   797.2    31.3
   4   7   1   797.2    31.7
   3  -3   3   797.1    31.7
  -1   7 -10   796.8    32.6
  -2  -2 -14   796.8    32.6
   0  -7  11   796.6    31.7
   0   0  -7   796.5    31.8
  -4  -7  -1   796.5    31.4
  -2   1 -10   796.4    32.0
   1   9  10   796.3    31.7
   6  -4  -3   796.2    32.8
   4   5   1   796.1    31.2
  -1  -8  -6   796.0    31.1
  -2  -4  -1   795.8    30.8
   4  -6   0   795.7    32.3
  10   0   3   795.5    32.6
   1   2  -2   795.3    31.0
  -3   3  -3   795.2    31.8
   2  -1 -15   795.1    33.2
  -7  -1 -12   795.1    33.0
   0   7 -11   795.0    32.1
   2 -11  -2   794.8    31.8
   1  -8   7   794.5    32.2
   0   1   0   794.3   -30.5
 -11  -1  -9   794.3    33.3
   2  -1  10   794.2    31.3
   0   1   0   794.0   -30.5
  -4  -4  -6   793.9    31.3
   4   2   2   793.6    31.5
  -6   3  -8   793.4    32.9
  -1  -4  -3   793.2    30.7
   2  -5   4   793.1    31.5
  -5   4  -5   792.9    32.4
   6  -3   8   792.9    32.2
   4   3   1   792.8    31.4
  -4  -4  -6   792.6    31.5
   1   4   3   792.5    30.6
  -7  -3  -3   792.4    32.3
   3  -7  -3   792.1    32.0
   6  -6  -3   792.0    33.0
   2   0   8   791.9    31.1
   1   8   6   791.7    30.8
  -2  -3   6   791.6    31.8
  -7   3   2   791.3    32.6
   5  -4   5   790.7    32.0
   1  -8   8   790.6    32.0
  -1   0  -3   790.5    30.8
  -3   7   3   790.1    31.9
  11   1   9   790.1    32.7
   4  -4  -4   790.0    31.7
   1  -3 -12   789.8    32.2
  11   1   9   789.3    33.1
  -1  -2 -14   789.2    31.5
   3   5   3   789.2    30.8
   4   4   6   789.2    31.1
  -5   1 -11   789.0    32.0
  -1  -8  -6   788.7    30.7
  -4  -4  -6   788.7    31.1
  -5  14  -4   788.1    32.4
   5 -14   4   787.9    33.0
   0   3  15   787.7    32.4
   3 -10   2   787.7    31.8
  -5   6 -15   787.7    32.7
  -6  -3   5   787.6    32.0
   5  -6  15   787.5    32.5
  -6  -2   4   787.5    32.1
   0  -2   8   787.3    30.9
   1   9  10   787.0    31.2
   3  -3   3   787.0    31.5
  -6   4   3   787.0    32.4
   2   2  14   786.9    32.1
  -4  -3  -1   786.9    31.2
   1   2  14   786.7    32.1
   4  -4  -4   786.7    31.5
   0   1   9   786.6    31.0
  -1   8  -8   786.6    32.1
   4  -1   9   785.7    31.4
   4   7   1   785.6    30.6
   1  -8   7   785.5    31.7
   5  -4   5   785.5    31.9
   5  -4   5   784.9    32.1
  -6  -7 -10   784.9    32.0
   0   4   5   784.8    30.7
   2   3  -6   784.8    31.5
   4   4   6   784.5    31.1
  -2   5  -4   784.4    31.5
  -8   2   2   784.1    32.5
  -5   6 -15   784.0    32.3
   0   7   1   783.8    30.6
   6   5  -5   783.7    32.4
  -3  -6  -9   783.6    31.1
 -10   1  -4   783.6    32.7
   4   0  -9   783.4    31.2
  -2  10   5   783.0    31.5
   0  -3 -15   782.6    31.1
  -1   6  13   782.6    32.3
  -3   7   3   782.6    31.6
   4  -1   5   782.6    31.3
   0   2  -8   782.5    31.5
  -4  -4  -6   782.5    31.2
   1  -7  10   782.3    31.9
  -1  -2 -14   782.3    32.1
   4   9  -1   782.3    31.2
   0   6  -3   781.9    30.8
   2   9  -4   781.9    31.0
   0  -7  -1   781.1    30.4
  -4  -1   6   780.9    31.5
  -5   6 -15   780.6    32.2
   4   7   1   780.3    30.9
  -3   3  -3   780.1    31.0
   3   9   9   780.1    30.4
   6   5   7   780.0    31.3
  -2  -1 -11   779.9    31.2
  -1  -6  -1   779.6    30.1
  -4  -2  -2   779.4    31.0
   1   9  11   778.8    31.2
   0  -7  -1   778.5    30.5
   0   7 -11   778.4    31.4
  -7  -3  -3   778.3    31.6
   7   1  12   777.9    32.2
   3  -7  -3   777.7    31.1
   1   0   3   777.6    30.3
  -4  -2  -2   777.6    30.9
  -1   8  -7   777.5    31.6
   1   0   3   777.5    30.2
   1   8   6   777.4    30.3
   4   4   6   777.3    30.9
   2 -11   4   777.0    31.7
  -2  10   5   777.0    31.2
   3   2 -11   777.0    32.0
   2   4   1   776.9    30.0
   4  -1   9   776.7    31.6
  -4   0   9   776.7    31.9
   5  -1  -2   776.6    31.7
  -7   5   2   776.6    32.2
   7   3   3   776.2    31.4
   0   2  14   776.1    31.1
  -9   3   3   775.9    32.8
  -6   3  -8   775.6    31.4
  -7   0   2   775.6    31.9
   1   2  14   775.5    30.8
  -4   4   4   775.5    31.4
  -6  -5  -7   775.5    31.5
   4   1  -6   775.3    30.7
   0  -2   8   775.2    30.5
  -4   1  -9   775.2    31.5
   5 -14   4   775.2    31.6
  -1   8  -8   775.1    31.5
   2 -11   4   774.8    30.8
   2   1  11   774.5    30.5
   6 -13   3   774.5    32.0
   2  -5   4   774.4    31.0
  -4   1  -9   774.2    31.6
   7  -3  -2   774.2    32.1
   5   8  -6   773.9    30.7
  -2  11  -4   773.2    31.8
  -4   1  -9   773.1    31.1
  -2   1  15   773.0    32.2
  -1  10  -4   772.9    31.6
   1   0  -7   772.7    30.9
  -1   8  -7   772.4    31.4
   6   5  -5   772.3    30.8
  -6  -5   5   772.3    31.4
  -1   3  12   772.2    31.7
   2 -10  -5   772.1    31.2
   0   1   9   771.8    31.1
   4   4   6   771.7    30.5
  -4   1  -9   771.5    31.1
  -6   4  -6   771.5    31.9
  -1   0   7   771.3    30.9
   2   3  -6   771.3    30.9
   4  -5  -1   771.3    31.4
  -2  -1 -11   771.2    31.3
   6  -5  -2   771.2    32.1
  -6  -5   5   771.2    31.6
  -5   1   2   771.1    31.4
  -4  -7  -1   771.0    30.5
   0  -2 -14   770.3    31.7
   2   3  -6   770.2    30.3
   2   5  -5   770.2    30.9
   1  -8   7   769.9    30.4
  -1   5 -11   769.9    31.2
   5   5   9   769.9    30.5
  -1   6  13   769.8    31.4
  -6  -2   4   769.7    31.3
   2   3  -6   769.5    30.2
 -10   1  -4   769.5    31.8
  -7   3   2   769.2    31.8
  11   1   9   769.2    32.0
   1   0   3   769.1    30.0
   8  -2  -2   769.1    32.3
  -3  -5  -3   768.9    30.0
  -3  -9  -9   768.5    30.0
  -6   4   3   768.5    31.5
   0   2  14   768.2    31.7
   7   0  -2   768.2    32.0
   0   4   5   768.1    30.0
  -6  -2   4   768.0    31.5
  -4   0   9   767.9    31.3
   2   1  11   767.8    30.3
   2   2  14   767.8    30.4
  -5   4  -5   767.6    31.0
   1 -10   4   767.4    30.5
  -6   6   3   767.3    31.7
   2  -5   4   767.0    30.3
  -5   2   4   766.9    31.2
  -2  11  -4   766.8    31.1
  -1  -4  -3   766.7    29.6
   1   9  11   766.7    30.6
   0   8   9   766.6    30.6
  -7   3   2   766.6    31.4
   0   1  14   766.5    30.7
  10  -1   4   766.4    31.8
   0   8  -4   766.3    30.7
   2   2  14   766.3    30.4
  -6   5   2   766.3    31.5
   2   0  -7   766.0    30.7
  -1 -13   3   765.9    30.3
   8  -2  -2   765.9    31.9
  -2   1 -10   765.2    30.6
   5   4  10   765.2    30.4
  -1   0  -3   765.1    29.8
  -1   2 -10   764.9    30.6
   2  -5   4   764.4    30.6
   0   2  14   763.9    30.5
  -1  -6  -1   763.7    29.5
  -6   5   2   763.3    31.4
   0   1  14   763.2    31.4
  -3   3  -3   763.2    30.7
   1  13  -3   762.9    31.1
   5 -14   4   762.9    31.7
   1   0 -15   762.6    31.9
  -4  -3  -1   762.6    30.3
   2   5   3   762.5   -29.7
   2 -10  -5   762.4    30.8
   6  -4  -3   762.4    31.7
   8  -2  -2   762.4    31.2
   0   8  -4   762.2    30.6
  -6  -7 -10   762.2    30.4
  -7  -1 -12   761.9    31.9
  -3   7   3   761.4    30.7
   5   3   9   761.4    30.4
  -1   0  -3   761.3    29.7
   6   2  -4   761.2    31.6
  -2   4  -8   761.0    30.8
  -4   0   9   761.0    31.4
  -2  -2 -14   760.8    31.0
   5  -1  -2   760.7    30.6
   0   1  14   759.9    31.4
   0   7   1   759.9    29.9
  -2  -3   6   759.9    30.0
   1   0   3   759.4    29.5
  -2  -9   4   759.4    30.0
   6   3  -5   759.2    30.3
   6   5   7   759.1    30.5
  -4  -3   2   758.9    30.3
   2 -11   4   758.7    31.1
   5  -1  11   758.5    30.4
  -1  -9 -11   758.4    29.9
  10  -1   4   758.4    31.7
  -1   6  13   757.6    30.7
   7   0  -2   757.4    30.9
  -3  10  -2   757.3    30.6
  -6   4   3   757.3    31.1
  -2   5  -4   757.2    30.1
   1  11   0   757.0    29.9
  -4   1 -15   756.6    31.3
   5   3   9   756.4    30.7
   1   4   3   756.0    29.2
  -4   9   6   755.9    31.2
   6   7  10   755.8    30.6
   6   5   7   755.5    30.6
  -1 -11   0   755.3    29.4
  -1  -9 -11   755.2    29.7
   8   6  -6   755.2    30.4
   0   2  14   754.8    31.1
  -4   0   9   754.8    30.6
   2   0  -7   754.5    29.7
   0  -2 -14   753.9    31.0
  -2  -4  -1   753.8    29.3
   1  -5  11   753.5    29.9
  -2  -8   4   753.5    29.7
   3 -10   2   753.4    30.9
   4  -5  -1   753.0    30.4
  -4   5   1   753.0    30.4
   0  -1   1   752.9    29.0
  -1  10  -4   752.1    30.6
  -6  -7 -10   752.1    30.5
  -5  -9  -6   751.6    29.3
   0  -7  -1   751.4    29.5
  -3  10  -2   751.1    31.1
   6   5   7   751.0    30.3
   6  -4  -3   750.8    30.6
  -8   2   2   750.8    31.0
   6  -5  -2   750.7    30.8
 -10   1  -4   750.7    31.0
   7  -4  11   750.5    30.7
   0   1  14   750.4    29.9
  -1   8 -11   750.2    30.8
   5  -6  15   750.1    30.0
   2   4   1   750.0    29.2
  -1  10  -4   749.9    30.3
   6   5  -5   749.7    29.8
   7  -3  -2   749.6    30.6
   6   7  10   749.3    30.3
  -1   3  12   749.2    30.1
  -4  -3  -1   749.1    29.7
  -1   0  15   748.9    31.2
  -1   0   7   748.8    29.5
  -2   0   7   748.5    30.2
  -1  -2 -14   748.4    30.6
  -3  -2 -11   748.4    30.3
   1  13  -3   748.2    30.8
   0  -8   4   748.1    29.4
  -2   5  -4   748.0    30.0
  -6  -5  -7   747.9    30.3
   7   8  -1   747.8    31.2
   2   5  -5   747.7    30.0
  -6   5   2   747.7    30.6
   7 -12   5   747.7    31.6
   3  -9   6   747.2    30.0
  -5  -3  -9   747.1    30.0
   9   3  16   747.1    30.2
   1   0  -7   747.0    29.3
   4   2  -9   746.9    31.3
  -2  -1 -11   746.8    29.9
  -5  -5  -9   746.6    30.2
  -7   0   2   745.5    30.7
   2   0  -7   745.2    29.3
   8   0   9   745.0    30.6
  10  -1   4   744.8    31.1
   6   7  10   744.7    29.4
   7 -12   5   744.6    30.8
  -3  10  -2   744.4    30.1
   2  -4   8   743.9    30.0
   2  -1 -15   743.9    30.6
   1   0  -7   743.8    29.2
  -4   9   6   743.7    30.4
   5   4  10   743.7    30.2
   8  -4  -2   743.6    31.6
   1  -9   8   743.2    30.5
  -5  14  -4   743.1    30.6
   5   5   9   743.0    29.9
   1  -6 -13   742.5    29.5
   5   5   9   742.5    30.0
   2   4   1   742.4    28.9
   7  -3  -2   742.2    30.4
   0   5   9   742.1    29.7
  -5  -3  -9   742.0    30.3
  -4   5   1   741.3    30.2
   1  -9   8   741.2    29.4
  -2  11  -4   741.0    30.7
   0  -8   4   740.5    29.7
   4  -1   9   740.4    30.0
  -1   0  15   740.3    29.9
   8   6  -6   740.3    31.8
  10  -1   4   740.3    30.6
   1   9  11   740.2    29.6
   6  -4  -3   740.1    30.2
  -1   7 -10   740.0    30.0
   3  -4 -10   740.0    29.5
   6  -6  -3   739.9    30.7
   1  -3 -12   739.8    30.1
   2 -10  -5   739.8    29.4
   4   3  -2   739.8    29.3
  -5  14  -4   739.8    31.3
  -6   5   2   739.8    30.6
  -6   6   3   739.7    30.6
   1  -6 -13   739.2    29.4
  -3  -2  11   739.2    30.6
   7  -3  -2   739.1    31.0
  -4  -2   9   739.0    30.2
  -2  11  -4   738.8    30.0
   6   2  -4   738.6    30.5
  -1   5 -11   738.2    29.8
  -4   5   1   738.1    30.0
  -5  -5  -9   737.9    29.5
   2  -1  -1   737.8    29.1
  -8   0  -9   737.5    30.8
  -2  -2 -14   737.3    29.7
   5  -2  -4   737.3    30.5
  -7  12  -5   737.3    30.6
  -4  -3   2   737.2    29.4
  -8   0  -9   737.2    30.2
   0  -1 -14   737.0    30.4
 -11  -1  -9   736.3    30.2
   5   5  -2   736.2    29.3
   8  -4  -2   736.0    30.2
  -4  -3   2   735.8    29.5
  -2   0   7   735.6    29.2
   1   0  -7   735.5    29.4
   6   2  -5   735.5    30.7
   0  -8   4   735.4    28.9
  -7  12  -5   735.3    30.3
   6  -5  -2   734.9    30.4
  -1 -11   0   734.8    28.6
  -1   9  -8   734.7    30.0
  -9  -3 -16   734.7    30.4
  -5  -4 -10   734.6    30.0
  -1   9  -8   734.5    30.2
  -6  -2   5   734.5    30.2
  -1   8 -11   734.2    30.3
  -3  10  -2   734.2    30.2
   7   0  -2   734.2    30.5
  -1  -9 -11   734.0    29.7
  -3  -2  11   733.7    29.6
  -3  -3 -14   733.4    30.1
  -4  -7  -1   733.1    28.9
  -1  -9 -11   732.9    29.6
  -2  -2 -12   732.8    29.7
   0   1   9   732.7    29.5
  -5  -5  -9   732.6    29.2
   1   0 -15   732.5    30.5
  -5  -9  -6   732.5    28.6
   0  -1  -9   732.4    28.9
  -3  -3 -12   732.3    29.7
   6  -5  -2   732.2    29.9
   5   9   6   732.1    28.5
  -6  -2   4   732.1    29.9
   2  -4   8   731.9    29.6
  -3  -2 -11   731.9    29.5
   8   6  -6   731.9    30.8
  -1   3  12   731.8    29.5
  -6  -7 -10   731.8    29.3
  -1   8  -7   731.6    29.7
  -1   0  15   731.6    30.4
  -1   5 -11   731.5    30.1
  -2  -4  -1   731.0    28.4
   4  -5  -1   730.9    29.7
  -6   6   3   730.7    30.0
  -1   9  -8   730.5    29.9
  -3  -3 -12   730.5    29.6
  -7   1   3   730.5    30.2
   6  -6  -3   730.3    29.8
  -4  -2   9   730.1    30.1
   0  -5  -9   730.0    29.3
   2   2  12   729.7    29.6
   0  -1 -14   729.4    30.1
   2  11   1   729.1    28.6
   6   1  -2   729.0    30.0
  -5  -4 -10   728.9    29.7
  -1  -8   3   728.7    28.5
  -2  -3  -2   728.6    28.3
  -8   2   2   728.6    30.3
   1  -6 -13   728.4    29.9
   2  -1  -1   728.4    28.6
  -6  -1   2   728.3    29.8
   0   8  -4   727.8    29.2
   2  -4   8   727.7    28.9
   2   8  -4   727.7    28.8
   1  13  -3   727.1    29.5
  -4   5   1   727.0    29.6
   0   6  -4   726.9    28.9
  -6  -5  -7   726.6    29.1
   4   3  -2   726.3    29.2
  -8   4   2   726.3    30.3
   1  -5   9   726.2    29.6
  -2  -7 -18   725.8   -30.8
   3   2  11   725.8    28.7
  -8   2   2   725.8    30.3
  -3   4  10   725.7    29.6
  -8  -6   6   725.7    30.5
   6   1   3   725.6    29.7
   2  -1  -1   725.3    28.5
  -4  -3   2   725.3    29.0
   0  -2   8   725.1    29.3
   1   8  -3   724.7    28.9
   4   0  -9   724.6    29.7
   1   5   9   724.0    28.5
   0   8   9   723.1    29.1
   4  -5  -1   723.1    29.3
   7 -12   5   723.1    30.2
   5 -14   4   723.0    29.3
  -6  -1   2   723.0    29.6
  -7   4 -11   722.8    29.7
  -9   3   3   722.8    30.2
  -6  13  -3   722.7    29.8
   6   2  -4   722.7    29.1
   8   0   9   722.7    30.0
  -3   9  -6   722.6    30.0
   4  -1   9   722.6    28.9
   3 -10   2   722.5    29.5
   0  -8   4   722.3    29.0
   0   8  10   721.5    29.1
  -6  -1   2   721.1    29.3
  -5  -4 -10   721.0    29.0
  -6  13  -3   721.0    30.4
   0   1  -2   720.8    28.0
  -1   5  -9   720.7    29.3
  -6  -1  -3   720.2    29.5
   6   2  -4   720.2    28.9
   6   1  -2   720.0    29.9
   1  -9   8   719.8    28.7
   7  -1  -3   719.7    29.3
   2  -1 -15   719.5    28.8
  -6  -1  -3   719.4    29.2
  -1 -11   0   719.3    28.5
  -8  -6   6   719.3    30.2
  -1   0   7   719.2    28.3
  -1 -13   3   719.2    28.4
   1   6   1   719.1    28.0
   3   2  11   718.9    29.1
  -9  -8  -1   718.9    29.9
   1   9  11   718.8    28.7
   1   6   1   718.5    27.9
  -1  -8   3   718.3    28.7
   0  -8  -9   718.2    28.1
   4   9  -5   718.2    29.5
   0  -1  -9   717.7    28.3
  -6  13  -3   717.5    30.7
  -8   0  -9   717.3    30.3
   1  -8  11   717.2    29.4
  -9  -3 -16   717.0    30.5
   6 -13   3   716.9    29.9
  -7   0   2   716.5    29.5
  -2  -9   4   715.9    28.9
   0   2  -8   715.7    28.3
  -7   1   3   715.4    29.4
   1  11   0   714.9    28.5
  -5  -3  -9   714.9    29.2
   6 -13   3   714.9    30.2
  -2  -7 -18   714.7    29.8
   6   1  -2   714.7    28.9
   3   2 -11   714.5    29.4
   0   1   9   714.3    28.2
   0   6  -4   714.3    28.5
   1  11   0   714.3    28.5
  -8   4  -1   714.0    29.5
  -2   0   7   713.9    28.4
  -5   4  -7   713.9    29.1
  -6  -2   5   713.9    29.3
   8  -4   1   713.9    29.7
   3   3  14   713.3    29.2
   2   9  -4   713.2    28.9
  -2  -9   4   712.8    28.1
   9   3  16   712.6    30.1
  -2  -2 -12   712.5    28.7
  -8   4  -1   712.4    29.8
   0   1  -1   712.2    27.5
  -2  -9   4   712.1    28.7
  -1  -6  -1   711.7    27.7
  -5  -5  -9   711.3    28.9
  -9  -3 -16   711.3    30.8
   3   7   8   711.2    27.7
   1  -3 -12   711.0    28.2
   1   8  -3   711.0    28.5
  -7  12  -5   711.0    30.5
   1   8  -3   710.7    28.3
  -3   9  -6   710.7    29.0
  -6  -1  -3   710.4    29.2
  -1   1   8   710.3    28.2
  -2   1  15   710.3    29.1
  -1   0  -3   710.1    27.6
   2  -4   8   710.1    28.2
  -2   1   1   710.1    28.0
   1  -8  11   709.9    28.4
   0  -6  -2   709.8    27.7
  -7   3   2   709.8    29.5
   1  -5   9   709.5    28.2
   5  -2  -4   709.3    29.2
   8   0   9   709.3    29.2
  -6  -2   5   709.2    29.3
  -1 -13   3   709.0    28.9
  -3   9  -6   709.0    29.4
   0   6   2   708.8    27.7
  -6  -7  -1   708.8    28.6
   1   0 -15   708.6    28.3
  -2 -11  -1   708.3    27.7
   5  -2  -4   707.9    28.6
   1   1   1   707.8    27.4
  -1   5  -9   707.7    28.7
  -7  -3   4   707.7    29.3
  -7  -8   1   707.5    29.2
   8  -4   1   707.4    29.8
   3  10   2   706.9    28.0
   6   2  -5   706.8    29.3
   0  -1 -14   706.4    28.2
  -1  10  -4   706.4    28.7
  -5  -9  -6   706.4    27.6
   0   1  -1   706.3    27.3
   0   8  -4   706.2    28.4
   4  12   1   706.0    28.0
  -6   6   3   705.8    29.4
   1  -8  11   705.6    29.1
   0  -1  -9   705.5    28.5
   5   9   6   705.3    27.5
  -6  -6   1   705.0    28.6
  -8   4  -1   704.7    29.7
  -5  -5   2   704.6    28.6
   2  11   1   704.4    27.6
  -4   4  -2   704.4    28.5
   1   1   1   704.3    27.2
  -7  -1 -12   704.3    28.8
  -8   4   2   704.3    29.6
   5   3   9   704.1    28.6
   5   5   9   704.1    27.9
   6   1   3   703.8    28.7
   2  -1 -15   703.7    28.3
   3   2  11   703.5    28.5
   0   5   9   703.3    28.0
  -1 -13   3   703.3    28.8
   1   1   3   703.1    27.3
  -1  -3  -4   703.0    27.2
   4  -4   2   703.0    28.6
   6  -5  -3   702.9    29.5
   6  -6  -3   702.8    28.9
  -3   9  -6   702.5    28.6
  -3   4  10   702.5    29.2
   3  -9   6   702.3    29.0
  -3  -3 -14   702.2    28.7
  -5   1   4   702.2    28.7
   3   2 -11   702.0    27.9
  -6   1  -2   702.0    28.9
   1  -3 -12   701.9    27.9
   1  -2  10   701.9    27.8
  -5   4  -7   701.8    28.6
  -2   4  -8   701.0    28.3
   5   5  -2   701.0    28.6
   6   1   3   700.8    28.6
   8   0   9   700.8    29.3
  -7  12  -5   700.4    29.7
   1  13  -3   700.0    28.6
  -5  -3  -9   700.0    28.1
   3   3  12   699.5    28.4
   1  -8  11   699.4    28.0
  -1  -1  -6   699.4    27.7
  -8  -6   6   699.4    29.0
   0  -5  -9   699.2    27.5
  -5  -9  -6   699.1    27.3
  -1   1   8   699.0    28.1
   8  -4  -2   698.9    28.9
   8  -4   1   698.9    28.9
   1  -9   8   698.7    28.6
   5   9   6   698.7    27.2
  -6  -6   1   698.7    28.3
  -2  -8   4   698.5    27.5
   4  -2  -3   698.5    28.1
   3  -5   7   698.4    28.0
   3   3  12   698.1    28.3
  -5   2   4   698.1    28.4
  -8   0  -9   698.1    28.5
   0  -1   1   697.9    26.9
  -6  -1   3   697.8    28.7
   0   6   2   697.7    27.3
  -2   0   7   697.7    28.1
   5  -1   5   697.6    28.4
   7   8  -1   697.4    27.8
   0   1  -1   697.3    26.9
  -4 -12  -1   697.3    27.4
   1  -5   9   697.2    28.4
   1   3   4   697.1    26.9
   3   3  12   696.9    27.6
   2   3   2   696.7    27.1
   5   3   8   696.7    28.2
  -6  -4   6   696.7    28.8
   9   3  16   696.6    28.3
  -1   0  15   696.5    28.3
  -2   4  -8   696.3    28.2
   6  -1  10   695.7    28.9
   7  -4  11   695.7    29.0
  -6  -4 -12   695.5    28.8
   0  -8  -9   695.3    28.1
   6   6  -1   695.3    28.8
   4  12   1   694.7    27.6
  -8  -6   6   694.7    29.4
  -4  -2   9   694.4    28.8
  -3   4  10   694.3    28.5
   7   8  -1   694.3    28.8
  -1   6   4   694.2    27.5
   6   1   3   694.1    28.4
   2   3   2   693.9    27.0
  -7   1   3   693.8    28.8
   1   1   3   693.5    27.0
   9   3  16   693.5    29.1
  -4   4  -2   693.3    28.4
  -2  -3  -2   693.1    26.9
  -1  -8   3   692.9    27.7
   6  -1  10   692.8    28.3
  -2  -3  -2   692.7    27.0
   7  -1  -3   692.6    28.9
  -2  -8   4   692.3    27.9
  -7  -8   1   692.2    28.4
   0  -2 -14   692.0    27.6
   0  -5  -9   691.9    27.7
  -3  -2 -11   691.6    28.2
  -6  -1  -3   691.5    28.2
   5   2  14   691.2    28.8
   1  -6  -4   691.1    27.2
   4  -2  -3   690.9    28.3
   4   3  -2   690.9    27.9
  -5  -5   2   690.9    27.9
  -5   0  -1   690.8    28.1
   3 -10   2   690.7    27.8
   5   2  14   690.5    27.7
   6  -6   7   690.5    28.7
   0  -5  -9   690.4    27.1
  -6   6  -7   690.1    28.3
   7   3  -4   690.1    29.2
  -5   2   4   689.9    28.4
   5  -2  -4   689.7    27.9
  -8   4  -1   689.5    28.7
   4  -4   2   689.4    28.0
  -1   7  -1   689.3    27.4
  -1   0  14   689.3    28.8
  -1  -3  -4   689.2    26.9
   2   8  -4   689.2    27.3
  -5   1   2   689.2    28.3
   0   1  -2   688.8    26.7
   3  -4 -10   688.6    27.3
  -1   5  -9   688.4    27.8
   2  -1  -1   688.2    27.2
   2   3   2   688.0    26.8
   5   0   1   687.8    28.1
   2   2  12   687.6    28.0
  -1 -11   0   687.5    27.3
  -1   2 -10   687.4    27.9
  -6  -1   2   687.2    28.3
  -7  10   2   687.1    29.4
  -1  -2  12   686.9    27.6
  -5  -5   2   686.8    27.8
   5  -4   7   686.7    28.0
  -5  -5   2   686.7    27.7
   0  -6   4   686.6    27.0
  -3  -2  11   686.5    28.0
  -3  -7  -8   686.5    27.1
   2   3   2   686.4    26.7
  -3   4  10   686.1    28.4
   0  -5 -10   686.0    27.1
  -5   2   4   686.0    28.1
   5   4   7   685.8    27.7
   0   1  -1   685.7    26.4
  -6  -6   1   685.7    28.1
   0  -6   4   685.6    27.4
   1  -5  11   685.6    28.2
   4   0  -9   685.5    27.3
  -2  -2 -12   685.4    28.1
  -5  -4 -18   685.4   -28.8
   6   4  -6   685.3    28.8
  -4  -2   9   685.2    27.8
  -8   4   2   685.2    28.9
   8   6  -6   685.1    27.4
   3  -9   6   684.9    28.4
   4  -4   2   684.9    27.9
   5   4  10   684.9    27.2
  -5  -4 -10   684.9    27.6
   1  -5   9   684.8    27.2
  -4   6   2   684.7    28.0
   5   3   9   684.7    27.4
   8  -2  -2   684.7    28.2
   4   4  10   684.6    27.8
   9  -3  -3   684.6    28.2
   0  -5 -10   684.4    27.7
  -8  -1  -9   684.3    28.2
  -6  -7  -1   684.2    27.6
   5   3  10   683.9    27.4
   0  -8  -9   683.8    27.7
  -1  -5  -9   683.7    26.9
   6 -13   3   683.7    28.0
  -5  -4  -7   683.6    27.7
  -6   5   3   683.5    28.4
   7  -4  11   683.4    27.8
  -5  -3 -10   683.3    28.1
   5  -1  -4   683.1    27.7
   2   2  12   683.0    27.1
  -6   1 -10   683.0    27.9
  -2   1   1   682.9    27.0
  -5  -3  -8   682.4    27.4
   3   2  11   682.3    27.0
  -4   8   7   682.2    28.4
   5   0   1   682.1    27.7
  -6  -4   6   682.1    28.0
   8  -4   1   682.1    28.5
   4  -4   2   681.6    27.7
  -1   6   4   681.5    26.9
   5   4  10   681.5    27.8
   1  -2  10   681.4    27.8
   0  -6  -2   681.3    26.6
  -3  -7  -8   681.1    26.8
   5   3  10   681.0    27.9
   2   8  -4   680.9    27.6
  -7   4 -11   680.9    28.8
  -7  -8   1   680.7    28.0
  -8  -4  -8   680.4    28.0
   5   4   7   680.2    27.3
   4   3  -2   680.0    27.0
  -4   4  -1   679.7    27.6
  -4 -12  -1   679.7    26.8
   2   9  -4   679.5    27.0
   3   2 -11   679.1    27.1
   3   7 -10   679.1    28.2
   0   8   9   679.0    27.2
   1   0 -14   679.0    27.3
  -5   1   4   678.8    27.6
  -5   0  -1   678.7    27.7
   0   5  10   678.6    27.5
   1   1   6   678.6    26.5
   1  -1  -6   678.4    27.0
  -4 -12  -1   678.4    26.7
   6  -6   7   678.4    27.8
   6   2  -5   678.4    27.4
  -5  -4  -7   678.2    27.6
   7  -1  -3   677.9    28.4
   5   5  -2   677.8    27.7
  -7  10   2   677.8    28.6
   5   4   7   677.7    27.4
   0   5  10   677.6    27.6
   3   4   8   677.5    27.0
   9  -3  -3   677.3    29.2
  -5   1   4   677.2    27.9
  -4   9   6   677.1    28.1
  -1   5  -9   677.0    27.8
   3  10   2   677.0    26.9
   6   6  -1   677.0    27.8
   3   7   8   676.8    26.3
  -9  -3 -16   676.8    28.0
   0   6  -4   676.5    27.2
   7  -1  -3   676.5    27.7
   8  -4  -2   676.5    28.7
   4  -6  -2   676.4    27.7
  -4  -4 -10   676.4    27.5
  -1  -8   3   676.1    26.5
   0  -6   4   676.0    27.0
   1  -7   1   676.0    26.8
  -4   6   2   675.8    27.7
  -2   1   1   675.7    26.6
   4  -9  -6   675.7    27.6
   2   2  12   675.6    26.8
  -6  -7  -1   675.5    27.4
   4   0  15   675.4    28.1
   5  -4   7   675.3    27.6
   6   4  12   675.3    27.3
  -2  -8   4   675.2    27.3
   6  -1   2   675.2    27.7
  -2   1   1   675.1    26.7
  -5  -3 -10   675.1    27.3
   1   0 -14   674.8    28.2
   0  -6  -2   674.7    26.4
   1   8  -3   674.7    26.8
   4  -6  -2   674.4    27.6
   3  10   2   674.3    26.8
  -1   9  -8   674.1    27.8
  -4   9   6   674.0    27.7
  -6  -1   3   674.0    27.5
   3   7   8   673.8    26.6
  -2   4  -8   673.4    27.4
   3   7   8   673.4    26.6
   4   4  10   673.4    26.7
   0   8  10   673.3    27.4
  -6   1 -10   673.3    28.1
  -1   8 -11   673.2    28.0
  -2  -3  -2   673.1    26.2
  -5   0  -1   673.1    27.4
  -1  -3  -4   672.9    26.2
  -3  -7  -8   672.8    26.6
  -5   1   4   672.5    27.5
  -5  -4  -7   672.5    26.9
   6   1  -2   672.5    27.3
  -4   2   3   672.4    27.3
   1   5   9   672.1    27.0
  -4   4  -2   672.1    27.5
   5   7   8   671.9    26.5
   1  -1  -8   671.5    27.1
  -4  -4 -10   671.5    27.3
   6   6  -1   671.5    26.9
   1   2 -12   671.2    26.9
   1   3   4   671.2    26.0
   6   7   1   671.0    27.4
  -4   2   3   670.9    27.3
  -6   6  -7   670.9    28.2
  -3  -7  10   670.8    28.1
   0   8   9   670.3    27.0
   0  -5 -10   670.2    27.1
   0  -8  -9   670.1    26.3
  -2  -2 -12   670.1    26.9
  -6   6  -7   670.1    28.4
  -6   1  -2   670.1    27.4
   3  -4 -10   669.9    28.0
   7   8  -1   669.8    26.8
   0   5  10   669.7    26.8
  -1   1   8   669.7    27.1
   6   6  11   669.7    26.7
  -2  -4   5   669.6    26.9
   3   3  12   669.5    26.6
  -5  -4  -7   669.5    26.8
  -7   4 -11   669.5    27.5
   1  -6  -4   669.3    26.7
   1  -6  -4   669.3    26.7
   4  -4   1   669.2    27.2
  -1  -3  -4   668.7    25.9
   4   9  -5   668.7    27.4
  -1   8 -10   668.4    27.6
  -1   0  14   668.4    27.0
   5   3   8   668.4    26.9
  -1  -5  -9   668.3    26.8
   8   1   9   668.2    27.8
   5   9   6   667.9    26.0
   6   1  -3   667.9    28.0
  -3  -3 -12   667.8    27.3
   6   1  -3   667.8    27.2
   6   4  -6   667.6    27.9
   0   4   9   667.5    26.6
  -1   1   6   667.5    26.4
   1  -6  -4   667.4    26.3
   6  -5  -3   667.4    27.9
  -9  -8  -1   667.3    27.6
  -4   4  -1   667.2    27.1
   3   7 -10   667.1    26.9
   6  -5  -3   667.1    27.4
  -1  -2  12   667.0    26.7
   3   3  14   667.0    26.6
   4  12   1   667.0    26.2
   5  -4  12   667.0    27.0
   0  -1  -9   666.6    26.9
   0  -8 -10   666.5    26.2
  -4   6   2   666.5    27.2
  -1   6   4   666.4    26.5
  -1  -1  -6   666.4    26.1
   6  -6   7   666.4    27.9
  -6   5   3   666.4    27.7
   0   6   2   666.3    26.0
  -3  -7  10   666.3    27.0
  -4   0 -15   666.0    27.5
   8   4   8   666.0    27.7
  -4   6   2   665.8    27.4
   1   0 -14   665.4    27.7
  -1  -1  -1   665.4    25.7
  -1  -6  -1   665.4   -25.9
   3   3  14   665.4    26.5
   0   5   9   665.1    26.9
   3   6   5   665.0    25.8
  -6   5   3   665.0    27.6
   6   7   1   665.0    26.5
  -4   4  -2   664.9    27.0
   6   7   1   664.8    27.3
   1   1   1   664.2    25.7
   5  -1  -4   664.1    27.7
   5  -1  -4   664.1    27.4
  -5  -2 -14   663.8    27.6
   7 -10  -2   663.8    27.9
  -1  -1  -6   663.7    26.4
  -1  -2  12   663.6    27.6
   8   4   8   663.6    27.3
   7 -10  -2   663.3    28.3
   1   2  10   663.1    26.2
   1  -2  10   663.0    27.1
  -4   0 -15   662.9    27.6
   3  -4 -10   662.8    27.5
   4   2  -9   662.8    27.5
  -4   2   3   662.6    26.8
   1  -5  -5   662.3    26.0
   1 -10  -2   662.0    26.5
   1  -1  -8   661.9    26.1
   6   4  12   661.9    27.4
   3   3  14   661.7    27.2
  -4   2   3   661.5    26.8
   9  -3  -3   661.4    28.0
  -5  -3 -19   661.3    28.1
  -1 -10  11   661.1    26.9
  -5   0  -1   661.0    26.8
   8   4   8   661.0    27.4
  -6  -6   1   660.8    27.0
   3  -9   6   660.5    26.5
   5  -1  -4   660.5    26.6
   4  -6  -2   660.4    27.3
   0   5   9   660.2    26.3
  -7  -8   1   660.1    27.2
  -1   2 -10   660.0    27.1
  -1  -2  12   659.8    27.4
  -4   4  -1   659.5    27.0
  -8  -4  -8   659.5    27.6
  -4 -12  -1   659.3    25.9
   1   2  10   659.2    26.1
  -3  -3 -14   659.1    27.2
   4  -6  -2   659.0    26.8
  -8   4   2   659.0    27.7
   5   0   1   658.9    26.8
   2   9  -4   658.6    26.7
  -3   3 -17   658.5    27.7
  -3  -4  -8   658.4    26.3
   0  -5 -10   658.1    26.0
  -1   0  14   658.1    27.6
   4   4  10   658.1    26.0
   8   1   9   658.1    27.6
   4  -9  -6   658.0    26.6
  -1  10   2   657.9    26.4
  -1   6   4   657.9    26.2
   1   3   4   657.9    25.6
   1   3   4   657.7    25.7
   3  -4   8   657.5    26.4
  -1  -2 -10   657.4    26.7
   7 -12   5   657.4    27.0
  -7  -3   4   657.3    27.5
  -2   8  -3   657.0    26.9
   2  -8   3   656.9    26.4
   9  -3  -3   656.8    27.3
   2  11   1   656.5    25.9
   7  -2   8   656.5    27.1
  -4   4  -1   656.4    26.9
   1  -2  10   656.3    26.1
  -6   1  -2   656.3    27.2
   6   4  -6   656.2    26.4
   3  -5   7   656.1    27.0
   3   7 -10   656.0    27.5
  -7  10   2   656.0    27.5
   0  -1   1   655.8    25.4
   5  -1   5   655.7    26.9
  -5  -3 -10   655.7    26.9
   0  -8 -10   655.5    25.8
   5   0   1   655.5    26.8
   1 -10  -2   655.4    26.3
  -1  10   2   655.3    26.5
   2   2  16   655.3    27.3
  -3   5  -7   655.0    26.9
   7  -4  11   655.0    27.6
  -1  -4   4   654.8    26.3
  -9   3   3   654.7    27.7
  -9   3   3   654.7    27.3
   0   5  10   654.4    26.1
  -3   5  -7   654.4    26.7
   9   0   4   654.4    27.4
   0  -6   4   654.3    25.7
   1  -5  -5   654.3    26.2
  -6  -6   3   654.2    27.0
   3  10   2   654.1    26.0
   4  -4   1   654.1    26.7
   5  -1   5   654.1    26.6
   7 -10  -2   654.1    27.5
   1  -1  -6   653.5    26.1
   1   1   6   653.5    25.5
  -6  -7  -1   653.2    26.7
  -6  -2   5   653.1    26.9
   1  -5  -5   652.8    26.1
  -5  -2 -14   652.7    27.4
   6  -1   2   652.4    26.9
  -1   5   5   652.3    25.9
  -5   1  -5   652.3    26.5
  -6   1  -2   652.3    26.8
  -6  -4   6   652.3    27.2
   1  -8  10   652.2    27.0
  -6  -4 -12   652.1    27.3
   8   4   8   652.1    27.0
   4  -2  -3   651.7    26.6
  -1  -5  -9   651.6    25.6
  -1  -2 -10   651.5    25.9
  -7  -3   4   651.5    26.9
   7 -10  -2   651.4    27.0
   1   8 -14   651.1    26.6
   4   0  15   650.9    26.1
   3  -2   1   650.8    26.1
  -6  -4   6   650.7    27.0
  -6   6   9   650.6    27.9
  -3   5  -7   650.1    26.4
  -3  -7  10   650.0    27.1
   4   4  10   650.0    26.3
  -1   8 -10   649.9    27.0
   4   5  -6   649.9    26.8
  -3  -7  -8   649.8    25.5
  -9  -8  -1   649.8    27.3
   4  -4   1   649.7    26.4
   1  -8  10   649.6    26.0
   4  -9  -6   649.1    27.4
  -3  -2 -11   648.9    26.3
   7   3  -4   648.8    27.2
   0   8  10   648.7    26.3
   9   9   1   648.7    26.2
  -4  -5   6   648.5    26.4
   0   8   7   648.4    25.9
   1   5   9   648.3    25.6
   6   6  -3   648.3    27.1
   2  11   1   648.1    25.5
   3  -2   1   648.1    26.0
  -1  -1  -1   648.0    25.1
   1 -11   5   647.6    25.9
  -1  -5  10   647.4    26.0
  -1  -8  14   647.2    26.4
  -5  -3 -10   647.0    26.2
   8   4   1   647.0    26.5
   8   1   2   646.8    27.0
  -9  -9  -1   646.8    27.0
   0  -8 -10   646.6    26.4
   2  -1   0   646.5    25.5
   6  -1   2   646.3    26.9
  -1   0  14   646.2    26.2
  -2  -7   1   646.0    25.3
   4   0   6   646.0    26.0
  -4  -4 -10   645.9    26.1
   1  -7   1   645.6    25.8
   0   6   2   645.5    25.3
   8   1   9   645.4    26.7
   6   7   1   645.1    25.8
  -5   1  -5   644.8    26.6
  -2 -11  -1   644.6    25.3
   0  -6  -2   644.5    25.2
  -1  -1  -6   644.4    25.3
   1 -10  -2   644.3    25.6
   6   6  -3   644.3    25.8
  -5   1  -8   644.1    26.7
   3   6   5   643.9    25.2
   2   4  -5   643.7    25.4
  -1   5   5   643.4    25.7
  -6   6  -7   643.2    26.5
   4  -4   1   643.1    26.3
   6  -1   2   643.0    26.5
  -4   3   1   642.8    26.1
   5  -4  12   642.8    27.0
  -6  -6 -11   642.8    26.7
  -4   0  -6   642.6    26.2
   4   0  15   642.5    25.8
  -6   5   3   642.4    26.6
  -4   0  -6   642.2    25.8
  -3   2  -1   642.1    25.8
   7   9   1   642.0    25.7
  -1   7  -1   641.9    25.5
   1  10  -8   641.9    26.5
  -4   1  -2   641.7    25.9
   1  -1  -8   641.6    25.3
  -3  -3 -12   641.5    26.0
  -3  -4  -8   641.4    25.7
  -1  -2 -10   641.3    25.5
   4  12   1   641.3    25.3
  -2 -10   7   641.1    25.8
  -1  -1  -3   641.0    25.0
   1  -8  10   640.7    25.7
  -6  -6  -2   640.7    26.0
  -1  -1 -10   640.6    26.0
  -2  -4   5   640.6    25.3
   0  -5   1   640.2    25.0
  -1  -5  -9   640.1    25.7
   5  -4  12   640.1    26.7
  -1  -1  -1   639.9    24.7
  -1  -2 -10   639.9    25.9
   3  -7   4   639.9    26.0
   7   9   1   639.9    26.7
  -9  -8  -1   639.8    26.6
   1   2  10   639.7    26.0
   0  -1   2   639.6    24.9
  -1  -8  14   639.5    27.0
   1 -10  -2   639.4    25.5
  -2   8  -3   639.4    25.9
   3  -5   7   639.4    26.2
   5   5  -2   639.4    25.5
  -7   4 -11   639.3    27.5
   4  -2  -3   639.2    25.8
   0  -9  -3   638.9    25.1
   1  -8  10   638.8    26.4
  -5   4 -12   638.8    27.1
  -6  -1  -7   638.8    26.2
   5   3   8   638.7    26.1
   1  -7   1   638.6    25.6
   1  -1  -8   638.6    25.8
  -4   0 -15   638.3    26.6
   3   6  -1   638.2    25.5
  -2 -11  -1   638.0    24.9
  -3  -5 -12   637.9    25.9
  -2   5 -11   637.8    26.5
   0   6  -4   637.7    25.4
  -1   3  11   637.6    26.3
  -1  -1 -10   637.6    26.0
  -5  -3  -8   637.6    26.1
  -3   2  -1   637.5    25.5
   4   0  15   637.5    26.4
   2  -1   0   637.4    25.2
  -4   3   1   637.3    26.0
  -6   1 -10   637.2    26.9
   3  -4   8   637.1    26.2
   0   1  10   636.9    25.4
  -1   5   5   636.8    25.3
   4  -9  -6   636.7    26.6
   6  -1  10   636.7    25.9
  -1  11  -5   636.5    26.6
  -9  -9  -1   636.5    26.8
   2   7  -6   636.4    25.4
  -9   0  -4   636.4    26.5
  -6  -6   3   636.3    26.1
  -2   1  15   636.2   -26.0
  -3   7  -4   636.2    25.8
  -8  -1  -2   635.9    26.6
   0  -1   2   635.8    24.6
  -1  -1 -10   635.8    25.3
   1   5   9   635.8    25.5
   4   7  -6   635.8    26.4
   4   9  -5   635.6    25.4
   2  -8   3   635.0    26.0
  -8  -4  -8   635.0    26.0
  -4   0  -6   634.9    25.5
  -1  -1  -3   634.5    24.7
  -8  -4  -1   634.5    26.6
  -8  -1  -9   634.3    27.1
   4  -3  -1   634.2    25.8
  -7  -9  -1   634.2    26.2
   4  -3  -1   634.0    25.7
  -2  -7   6   633.9    25.3
  -6  -6  -2   633.9    25.6
   9   8   1   633.9    27.1
   6   6  11   633.8    26.1
   1   1  10   633.6    25.1
   1  -6  -9   633.2    25.1
  -5  -2 -14   633.2    26.2
  -6   1 -10   633.2    25.9
  -3  -3 -14   633.1    25.8
  -1   0  -1   632.8    24.6
   1   5 -10   632.8    25.5
   0   8  10   632.6    25.5
  -3  -3  -3   632.5    24.9
   0   8   7   632.4    25.2
  -7  -9  -1   632.2    25.9
  -7   2  -8   632.1    26.1
  -2 -11  -1   631.8    24.8
   6  -6  -9   631.8    27.7
  -8  -1  -2   631.6    26.6
   1   1  10   631.5    25.7
  -3  -6   1   631.5    25.2
   2  -9   7   631.3    25.3
  -5   1  -5   631.3    25.7
  -9   0  -4   631.3    26.7
   2  -8   3   631.2    25.8
   6   6  -1   631.2    25.3
  -9   1   2   631.0    27.0
   1   8 -14   630.9    26.9
   5   2  14   630.9    25.3
  -2  -4   5   630.8    25.0
   1   1  10   630.7    25.0
   2   7  18   630.7    26.4
   6   2  -5   630.7    25.5
   5  -1   8   630.4    25.8
   8   1   2   630.3    26.7
  -4  -7   6   630.2    26.0
  -5   1  -5   630.2    26.0
  -6  -1   3   630.1    26.2
   0  -1   2   630.0    24.4
   5  -1   5   630.0    25.8
  -5  -2 -14   630.0    26.0
   9   0   4   629.9    26.5
   5   3  10   629.8    25.2
   8   1   2   629.8    26.1
  -8  -4  -8   629.8    26.6
   0  -8 -10   629.6    25.8
   1   1   1   629.6    24.3
  -3   2  -1   629.6    25.2
  -8  -1  -9   629.6    25.9
  -6  -4   4   629.3    26.2
  -5  -3  -8   629.2    25.3
   6  -2   1   629.2    26.3
   6   1  -3   629.0    26.2
   0   4   9   628.9    25.4
   3  -2   1   628.7    25.2
   5   4   7   628.4    25.3
   4  -8  -7   628.3    25.5
   7   9   1   628.3    26.1
   0   1  10   628.2    25.8
   1   1   3   628.2    24.4
   6   4  -6   628.2    25.2
  -1   7  -1   628.0    25.3
  -2 -10   7   628.0    25.9
   0  -4  -9   627.9    25.4
   2   8  -4   627.9    25.4
   5   3  10   627.9    25.8
   3   6   5   627.7    24.3
   7  -2  -4   627.7    26.9
  -2  -9   0   627.4    24.6
   1   1   6   627.0    24.9
  -6  -6   3   626.9    25.9
   4   9  -5   626.8    24.9
   7   4   2   626.7    25.6
  -2   9  -7   626.6    26.3
   0  -4  -9   626.4    24.7
   1   2  10   625.7    25.5
  -3   5  -7   625.7    25.9
   8   4   1   625.7    26.3
  -2   8  -3   625.6    25.8
  -3  -6   1   625.3    24.8
   1  10  -8   625.2    26.2
  -4   3   1   624.9    25.5
  -4   0  -6   624.9    25.5
  -1  -5  10   624.7    25.9
  -4   8   7   624.6    26.1
  -1  11  -5   624.5    25.7
   4   0   6   624.5    25.4
  -1  -8  14   624.3    26.1
  -3   4  -8   624.3    25.7
   6  -6   7   624.2    25.9
  -1  -1  -3   624.0    24.3
  -3   9   7   624.0    25.9
   1  -7   1   623.9    24.7
   5   2  14   623.7    25.8
  -6  -6 -11   623.7    25.3
  -5  -7  -8   623.6    24.8
  -7   2   4   623.6    26.3
   9   2   8   623.6    26.2
   7  -2   8   623.2    26.2
  -7   7   0   623.1    26.6
  -1  -1  -3   623.0    24.3
  -4   3   1   623.0    25.5
   5  -1  15   623.0    26.4
   6   4  12   622.9    25.1
  -7  -9  -1   622.9    25.6
   7   9   1   622.7    24.9
   3   6  -1   622.6    24.4
   3   6  -1   622.6    24.8
   2  -1   0   622.5    24.6
 -11  -4  -8   622.5    27.1
   7   3  -4   622.4    25.3
  -9   0  -4   622.4    26.1
   8   1   9   622.2    25.9
   3   4   2   621.9    24.4
   2   7  18   621.8    25.4
  -8  -1  -9   621.8    26.3
   6   2  16   621.6    26.4
  -8  -1  -2   621.6    26.1
  -5   1  -8   621.4    25.3
   3   6  -1   621.3    24.3
  -6   7  -4   621.2    25.9
   6  -5  -3   621.2    25.7
  -3   2  -1   620.8    25.0
   6   6  -3   620.8    24.9
  -1   1   6   620.5    24.5
   5  -1   8   620.4    25.7
  -3  -5 -12   620.2    25.3
   4  -1   2   620.2    25.2
  -4  -4 -10   620.1    25.1
   3  -7   4   620.0    25.5
  -3   4  -8   620.0    25.4
  -5  -3  -8   620.0    25.5
   1   0 -14   619.8    24.9
   6   6   2   619.8    25.5
   9   8   1   619.8    25.3
   0  -1   1   619.7    24.0
  -5  -7  -8   619.6    24.6
   0  -4  -9   619.5    25.0
   3   0 -12   619.4    26.2
   2  -9   7   619.2    25.8
   4  -3  -1   619.2    25.4
   1   5 -10   619.0    25.8
   4  -6   2   618.9    25.5
   6  -1  10   618.9    25.7
   6   2  16   618.9    26.0
   2  -5  11   618.7    24.8
  -3  -4  -2   618.7    24.4
  -8  -1  -2   618.6    25.7
  -1   5   5   618.4    24.7
  -9   0  -4   618.4    26.4
   5  -4   4   618.1    25.5
  -6  -2 -16   618.1    26.5
  -3  -6   1   618.0    24.4
   6   2  16   617.7    25.0
  -1   8 -11   617.6    25.5
  -6  -1  -7   617.5    25.8
   6   6  -3   617.3    25.7
   6   1  -3   617.2    25.1
   8   1   2   617.2    25.8
  -8  -4  -1   617.1    25.7
   1  -3 -11   616.8    25.4
   8  -1   9   616.8    25.7
   0  -4  -9   616.7    24.3
   4  -5   3   616.7    25.3
  -4  -5   6   616.7    25.5
   2  -9   7   616.6    24.7
  -1  11  -5   616.4    25.5
   4  -6   2   616.3    25.4
   1   4  -4   616.0    24.3
   3  -5   7   616.0    24.8
  -6  -6 -11   616.0    25.5
  -7   7   0   615.9    26.1
   9   8   1   615.6    25.0
   9   9   1   615.6    26.1
   3   4   8   615.5    24.6
  -3  -6  -5   615.3    24.1
  -3  -6  -5   615.3    24.0
   4  -3  -1   615.1    25.2
   2   2  16   615.0    24.9
  -3  -6   1   615.0    24.4
   0  -1 -10   614.8    24.5
   2 -10  -3   614.8    25.1
  -1   8 -10   614.4    25.7
   1   1  -7   614.4    24.3
   6   1   7   614.4    25.3
   7  -7   0   614.2    25.9
   2  -5  11   614.1    24.7
  -4  -5   6   614.0    25.2
   2   7  -1   613.9    24.1
  -6  -1   3   613.9    25.5
  -4   5  -3   613.8    25.3
   8  -2   5   613.8    25.7
  -9  -9  -1   613.8    26.0
  -3   0  12   613.7    26.0
  -4   6  -2   613.4    25.1
  -5   1  -8   613.4    25.6
   6   1   7   613.3    25.4
   6   4  -4   613.3    25.9
   1   1   6   613.2    24.5
   9   8   1   613.1    26.0
   0  -4  -1   613.0    23.8
   1   2 -12   613.0    25.6
   4  -1   2   613.0    24.8
   8   4   1   613.0    26.0
   9   0   4   613.0    25.7
   1 -11   5   612.9    24.4
   1   0   1   612.8    23.8
  -5   2  -7   612.7    25.5
  -3   7  -4   612.5    25.4
  -5  -7  -8   612.4    24.7
  -9  -2  -8   612.4    26.1
   3  -2   1   612.3    24.6
  -1   0  -1   612.1    23.8
  -5  -1   4   612.0    25.1
  -1   7  -1   611.9    24.7
   7  -2   8   611.6    25.7
   0   4   1   611.5    23.8
   2  -1   0   611.5    24.2
  -3  -4  -2   611.5    24.1
   5  -2   7   611.3    25.3
   5   3   8   611.3    24.6
  -1   2 -10   611.2    24.6
  -1  -1  -1   611.2    23.6
  -7  -3   4   611.2    25.5
   2   4  -5   611.1    24.1
   2  10  -7   611.1    25.6
  -3  -6  -5   610.9    23.8
   3  -3  17   610.8    25.5
  -6   3  -3   610.8    25.5
   2  -8   3   610.6    24.5
   4   5  -6   610.6    25.1
  -1   1   8   610.5    24.3
   6  -2   1   610.5    25.4
  -4   1  -2   610.4    24.7
   4  -1   2   610.2    24.7
   3   6   5   610.1    23.9
   9   2   8   610.0    25.4
  -7  -9  -1   609.9    25.0
   3   4   2   609.6    24.0
   6   4  -4   609.5    25.5
   2   2  16   609.4    25.4
   6   6   2   609.4    24.6
   4  -8  -7   609.3    25.9
  -7   7   0   609.2    25.5
   6   6  11   609.1    25.1
  -1   6   9   609.0    24.9
   2  -9   7   608.9    25.2
   7  -4  15   608.9    26.0
  -2   8  -3   608.8    24.6
  -1  -4   4   608.7    24.6
  -3  -6  -5   608.7    23.8
  -4   5  -3   608.7    24.9
  -9  -9  -1   608.6    25.4
   5   4  18   608.5    26.1
   1 -11   5   608.4    25.2
   6   6  11   608.2    24.3
  -7   7   0   608.2    25.6
   1   1 -10   608.1    25.4
  -6  -4 -12   608.0    25.2
   3  -7   4   607.9    25.1
  -4   0 -15   607.7    25.6
  -8   2  -5   607.7    25.8
   3   7 -10   607.5    24.4
  -5   4  -4   607.5    25.4
   1   1  10   607.4    24.8
   0  -1   2   607.2    23.7
   1  -4  -3   606.9    23.9
   2  -3  11   606.8    25.1
   7   4   2   606.8    25.2
  -6   5   8   606.7    26.0
   9   2   8   606.4    25.7
   2   7  18   606.2    25.8
   3  -4   8   605.9    24.8
   1   4   7   605.8    23.8
  -1  -1 -10   605.7    24.2
   7   3  -4   605.6    24.7
  -7   2  -8   605.5    25.6
   3   5  12   605.4    24.0
   2  10  -7   605.3    24.6
  -7  -4  -2   605.2    24.9
   9   9   1   605.0    26.1
   4  -6   2   604.8    24.8
  -4   8   7   604.7    25.1
   9   0   4   604.5    25.7
   8  -2   5   604.2    25.5
   3   1   5   604.1    24.1
   4  -1   2   604.1    24.6
  -5   4 -12   604.0    25.4
   7  -2  -4   603.8    25.6
  -2 -10   7   603.6    25.0
  -4  -7   6   603.6    24.7
  -5   1  -8   603.5    24.6
   0  -1 -10   603.2    24.0
   2  -5 -10   603.1    24.1
  -3   4  -8   603.1    24.9
   1  -6  -9   603.0    23.9
  -9  -2  -8   603.0    25.2
   2   5  12   602.9    24.1
  -1  11  -5   602.8    25.1
  -5  -2   6   602.6    24.9
   6   1   7   602.6    24.8
  -1   6   9   602.4    24.5
  -2  -4   5   602.4    24.5
  -3  -5 -12   602.3    24.7
  -6  -1  -6   602.2    25.2
   0  -8  -7   602.1    23.5
  -1   6   9   602.0    24.4
  -2  -2 -16   601.8    24.7
  -3 -10   0   601.8    23.9
   0   4   9   601.5    24.0
   2  -5  11   601.5    24.9
   7   4   2   601.5    25.2
  -2  10   3   601.3    24.4
  -7  -4  -2   601.3    25.0
   9   2   8   601.2    25.3
  -7   4 -15   601.1    25.3
   7  -7   0   601.0    25.1
   0  -8  -7   600.7    23.5
   0   4   9   600.6    24.5
  -6   1   4   600.6    25.1
   7  -7   0   600.6    25.6
  -3   7  -4   600.5    25.0
   6  -3   3   600.5    25.1
  -4   6  -2   600.4    24.7
   5   1  -4   600.4    25.1
  -1   4   3   600.3    23.7
  -2  -7   1   599.7    23.8
  -4   1  -2   599.7    24.4
  -7   4 -15   599.5    25.7
  -1 -10  11   599.3    24.2
   6  -2   1   599.3    24.8
   4  -3   0   599.2    24.6
  -5   1  -1   599.2    24.7
  -6  -1  -7   599.2    25.0
  -7  10   2   599.2    25.6
   1  -4  -3   599.1    23.8
   2   7  -1   598.9    23.8
   0  -8  -7   598.7    24.0
   1 -11   2   598.5    23.8
   5   3  19   598.5    25.9
  -9  -2  -8   598.5    24.8
   0  -1 -10   598.4    24.6
   5  -4  12   598.3    24.3
   8   4   1   598.3    24.7
   2 -10  -3   598.0    24.3
   1  11  -7   597.8    24.9
   0   8   7   597.7    23.9
  -4   6  -2   597.7    24.8
   6  -7   4   597.7    25.0
  -6   7  -4   597.6    25.3
   6   1   7   597.5    24.7
   4  -8  -7   597.4    25.2
   0  -4  -1   597.2    23.2
  -5  -4 -18   597.2    25.3
   8  -1   9   597.1    25.3
   7   4   2   597.0    24.6
   0  -8  -7   596.9    24.0
   3  -3  17   596.9    25.3
   0   4   1   596.8    23.2
  -5   4  -4   596.8    24.7
  -1  -8  14   596.7    24.2
   4   5  -6   596.7    23.8
  -2   1  16   596.6    25.8
  -3   2   8   596.6    25.0
   0   1  10   596.4    23.7
  -1  -4  -7   596.4    23.4
  -6  -6  -2   596.4    24.4
  -3  -7  10   596.3    24.3
   5   2  -6   596.3    25.2
  -6  -6  -9   596.2    24.1
  -6  -2 -16   596.1    25.2
  -2   3 -11   595.9    24.6
   0   1  10   595.6    24.4
   7  -4  15   595.6    24.4
  -3  -1  -5   595.4    23.7
  -5  -7  -8   595.4    24.1
  -6  -6  -2   595.3    24.3
  -4  -7   6   595.2    24.7
   3   3   3   595.1    23.5
  -2  -2 -16   594.9    25.1
  -5   4 -12   594.8    24.7
   6  -2   1   594.8    24.7
   1   2 -12   594.7    23.8
   3  -3  17   594.7    24.0
  -5  -4 -18   594.6    25.2
   2  -4 -11   594.4    25.0
  -3   7  -4   594.3    24.2
   4   0   6   594.3    24.0
  -2  -2 -16   594.1    24.5
   0   5  -1   594.0    23.4
  -2  -9   0   594.0    23.4
  -4  -4  -5   594.0    23.7
  -6   7   7   594.0    25.6
  -1  11  -6   593.9    24.8
   1  10  -8   593.8    24.7
  -2   9  -7   593.7    24.5
   4   4   5   593.7    23.8
  -4   5  -3   593.6    24.7
  -8   2  -5   593.6    24.9
   4  -5   3   593.5    24.3
   7  -7   0   593.5    25.1
  -2  -7   6   593.4    24.3
   4   4   5   593.3    23.6
   5  -2   7   593.2    24.6
   1  -4  -3   593.1    23.4
   3  -3  17   593.1    24.0
   3   1   5   592.9    23.8
   1 -11   5   592.8    24.7
  -1   6   9   592.8    24.2
  -3  -4  -2   592.8    23.4
   3   3   3   592.7    23.4
   2   7  -1   592.6    23.2
   6   4  12   592.6    24.8
  -3  -4  -4   592.5    23.3
  -7   2  -8   592.4    25.4
   3  10   0   592.3    23.7
   2  -5  11   592.2    24.6
  -6   3  -3   592.2    24.6
 -11  -4  -8   592.2    25.2
   5  -4   4   592.1    24.6
  -4   1  -2   592.0    24.2
  -6   7  -4   592.0    25.3
  -5   2  -7   591.7    24.2
   6  -3   3   591.7    24.6
   4   7  -6   591.6    23.6
   5   2  -6   591.6    24.8
  -5  -2   6   591.5    24.6
   1   5  -4   591.4    23.8
  -3  -3  -3   591.4    23.3
   5   7   8   591.3    23.4
   6   6   9   591.3    23.9
   5   4  18   591.2    23.8
   5   7   8   591.2    23.9
  -2   9  -7   591.0    24.7
   2   4  -5   591.0    24.0
   4  -5   3   591.0    24.4
   6   2 -10   591.0    24.0
   0   9   3   590.9    23.2
   6   6   2   590.8    24.3
  -6  -9 -13   590.8    24.8
   1   1   3   590.7    23.0
   1  10  -8   590.7    24.2
  -1   4   3   590.6    23.3
   1  -4  -3   590.5    23.5
   1 -11   2   590.1    23.5
  -1  -5   4   590.1    23.2
   3  -7   4   589.9    23.9
   2   5  12   589.8    24.1
   5   8   0   589.8    23.4
  -7  -4  -2   589.6    24.5
   3   5  12   589.5    24.0
   1   5 -10   589.3    24.4
  -8  -4  -1   589.3    24.6
   1   2 -12   589.2    24.6
  -2  -7 -18   589.2    24.7
   1   8 -14   589.1    25.2
   3   4   9   589.1    23.3
   3   3  -5   588.9    24.0
  -6  -4 -12   588.7    24.6
  -2  10   3   588.4    24.0
  -2   5 -11   588.0    24.5
  -2  -7   6   588.0    23.4
   2  -1 -16   587.8    25.5
  -3   3 -17   587.8    24.9
   1  -5  -5   587.6    23.1
   2   9   0   587.3    23.3
  -4   3   0   587.3    24.0
  -1  -5  10   587.2    23.5
  -2  10   3   587.2    24.0
  -3  -4  -2   587.2    23.1
   5  -2   7   587.2    24.1
   6   6   2   587.0    23.7
  -2  -9   0   586.7    23.2
   1  11  -7   586.6    24.7
  -4  -4  -5   586.5    23.6
   5   7   8   586.5    23.6
  -4   5  -3   586.3    24.0
   1   1 -10   586.1    24.6
  -5  -1   4   586.0    24.3
   0   5  -1   585.7    23.1
  -1 -11   7   585.7    23.6
  -4   3   0   585.7    24.0
  -5   4 -12   585.7    24.4
   2   7  -6   585.6    24.1
  -5   4  -4   585.6    24.1
   2  -3  11   585.5    24.2
   1   1  -7   585.4    23.1
  -9  -2  -8   585.2    25.2
   4  -6   2   585.1    24.3
  -7   2  -8   584.9    24.2
  -4   6  -2   584.8    24.4
  -6   6   9   584.7    25.0
   1   0   1   584.4    22.7
   6   1   6   584.4    24.2
   3   3  -5   584.3    23.2
   9  -1  -2   584.3    24.4
   2   7  18   584.2    24.2
   1  -9   5   584.1    23.4
   1   4  -4   584.1    23.0
  -9   1   2   584.0    24.6
   5  -1   1   583.7    24.0
  -2  -5 -12   583.5    23.6
   7  -4  15   583.5    23.8
  -3  -1  -5   583.2    23.5
   5   1  -4   583.1    24.3
   4  -1   4   582.9    23.8
  -1  -5  10   582.8    24.3
   4   4   5   582.7    23.4
   3   4   2   582.6    23.0
  -1 -11   7   582.3    24.1
  -2  -7   1   582.3    23.1
   5  -1   8   582.2    24.2
   5   1  -4   582.2    23.6
   0  -4  -1   582.1    22.7
   6  -3   3   581.9    24.2
  -1  -1  10   581.8    24.1
  -1  -1  10   581.6    24.2
   6  -7   4   581.4    24.4
   6  -7  -7   581.3    24.1
   1   0   1   581.1    22.6
   6   9  13   581.1    23.0
  -2   5 -11   581.0    24.1
  -1   3  11   580.8    24.2
   4  -5   3   580.8    23.9
  -8   1  -9   580.8    25.1
   2   9   0   580.5    23.0
  -4   3   0   580.5    23.9
   6  -3   3   580.5    24.3
  -3  -3  -3   580.4    23.0
  -5   2  -7   580.4    23.7
  -3   0  12   580.3    24.2
  -5  -1   4   580.2    23.8
   3   5  12   580.1    23.1
  -5  -3 -19   580.1    24.8
  -6   1   4   580.1    24.1
  -3   4  -8   580.0    23.8
  -7  -4  -2   580.0    24.1
  -2  -7 -18   579.9    23.9
  -6  -4   4   579.8    24.0
  -7   2   4   579.8    24.4
   2  10  -7   579.6    23.6
  -6  -2  10   579.6    25.0
  -1   7 -11   579.4    24.3
  -2   3 -16   579.3    24.5
  -9   1   2   579.1    24.6
  -1   3  11   578.9    23.5
  -6  -6   3   578.9    24.0
  -4   3   0   578.6    23.6
   4   4   5   578.6    23.1
   4   5  -6   578.5    23.1
   9   9   1   578.5    23.6
   2   2  16   578.2    23.3
  -4   1  -4   578.2    23.7
   5   2 -12   578.1    25.5
  -6  -9 -13   578.1    23.6
  -3 -10   0   578.0    22.9
   4  -5  10   577.7    23.5
  -1   0  -1   577.6    22.5
   3   6   8   577.6    22.6
   5   4  18   577.6    23.4
   1 -13   2   577.5    23.1
  -1  11  -2   577.4    23.9
   1  -6  -9   577.4    23.8
   6  -7   4   577.4    24.1
 -10  -3 -10   577.4    24.3
   4  -3   0   577.3    23.6
   7  -2  -4   577.0    24.0
   1  -3 -11   576.8    23.8
  -4   8   7   576.8    24.1
   6  -1  -4   576.7    24.6
  -1   4   3   576.6    22.9
 -11  -4  -8   576.6    24.2
  -1  11  -6   576.5    24.2
   1  -7  11   576.5    23.2
   1  -6   0   576.5    22.9
  -2  -7   1   576.5    22.6
  -6   3  -3   576.5    24.3
  -3  -1  -5   576.4    23.1
   1   5 -10   576.3    23.2
   4   7  -6   576.3    23.9
  -4  15  -4   576.2    25.3
   7  -2   8   576.1    24.0
  -1   4   3   575.9    22.8
  -2  10   3   575.8    23.6
   2  -3  11   575.7    23.1
   5   3  19   575.7    23.4
   0  -4  -1   575.6    22.4
   2   9   0   575.5    22.8
   2  -7  -3   575.4    23.4
  -3   3 -17   575.3    24.5
   6  -5  -8   575.3    25.3
   0  -5   1   575.2    22.7
  -6  -6 -11   575.1    23.5
   3  10   0   575.0    22.9
   2  -3  11   574.9    23.1
   2   7  -6   574.9    23.6
  -2 -10   7   574.9    23.1
   7  -4  15   574.6    24.9
   3   1   5   574.5    23.0
   8  -2   5   574.3    24.4
  -9   1   2   574.1    24.6
  -3  -3   5   574.0    23.2
   4   5  11   573.8    23.6
  -8   2  -5   573.8    24.6
   1  -6  -9   573.3    23.6
   6  -7   4   573.3    24.3
   6  -1  -4   573.1    24.2
   2   4  -5   573.0    23.2
   8  -2   5   573.0    24.2
   0   9   3   572.8    22.7
   0  -9  -3   572.8    22.5
  -5   1 -15   572.8    24.6
   0   5  -1   572.7    22.6
   1   5  -4   572.7    23.0
   2  10  -7   572.6    24.0
   0   4 -12   572.4    23.3
  -1 -13   6   572.4    23.2
   2   7  -1   572.4    22.7
   2   9   0   572.4    22.6
   3  -5   9   572.4    23.9
  -6   6   9   572.0    24.2
   8  -1   9   572.0    24.2
  -6   7   7   571.9    24.2
   1   8 -14   571.8    23.8
  10   3  10   571.7    24.1
   3   4   9   571.5    22.6
  -3 -10   0   571.3    22.7
   0  -1 -13   571.2    23.1
  -1   6   0   571.2    22.7
  -4  15  -4   571.2    24.7
   4  -1   4   571.2    23.2
   6   1   6   571.2    23.5
   0   9   3   571.1    22.5
   6  -6  -9   571.1    24.7
  -6  -2 -16   571.0    24.1
   6  -6  -9   570.9    23.4
  -5   1  -1   570.8    23.5
   6   2  16   570.8    23.1
  -2   4  11   570.7    23.5
   1 -11   6   570.6    23.9
  -7   2   4   570.6    23.9
   1 -11   6   570.3    22.9
   4  -3   0   570.3    23.3
   5  -1   1   570.3    23.5
   3   4   2   569.8    22.5
  -3  -1  -5   569.7    22.7
  -8   1  -9   569.6    24.4
  -4   1  -4   569.4    23.3
  -1 -11   7   569.3    23.7
   4   7  -6   569.3    22.8
   1 -11   6   568.9    22.9
  -3  -4  -9   568.9    23.0
  -2  -2 -16   568.7    24.0
   0   8   7   568.5    22.8
   2 -10  -3   568.4    23.1
  -1  -1  10   568.2    22.9
  -1   8 -10   568.1    23.5
   3   4   4   568.1    22.4
  -4   2   4   568.0    23.4
  -4  -2 -13   567.9    23.9
  -1   7 -11   567.7    23.8
  -5   1 -15   567.7    24.2
   1  11  -7   567.6    23.8
  -7   4 -15   567.6    24.8
   3  10   0   567.4    22.4
  -8   1  -9   567.4    23.7
  -6   6   9   567.3    24.3
  -1  -5   4   567.1    22.3
   4  -2  -4   567.0    23.6
   0  -5   1   566.9    22.1
 -11  -4  -8   566.8    24.5
   0   1  13   566.7    23.0
  -6   6   4   566.7    24.0
   1  -9   5   566.6    23.5
   6   1   6   566.4    23.6
  -6  -1  -7   566.4    23.2
  -4  -5 -11   566.3    23.1
  -6  -1  -6   566.3    23.4
   2  -7  -3   566.0    23.1
  -2   5  10   566.0    23.7
  -6  -2  10   566.0    24.4
  -2  -5 -12   565.7    22.8
  -6  -2  10   565.5    23.7
  -7   2   4   565.5    24.0
   4   0   6   565.4    23.1
  -3  -4  -4   565.2    22.2
   0   7  -8   565.1    23.3
   4  -8  -7   565.1    23.0
   4  -5  10   565.1    23.8
   5  -4   4   565.1    23.3
  -4  15  -4   564.9    23.9
  -5   4  -4   564.6    23.6
   2 -10  -3   564.4    22.9
   1   4   7   563.8    22.1
  -2   4  11   563.8    23.4
   2   7  -6   563.8    22.5
  -4  -4  -5   563.8    22.7
   6  -6  -4   563.7    23.4
   3   7  12   563.2    22.5
   3   4   9   563.1    22.8
  -4  -4  -5   563.1    22.4
  -2   1  16   562.8    24.2
   3   4   4   562.7    22.2
   5  -1  15   562.6    23.7
  -2  -8   3   561.7    22.3
  -1   7   5   561.5    22.5
  -2  -7   6   561.5    23.2
   3   5  12   561.5    22.9
  -3  -4  -4   561.4    22.3
   9  -1  -2   561.3    24.1
  -2   3 -11   561.1    23.3
   3  10   0   561.0    22.2
   3   1   5   560.9    22.4
   5  -4   4   560.7    23.3
  -1  13  -2   560.3    23.8
  -4   5 -10   560.3    23.8
  -2   7   3   560.2    22.7
  -5   1  -1   560.2    23.3
   5   3  19   560.2    22.7
   1  -3 -11   559.7    22.4
   5  -1   1   559.7    23.2
  -1  -5   0   559.6    21.7
  -6   5   8   559.6    23.6
   3   4   7   559.5    22.0
   6   1   6   559.5    23.2
  -7  -6  -9   559.1    22.8
   3  -2  -8   559.0    23.3
   5  -1   8   559.0    22.9
  -6  -2  10   559.0    23.7
  -3  -6  -8   558.9    22.4
   9  -1  -2   558.9    23.5
   9  -1  -2   558.9    24.5
  -2   3 -11   558.8    23.3
   3   4   4   558.8    22.1
  -6  -9 -13   558.8    23.3
  -6  -9 -13   558.8    22.9
   1   0   1   558.5    21.7
  -3   9   7   558.4    23.2
  -3 -10   0   558.4    22.2
  -8  -4  -1   558.4    23.2
  -4   2   4   558.3    23.0
  -3   0  12   558.2    23.8
   5   8   0   558.2    23.0
  -6   3  -3   558.2    23.2
   0  -9  -2   558.1    21.9
   1 -11   6   558.0    23.3
  -2   9  -7   557.6    23.2
   4  -3   0   557.5    22.9
   0   4   1   557.2    21.8
  -3  -4  -9   557.2    22.6
  -6   5   8   557.2    23.7
  -1 -11   7   556.9    22.4
   3   4   9   556.9    22.5
  -2  -1 -10   556.8    22.7
  -7   7 -12   556.8    23.4
  -1  11  -2   556.7    22.8
   4   5  11   556.7    22.1
   6   9  13   556.7    22.1
  -1   3  11   556.6    22.7
  -2   7   3   556.6    22.6
   4  -1   4   556.6    22.8
  10   3  10   556.6    24.0
   1  -3 -11   556.5    22.3
   5  -1   1   556.3    23.0
  -6   7  -4   556.2    23.1
   0  -7   8   556.1    22.3
  -2   5  10   556.0    23.0
  -3  -4  -9   555.9    22.4
   2   5  12   555.8    22.8
   3   3   3   555.7    22.0
   6  -5  -8   555.7    24.0
  -2  -1 -10   555.6    22.5
  -5  -3 -19   555.4    23.8
   7  -6   1   555.4    23.5
   5   1  14   555.3    23.6
   2   1  10   555.1    22.7
  -1  -5  12   554.9    22.6
  -1 -13   6   554.7    23.5
   3   0 -12   554.4    23.2
  -4  -5   6   554.3    22.6
  -2  -5  -7   554.2    21.9
   1  -9   5   554.1    22.1
  -6  -1  -6   554.1    22.8
  -6  -6  -9   554.0    23.1
  -8   1  -9   553.8    23.0
  -6  -2 -16   553.7    23.4
   1  -7  -5   553.6    21.9
   7  -2  -4   553.5    22.9
   1 -11   2   553.4    22.8
  -1  11  -2   553.4    23.2
   2  -7  -3   553.4    22.4
  -4  15  -4   553.3    23.5
  -5   2  -7   553.3    23.3
  -8   2  -5   553.3    23.3
  -1  13  -2   553.1    23.2
   1  -3  10   552.5    22.9
  -1   3 -10   552.5    22.5
   3   3  -5   552.4    22.5
  10   3  10   552.4    23.5
   2  -5 -10   552.3    22.1
   0  -1 -10   552.2    22.7
   1 -13   2   552.1    22.0
   6   2 -10   552.1    24.3
   1   1  -7   552.0    22.4
  -1   7   5   551.9    22.1
   5   8   0   551.8    21.8
   5   8   3   551.7    21.8
   1  13  -6   551.6    23.5
  -3  -6  -8   551.5    22.0
  -1  11  -6   551.4    23.7
  -4  -7   6   551.1    22.5
   1   4   7   551.0    22.0
   6  -5  -8   551.0    22.6
  -4  -2 -13   550.9    23.0
   1   5   0   550.7    21.4
  -5   1  -1   550.7    22.7
   7  -6   1   550.6    23.4
   0  -5   1   550.5    21.7
   0   9   2   550.5    21.8
  -3  -4  -9   550.4    22.3
   0   4   1   550.3    21.5
   0   5  -1   550.3    21.7
  -5  -4 -18   550.3    23.8
   6   6   9   550.3    22.1
  -7  -6  -9   550.3    23.2
  -3   2   8   550.0    22.9
  -3  -3  11   550.0    23.3
  -5  -2  12   549.9    23.4
  -3  -6  -8   549.8    21.8
   5   8   0   549.8    22.5
   6   6   9   549.8    22.6
   0  -4  12   549.7    22.2
   0  -9  -3   549.4    21.5
   2   7   2   549.2   -21.7
  -1  -5   0   549.1    21.5
   0   9   3   548.9    21.7
  -1  -6  -2   548.9    21.5
  -2  -5 -12   548.9    22.7
  -3   2   8   548.9    22.6
   1   5   0   548.7    21.5
  -1   7   5   548.5    22.1
   0  -9  -3   548.4    21.6
   2  -7  -3   548.3    22.1
   2   8  -3   548.3    21.8
  -3  -6   5   548.3    22.5
   5   3  19   548.2    23.1
   3   6   8   547.8    21.9
  -4   1  -4   547.8    22.3
   0  -4  12   547.7    22.1
   1   4   7   547.7    21.9
  -3  -6   5   547.6    22.1
  -1   9  -5   547.4    22.8
   3  -5   9   547.4    22.2
   6  -6  -4   547.4    23.7
   7  -4  14   547.3    22.5
   1  -7  11   547.2    22.9
   3  -9  -7   547.2    22.2
  -3  -3  -3   547.2    21.8
   5  -2   7   547.2    22.6
  -6  -6  -9   547.1    22.2
  -2   7   3   547.0    22.2
  -3  -4  -4   546.9    21.7
   4  -2  -4   546.9    22.3
   6   9  13   546.9    22.6
   3   4   4   546.7    21.6
  -2   8 -11   546.5    23.2
  -6   1   4   546.4    23.0
   3  -4   8   546.3    22.0
   4  -2  -4   546.2    22.7
   2  -3  16   545.9    23.1
   6   2 -10   545.9    22.0
   1  -7  -5   545.7    21.6
  -1   6   0   545.7    21.9
  -1  -4  -7   545.7    21.8
   3   6  -5   545.7    22.4
   3   6   8   545.7    21.4
  -7   6   0   545.7    23.3
   0  12   0   545.6    22.2
  -1  -4  -7   545.6    21.4
   2   5  12   545.6    21.7
  -3   3  10   545.6    22.7
   1 -11   2   545.4    22.4
   8  -1   9   545.4    23.0
  -6   6   4   545.2    23.0
  -6   1   4   545.2    22.8
   0   4 -12   545.0    22.8
   0  -4  12   545.0    23.0
   3   0 -12   544.9    22.0
  -6  -1  -6   544.9    22.8
  -4   2   4   544.6    22.4
  -1   6   0   544.5    21.9
   5   0  11   544.5    22.2
   1  -2  12   544.3    21.9
  -4 -13   0   544.3    21.8
  -1  13  -2   544.2    22.5
   3   3   3   544.2    21.6
  -4   1  -4   544.2    22.1
   2   1  10   543.7    22.4
  -6   5   8   543.6    23.3
   6  -7  -7   543.5    24.0
  -6   6   4   543.5    22.9
   1 -13   2   543.4    22.7
  -7   6  -1   543.4    22.9
  -6  -6  -9   543.3    22.6
   6   6   9   543.2    22.5
  -3   5  -2   543.0    22.1
  -1  11  -2   542.9    22.2
   3  -5   2   542.7    22.3
   6  -7  -7   542.6    23.4
   7  -7  12   542.3    22.4
  -3   5  -9   542.2    22.7
   1   1  -7   542.1    22.2
  -2   3 -16   542.1    23.1
  -1   6   0   542.0    21.5
  -6   7   7   542.0    23.3
   2  -1 -16   541.9    22.2
  -4   2   4   541.6    22.2
   7  -6   0   541.2    23.0
   0  -7   8   541.1    22.4
   6   9  13   541.1    22.5
   1   1 -10   541.0    21.7
  -2  -9   0   541.0    21.2
  -3   2   8   540.8    22.3
  -7   6   0   540.7    23.3
  -1   9  -5   540.4    22.4
 -10  -3 -10   540.2    23.6
  -1  13  -2   540.1    22.3
   6   2 -10   540.0    23.3
   1  13  -6   539.9    22.7
   3  -5   3   539.9    22.0
   2   3  15   539.8    22.8
   3  -3 -10   539.7    21.8
   4  12   0   539.7    21.7
  -7  -5  -8   539.7    22.3
   8   0   7   539.7    22.9
  -1  -1  10   539.6    21.7
   1  -7   6   539.2    22.1
   1  -6   0   539.0    21.6
   6  -6  -9   538.9    22.2
   7  -6   0   538.8    22.7
   2  -4 -11   538.7    22.5
   5   4  18   538.7    22.7
  -5  -1 -14   538.4    23.0
  -7  -6  -9   538.3    22.0
   1 -13   2   538.0    22.3
   1  -7  -5   538.0    21.8
  -4  -5 -11   537.8    22.2
  -2  -8   3   537.7    21.8
   4   5  11   537.6    21.4
   1  -7  11   537.5    22.6
   3   6   8   537.4    21.4
  -1  -5   0   537.3    20.8
  -7  -6  -9   537.3    22.6
   1  -3  10   537.2    21.6
  -1  -6  -2   537.1    21.1
  -7   4 -15   537.0    22.6
   1   5   0   536.5    21.0
   4   2  13   536.5    22.5
   3  -9  -7   536.3    22.8
  -4   5 -10   536.3    22.7
  -7   0   0   536.3    22.6
   2  -1 -16   536.2    22.8
  -3   5  -9   535.8    22.3
   5   1  14   535.7    21.8
   2   8  -3   535.5    21.8
  -5  -8  -3   535.5    21.4
  -5  -2  12   535.2    23.4
  -2  -1 -10   534.9    22.1
   2   1  10   534.7    21.3
  -3  -5 -12   534.7    21.8
  -1 -13   6   534.6    21.5
   1   3  12   534.5   -21.6
  -7  -6   5   534.5    22.8
   1  -6   0   534.4    21.4
   0  -9  -2   534.2    21.0
  -1   3 -10   534.2    22.1
  -7   4 -14   534.1    22.6
  -3   9   7   534.0    22.4
  -4 -13   0   534.0    21.5
   1  -7  11   533.9    21.6
  -2   5  10   533.6    22.1
  -3  -3   5   533.5    21.5
  -3  -7 -12   533.5    21.9
  -3   3 -17   533.4    22.4
  -6   4  -3   533.3    22.4
   6  -6  -4   533.2    22.8
   0   1  13   533.1    22.5
   1  -6   0   533.1    21.2
  -6  -5   3   533.1    22.4
   1  -3  10   532.9    22.2
  -6   7  -3   532.8    22.5
  -3   0  12   532.4    22.0
   7   5   8   532.1    22.3
   6   5  -3   532.0    21.6
   0   7  -8   531.9    21.8
   2   3  15   531.9    21.6
  -1   7  -6   531.8    21.9
  -3   5  -2   531.8    21.7
  -2   5  -9   531.7    22.1
  -4   1 -16   531.7    22.5
  -2   1  16   531.6    22.4
   5   1  -4   531.6    21.6
  -2   7   3   531.5    21.7
   7  -4  14   531.5    23.1
   0  -4  12   531.2    22.3
   6  -1  -4   531.2    22.0
  -1  -5  12   531.1    21.5
  -3   5  -9   531.1    22.3
   2   7   2   531.0   -21.0
   7   0   0   530.9    22.7
   0   9  -5   530.7    21.9
   7 -11   6   530.7    22.7
   0  -9   5   530.5    21.2
   0   9   2   530.4    20.9
   4  -1   4   530.4    21.7
  -5  -1   4   530.4    22.0
   7   0   0   530.4    22.3
   3  -3 -10   530.3    22.6
 -10  -3 -10   530.2    22.2
   7  -6   0   530.1    22.6
   1  -8  -1   530.0    21.2
   8   0   7   529.8    22.5
  -7   0   0   529.6    22.4
   2  -5 -10   529.5    22.2
  -6   6   4   529.4    22.6
   7  -4  14   529.4    22.9
   1   1 -10   529.3    21.2
   6  -1  -4   529.0    21.8
   3  -9  -7   528.9    22.3
   3   4   7   528.5    21.2
  -4  -5 -11   528.5    21.7
   6  -4   3   528.4    22.3
  -5  -3 -19   528.2    23.0
  -6   9  -8   528.2    22.2
   2   5   7   528.0    21.0
   7  -6   0   528.0    22.8
   1  13  -6   527.7    22.4
   1  13  -6   527.7    22.4
  10   3  10   527.5    22.5
   2   5  -4   527.3    20.9
  -2  -8   3   527.2    20.9
   8   0   7   527.2    22.6
   2  -5   9   527.0    21.9
   2  -3  16   526.9    22.5
   2  -5   9   526.5    21.9
  -6   7   7   526.4    22.3
   0   4 -12   526.2    22.3
   2  10  10   526.1    20.9
  -3   9   7   526.1    21.9
  -3   5  -2   526.0    21.8
   4  13   0   525.9    21.5
  -7   6   0   525.8    22.2
  -2  -5   4   525.7    20.9
   5  -7   5   525.7    22.0
   2  -3  16   525.6    21.4
   4  -7  -4   525.6    22.3
   8   0   7   525.6    22.2
   2   1  10   525.5    21.0
  -4  -5 -11   525.5    21.7
   3   0 -12   525.4    21.2
  -7   4 -14   525.4    22.9
   7  -4  14   525.3    21.7
  -3   5  -3   525.1    21.5
   3  -2  -8   525.0    21.8
   3   7  12   525.0    21.5
  -6  -4  10   524.8    22.8
   3  -5   2   524.7    21.5
   1  -7   6   524.6    21.0
   6  -4   3   524.6    22.1
  -5  -1 -14   524.3    22.3
   4  -5  10   524.2    21.3
  -7   6  -1   524.2    22.5
  -2   5  10   524.1    21.9
   1  -9   5   523.7    21.6
  -3   3  -7   523.2    21.5
   7   0   0   523.2    22.2
   3  -9  -7   523.1    21.3
   5   0  11   523.1    22.0
   5   0  11   523.1    22.1
  -7   0   0   523.1    22.2
   2   3  15   523.0    22.0
   3  -5   3   523.0    21.5
  -7  -5  -8   523.0    21.5
   4  13   0   522.9    21.2
   0   9   2   522.7    20.9
   0  -9  -5   522.7    20.4
 -10  -3 -10   522.7    23.4
  -4   5 -10   522.5    21.8
  -1  -5  12   522.3    22.3
   3   6  -5   522.3    20.8
  -3  -6  -8   522.3    20.9
  -6   7  -3   522.2    22.6
  -2  -5 -12   522.0    21.5
  -7   6  -1   521.8    22.2
   0  -9  -2   521.6    20.8
   3  -5   2   521.4    21.4
   5  -7   5   521.3    22.1
  -3   3  10   521.2    21.7
  -4   9  -3   521.2    21.7
   6  -9   8   521.1    21.9
   1   5   0   521.0    20.3
   3  -2  -8   521.0    21.0
  -3  -4  -7   521.0    20.8
   4   5  11   521.0    21.3
   6  -7   3   520.9    22.0
  -4 -12   0   520.7    20.9
   7  -6   1   520.6    22.3
   7   6  -5   520.5    22.5
  -3  -4  -7   520.4    20.9
   5   8   3   520.4    21.1
   0   4 -12   520.0    21.3
  -2  -3 -15   520.0    21.5
   7   5   8   520.0    21.6
   7  -7  12   519.9    21.6
  -1  -4  -7   519.8    20.7
  -1  -3 -12   519.7    21.0
   4  -5  10   519.3    21.9
  -4  -4 -13   519.3    21.6
   7   6  -5   519.3    21.2
   0  -9  -2   518.8    20.6
   3  -5   9   518.8    21.0
  -6  -5   3   518.7    21.6
   3  -3   7   518.6    21.0
  -2   3 -16   518.4    22.3
  -3   0 -13   518.4    22.0
  -2   3 -11   518.3    21.4
   4  -2  -4   518.3    21.1
  -7  -6   5   518.2    22.2
   3   3 -11   518.1    22.1
  -7  -5  -8   518.1    22.0
  -2  -5  -7   517.9    20.6
  -2   5 -11   517.7    21.5
   1  11  -7   517.6    21.4
  -4 -13   0   517.4    20.7
  -3  -3   5   517.2    21.1
  -4  -4 -13   517.2    21.6
  -2   8 -11   517.1    21.9
  -9   2   3   517.1    22.8
  -1   9  -5   517.0    21.4
  -3  -4  -7   517.0    20.8
   8  -5   4   516.9    22.3
  -5   0 -11   516.8    21.8
   6  -7   3   516.8    22.0
   0   9   2   516.6    20.7
  -1   2 -12   516.6    21.2
  -6   4  -3   516.6    22.1
   3   3  -5   516.5    20.5
  -3   5  -3   516.4    21.4
   1  11  -4   516.2    21.5
   0   7  -8   516.1    21.2
  -1   2 -12   516.0    21.6
  -5  -2  12   515.9    21.7
   3  -2  -6   515.7    20.8
  -3  -3  -6   515.5    20.6
   7   5   8   515.4    21.5
   5   2 -12   515.3    22.1
   0  -7   8   515.1    21.4
  -4 -12   0   515.1    20.8
  -7   4  -6   515.1    22.2
  -4 -13   0   515.0    20.6
  -6  -5   3   515.0    21.5
   3   4   7   514.9    20.3
   5   2 -12   514.9    20.8
  -6   0  -2   514.9    21.7
  -5  -6  -8   514.8    20.8
   1  -7   6   514.7    21.3
   0   1  13   514.6    20.8
  -4   5 -10   514.6    21.6
   2  -1 -16   514.5    20.9
   4  13   0   514.4    20.6
   6  -7  -7   514.4    21.2
  -5  -8  -3   514.2    20.6
   7  -6   1   514.2    22.1
  -2 -10 -10   514.0    20.3
  -1   8   1   513.8    20.6
  -2   4   5   513.7    20.8
   7  -4   6   513.7    21.7
  -3   5  -2   513.5    21.2
   4  -1  16   513.4    22.0
   1  -3  10   513.2    20.6
  -9   4   3   513.2    22.7
   1  -2  12   513.1    21.5
  -2  -8   3   513.1    20.9
   1  -7   6   513.0    20.5
  -2  -5   4   513.0    20.4
  -8   0  -7   512.7    22.1
   0  12   0   512.5    20.8
   0  -5  -4   512.3    20.0
   2  -8  11   512.3    20.9
   6 -13   4   512.3    21.8
   2   5  -4   512.0    20.9
  -2  -5   4   511.9    20.8
   6   5  -3   511.8    21.9
   0   9  -5   511.7    21.3
  -3   4   2   511.7    20.9
   4   4  13   511.6    20.6
  -3   8  -1   511.5    21.1
   1   5 -12   511.4    21.0
   6  -4   3   511.3    21.6
  -7   6  -1   511.1    22.2
   3  -8   1   511.0    21.1
   2   8  -3   510.9    20.4
  -8   0  -7   510.9    22.2
  -7   0   0   510.8    21.5
   0  -1 -13   510.6    21.7
   6   0   2   510.6    21.6
   7  -4   6   510.6    21.8
   2   5   7   510.4    20.0
  -2   1  16   510.3    21.2
   3  -5   9   510.2    21.3
   3   0  -7   510.2    21.3
   3   6  -5   509.7    20.4
   6  -7   3   509.7    21.7
  -5  -8   0   509.6    21.4
   3   6  -5   509.4    21.0
  -4   1   9   509.4    21.3
  -7   4  -6   509.4    21.6
   1   6  -7   509.2    21.2
  -4   7   4   508.8    21.4
   7   6  -5   508.8    22.4
   5   1  14   508.5    21.4
   3  -8   1   508.4    21.2
  -8   0  -7   508.4    21.5
  -1   7   5   508.1    20.6
   3  -5   2   507.9    20.7
   6   3   1   507.8    21.3
   6  -7   3   507.7    21.8
  -3  -3   5   507.6    20.9
   4  -1  16   507.6    20.7
  -1  -4   6   507.5    20.2
   1  11  -4   507.4    21.1
  -1   3 -10   507.3    21.3
  -1  11  -6   507.2    21.5
  -3   3  10   507.2    21.5
   0   7  -8   506.9    21.3
  -2  -1 -10   506.7    20.6
   4   2  13   506.7    21.2
  -4  -2 -13   506.6    21.3
   2  -8  11   506.5    21.6
  -6  -3  -1   506.5    21.2
  -7   4 -14   506.4    21.4
   6  -5  -8   506.3    20.9
   7   5   8   506.3    21.0
  -2  -5   4   506.2    20.7
  -5   0 -11   506.2    21.7
   4  -9   3   506.0    21.1
   4  -1  16   506.0    20.6
   7   8  12   506.0    21.2
   3  -4  -2   505.9    20.7
   3  -4  -2   505.9    20.6
   5   2 -12   505.8    20.6
   1   6   2   505.7    19.8
  -1  -7  -1   505.7    19.6
   3   7  12   505.7    20.7
   6   5  -3   505.7    21.4
   1  -7  -5   505.6    20.6
   1   4  -6   505.6    20.2
  -6   7  -3   505.6    21.8
  -1   8 -12   505.5    21.7
  -1   7 -11   505.5    21.6
  -1  -9   8   505.5    20.5
  -5   0 -11   505.5    21.0
   5   1   8   505.5    21.1
   0  -7   8   505.3    20.3
   1   5 -12   505.3    21.7
  -1  -5   0   505.2    19.8
   1   6   2   505.2    19.7
   1  11  -4   505.2    20.9
   3   3   6   505.2    20.0
   1   6   2   505.1    19.7
  -1 -13   6   505.1    21.1
  -3   0   7   505.0    20.8
   7   8  12   504.9    20.4
   3  -2   0   504.8    20.6
  -4 -12   0   504.7    20.2
  -5  14  -6   504.6    22.8
   3  -2   0   504.5    20.5
   3   0  13   504.5    21.2
   3  -8   1   504.3    21.0
  -3   2   0   504.3    20.5
  -7   4 -14   504.1    22.3
   1   7   1   504.0    19.7
  -5  -1 -14   504.0    21.2
  -7   7 -12   503.8    21.3
  -1   2 -12   503.6    21.3
  -7  -6   5   503.6    21.7
   1   4  -6   503.5    20.7
  -5   0 -11   503.5    21.0
   0   1  13   503.4    21.3
  -1   7  -6   503.4    20.9
  -1   7  -6   503.4    20.9
  -3  -3  -6   503.3    20.0
  -8   0  -7   503.2    21.2
   2   5   7   503.1    20.0
   2   8  -3   503.0    20.5
  -5  -1   6   503.0    21.5
   3   0  -7   502.8    20.2
   4  -7  -4   502.7    21.3
  -1   2  -2   502.6    19.8
   2  -8  11   502.6    20.5
  -3   6  -1   502.6    20.6
 -11  -6 -12   502.6    21.2
   2  -3  16   502.3    20.4
 -11  -6 -12   502.3    21.5
   2  10  10   502.2    19.8
   4  -1  16   502.2    21.3
   5   1  14   502.2    20.4
  -7   1  -3   502.2    21.2
  -3   2   6   502.1    20.7
   4   1  -9   502.1    20.4
  -3   5  -1   501.9    20.8
   4   2  13   501.9    20.3
   4   4  13   501.8    21.0
  -5  10   1   501.8    21.8
   5   1   8   501.7    20.7
   1   3  12   501.6    21.0
   1  -8  12   501.5    21.3
  -7   7 -12   501.4    22.3
  -1  -6   7   501.3    20.1
  -2   4   5   501.3    20.5
  -3   0   7   501.3    20.9
  -1  -4   6   501.1    19.9
  -6   5   7   501.1    21.8
   7  -3  -3   501.0    21.0
   1  -2  12   500.9    21.1
  -7  -6  -2   500.9    21.0
   4  -1  -9   500.3    20.3
   1  -2  12   500.2    20.2
  -3  -4  -7   500.2    20.0
  -7  -5  -8   500.2    21.2
   1   2   0   500.1    19.4
  -8   5  -4   500.1    21.4
   5 -14   6   500.0    20.7
  -5  -1  -8   500.0    20.5
   2   5  -4   499.9    19.8
  -3   4   2   499.9    20.5
  -7   6   0   499.9    21.4
  -4   9  -3   499.7    20.8
   7   8  12   499.7    21.2
   1   9  -8   499.4    21.2
  -3   3  -7   499.3    20.7
  -6   4  -3   499.3    21.6
   3  -6   1   499.2    20.7
   2  -7  10   499.1    21.1
  -4   1 -16   499.0    21.4
  -5   7  -5   499.0    20.8
  -7   4  -6   498.9    21.8
   7  -1   3   498.9    21.3
   6  -5  -7   498.8    22.2
  -5  -1  -8   498.7    20.5
   6  -4   3   498.7    21.3
   6   3  -4   498.7    21.5
  -2 -11   1   498.6    19.8
  -6  -3   4   498.6    21.2
  -8   1   2   498.5    21.5
  -2   8 -11   498.4    21.3
  -5  -1  -8   498.3    21.0
  -7   1  -3   498.3    21.3
   6   3   1   498.1    21.0
   0  -9   5   498.0    20.7
  -3   6   1   498.0    20.6
  -1   9  -5   497.8    20.7
   3  -4  -2   497.8    20.5
  -6  -5   3   497.8    20.8
  -1  -9  12   497.7    20.6
   3  -5   3   497.7    20.6
   4  -9   3   497.7    20.8
  -7   7 -12   497.7    21.8
  -7  -6  -2   497.7    20.9
  -4  -4 -13   497.5    20.9
   3  -3   7   497.4    20.7
  -5   7  -5   497.0    20.8
   1   5 -12   496.9    20.3
   4   1  -9   496.9    21.4
   0  -1 -13   496.8    20.1
  -1   6  -8   496.8    20.7
  -1 -11   4   496.7    19.9
  -3   6  -6   496.5    20.6
   2  -4  -5   496.4    20.4
  -5  -1  -8   496.4    20.9
  -6  -3  -1   496.4    20.7
   3   3   6   496.3    20.0
   4   4  13   496.3    20.0
   2  -1  -4   496.2    19.8
  -3   2   0   496.2    20.2
   6  -6  -4   496.1    20.7
   0   5 -10   496.0    20.8
  -1   8   1   496.0    19.9
  -8   5  -4   496.0    21.8
   8  -1  -2   496.0    21.5
  -1  -6  -2   495.9    19.5
  -1 -11   4   495.9    19.9
   7  -7  12   495.7    21.6
  -3  -6   5   495.6    20.6
   5   8   3   495.5    20.0
  -6  -9 -12   495.5    20.3
  -5   6  -7   495.3    21.3
  -5   6  -7   495.3    20.7
  -2   8 -11   495.2    21.2
  -3   4   2   495.2    20.4
   6   0   2   495.1    20.8
  -5  -8  -3   494.8    19.9
  -7  -8 -12   494.8    21.3
   0  -9   5   494.7    20.4
   3  -6   1   494.5    20.4
   2  -5 -10   494.3    21.0
  -3   5  -3   494.2    20.2
  -8  -1   4   494.2    21.5
   7  -4   6   494.0    21.1
   4  12   0   493.9    20.2
   7  -4   6   493.9    21.3
   5   8   3   493.8    19.5
   2  10  10   493.7    19.6
  -3   8  -1   493.6    20.7
  -6   0  -2   493.6    20.7
  -1  -7  -8   493.5    19.4
  -3   2   6   493.5    20.3
  -3  -7 -12   493.5    20.4
 -10  -9  -7   493.5    21.2
  -1   7 -11   493.4    20.6
   1   6   2   493.4    19.3
  -4  -1   9   493.4    21.0
   3  -6   1   493.3    20.4
  -6  -4  10   493.3    21.7
   2   3  15   493.2    20.0
  -1   3 -10   493.1    20.1
  -5  -2  12   493.0    21.6
  -7   7 -10   493.0    20.9
   0   9  -5   492.9    20.4
  -1  -6  -2   492.8    19.4
  -1  -9   8   492.8    20.8
  -2   1   4   492.5    19.8
  -1  -5  12   492.4    20.9
   4  13   0   492.4    19.9
   4  12   0   492.2    20.2
  -5  -5   4   492.2    20.8
   0   5 -10   492.0    20.2
  -5  -7   1   492.0    20.4
   7  -1   3   491.8    20.9
  -1  -7  -1   491.7    19.1
  -3  -3  -6   491.7    19.9
  -3   0 -13   491.6    20.6
  -4   1 -16   491.6    21.1
  -1  -9   8   491.3    20.7
   2   5   7   491.2    19.2
  -2  -5  -7   491.2    19.4
   0  -9   5   491.1    19.7
  -1  -4   6   491.1    20.1
  -6   4  -3   491.0    20.7
  -2 -10 -10   490.9    19.6
   3  -5   1   490.8    20.2
   6  -9   8   490.8    21.2
   2 -11   3   490.7    20.0
  -5  -1 -14   490.4    20.8
   2  -3  12   490.3    20.7
  -3   2   6   490.3    20.2
   8   1  -4   490.3    21.8
   4   4  13   490.0    20.4
   1   4  -6   489.9    19.5
  -5  -1   6   489.9    20.6
  -3  -7 -12   489.8    20.0
   5   6  -3   489.8    19.8
  -6   7  -3   489.8    20.7
   1 -12   4   489.7    19.8
   5   6  11   489.7    19.7
   3  -2  -8   489.6    19.7
   7  -7  12   489.6    21.2
  -6   0  -2   489.4    20.6
  -6   0  -2   489.2    20.4
   0  -1 -13   488.5    20.7
  -3   4   2   488.5    20.0
   7   6   2   488.4    20.1
  -7  -8 -12   488.4    20.8
   1   6  -7   488.3    19.8
   3   0  -7   488.3    20.2
   2  -7  10   488.1    19.9
  -1  -7  -1   488.0    19.2
   3   4   7   487.9    19.6
   2  -4  -5   487.8    19.6
  -7   3   3   487.8    20.8
  -1   6  -8   487.4    20.5
  10   0  10   487.4    20.8
   3  -6  -1   487.3    20.2
  -3   2   0   487.3    19.8
   3   3 -11   487.2    20.7
  -3  -6   5   487.2    19.7
   1   4  -9   487.1    19.8
   1   9  -8   487.1    20.1
  -4  -2 -13   487.1    20.6
  -6  -6  -1   487.1    20.2
  -4   7   4   487.0    20.5
  -5  -6 -11   487.0    20.4
   3  -2  -9   486.9    19.7
  -3   6  -1   486.8    20.3
  -5  -6  -8   486.8    19.7
   6 -13   4   486.8    21.5
  -8   5  -4   486.7    21.2
  -7   7 -10   486.6    21.8
   3  -4  -2   486.4    20.1
   1   7   8   486.3    19.4
  -2  -5  -7   486.2    19.3
   5   1   0   485.8    20.1
  -1   7  -6   485.7    20.1
   4  13  -7   485.7    21.6
   8  -1  -2   485.6    21.4
   6   3   1   485.4    20.1
   0  12  -7   485.2    20.6
  -3  -5   5   485.2    19.7
   5   0  11   485.2    19.8
  -1 -11   4   485.1    20.2
   6   4 -10   485.1    19.9
   8  -5   4   485.1    21.0
   3  -5   1   484.9    20.0
  -3   3  10   484.9    20.8
   4  -7  -4   484.9    20.1
  -4  -1   9   484.9    20.8
   8  -5   4   484.8    20.8
   1   7   1   484.7    19.0
   5   6  -3   484.6    20.4
   3   3   6   484.5    19.5
  -4   1   9   484.5    20.8
  -3   5  -3   484.4    20.2
  -3   6  -1   484.3    20.1
   1  -2   2   484.2    19.2
  -3   5  -1   484.2    19.9
   7   0   1   484.2    20.9
  -2  -2  10   484.1    19.8
   7  -7  10   484.1    20.5
   3  -6   1   484.0    19.9
  -9   2   3   483.9    20.9
   0   6 -11   483.8    20.1
  -2 -10 -10   483.8    19.4
   5  -9   5   483.8    20.7
  -3   8  -1   483.7    19.9
  -5  -1   0   483.6    20.1
  -1   8   1   483.4    19.7
   7   8  12   483.4    19.5
   1   7   8   483.2    19.5
   6   0   2   483.2    20.3
   3  -2   0   483.1    19.7
   3  -3   7   483.0    20.0
   3   3   6   483.0    19.2
  -4 -12   0   483.0    19.5
  -7  11  -6   482.7    21.7
   3   7  12   482.4    19.2
  -3   0   7   482.3    19.8
   5  -6   7   482.3    20.3
   7  -1   3   482.3    20.5
   3  -3 -10   482.2    20.5
   5 -14   6   482.0    21.3
  -5  -6   3   482.0    20.0
  -7   4  -6   482.0    20.3
  -2  -6   1   481.9    19.3
  -3  -5   5   481.9    19.9
  -6  13  -4   481.9    20.5
   1  -8  12   481.8    20.4
  -3   6   1   481.8    19.9
   5   6  -3   481.8    20.3
   1   5 -12   481.7    20.6
 -10  -6  -7   481.6    21.3
   5 -14   6   481.5    20.9
   8   1   3   481.5    20.9
   5   6   8   481.4    19.4
   0  -6  11   481.3    20.4
   3  -5   3   481.3    19.7
   6   3  -4   481.3    20.6
  -1   8 -12   481.1    20.8
  -3   8  -1   481.0    20.4
   7   0   6   481.0    20.6
  -2  -3 -15   480.9    20.6
  -9   2   2   480.9    20.6
   3  -6 -14   480.7    20.1
   3  -2   0   480.7    19.5
  -4   7   4   480.7    20.2
  -2   3 -12   480.4    20.3
   6   6   1   480.4    19.7
  -7   0  -1   480.4    20.5
   0   5 -10   480.2    20.4
  -3 -10   5   480.2    19.6
  -5  -6   3   480.2    20.0
  -3   3  -7   480.1    20.1
  -3   6  -1   480.0    19.8
   7   6  -5   480.0    19.5
   1   4  -6   479.8    19.6
   5 -10  -1   479.5    20.7
  -8   1   2   479.5    20.5
  -1  -6   7   479.4    19.2
  -5  -3  -4   479.4    19.6
   3  -6  -1   479.3    19.8
   6   0   2   479.3    20.1
  -2   5  -9   479.2    20.0
   4  10  -3   479.1    20.2
  -1   8 -12   479.0    20.6
  -6   9  -8   478.8    21.5
  -8  -1   4   478.8    20.6
  -1  -4   6   478.6    19.7
   3  -6  -1   478.6    19.8
  -3   3  -7   478.5    19.7
  -5 -10  -4   478.5    18.8
   1 -12   4   478.4    20.1
  -3   5  -9   478.4    20.1
  -3  -3  11   478.4    19.8
 -10   0 -10   478.4    20.5
  -2  -2  10   478.3    20.3
   0  -9  -5   478.2    19.0
   1   6  -7   478.2    19.8
   2  -8  11   478.2    20.3
  -8  -4   3   478.2    20.7
 -10   0  -4   478.2    21.3
   6   0   5   478.1    20.2
  -7  -6   5   478.1    20.3
  -7  -6  -2   478.1    20.0
  -3   0 -13   478.0    20.3
  -5  -1   0   478.0    19.9
   1  -8  -1   477.9    19.3
  -4  -1   9   477.7    20.0
  -4  -3 -10   477.7    19.9
   5  -6   7   477.7    20.5
   3 -13  -2   477.5    20.0
  -3   0 -13   477.4    20.1
  -3  -7 -12   477.3    19.6
  -7   0  -6   477.2    20.5
  -9   2   2   477.2    20.8
   2 -10  -1   477.1    19.6
 -11   0  -9   477.1    20.8
  -4   1   9   477.0    20.4
   6  -9   8   477.0    19.9
  -4   1   8   476.9    20.0
   7   6   2   476.9    20.4
  -1  -9   8   476.7    19.3
   6   9  12   476.7    19.0
  -1   2 -12   476.6    19.6
  -1  -4   9   476.6    19.3
  -2  -3 -15   476.6    19.8
  -7  -8 -12   476.6    19.8
  -9   4   3   476.6    20.9
   5  -6   7   476.4    20.4
   5  14  -2   476.3    19.8
   7   0   6   476.3    20.3
 -10  -9  -7   476.3    20.1
  10   0  10   476.2    20.9
  -2 -10 -10   476.1    18.9
   3   3 -11   476.1    19.3
  10   9   7   476.0    20.7
  -3  13   2   475.9    20.6
  -1   6  -8   475.8    19.9
  -1  -6   7   475.8    19.8
  -3   6   1   475.8    19.6
  -1   2  -2   475.6    18.8
  -5  -8  -3   475.6    19.1
  -1   8   1   475.4    19.4
  -1  -2   0   475.3    18.4
  -6  -3   4   475.2    20.0
   3  -3 -10   475.0    19.2
   0 -10  -2   474.9    18.7
  -1 -11   8   474.9    19.4
   8  -1  -2   474.7    20.1
   1   2  18   474.6    19.8
   3  -5   1   474.6    19.5
  -7  11  -6   474.5    20.3
   2  -3  12   474.3    19.3
   3   0  -7   474.3    19.1
  -8   1   2   474.3    20.6
   7   0   1   474.2    20.3
   3  -8   1   474.1    19.7
  -5 -10  -4   474.0    18.7
  -1  -6   7   473.9    19.8
 -10  -9  -7   473.8    21.0
  -3  -3  11   473.7    19.7
   5  -7   5   473.7    20.4
  -1  -3 -12   473.5    19.2
   3  -3   7   473.5    19.3
   5   3  -8   473.4    20.6
   5   6   8   473.4    19.0
  -6  13  -4   473.4    20.3
   9  -2  -3   473.3    20.2
   7  -3  -3   473.2    20.8
  -7   1  -3   473.1    20.1
  -7  -8  -2   473.1    19.7
  11   6  12   473.1    20.5
   6   6   1   473.0    19.9
  -3   5  -1   472.9    19.5
   3  -2  -9   472.9    20.4
   1  -8  -1   472.8    19.2
   0  -5  10   472.6    20.0
   9  -2  -2   472.6    21.2
  -6  -4   7   472.5    20.4
  -1  -2 -18   472.4    19.8
   4   3  10   472.4    19.7
   5   3   4   472.3    19.5
   1   7   8   472.2    19.0
  -5  -1   0   472.2    19.6
   1 -12   4   472.1    19.0
 -10   0  -4   472.1    20.7
  -3  13   2   472.0    19.7
   3   5  -5   472.0    19.6
   0  -5  10   471.9    19.1
   0   5   4   471.9    18.6
  -6   9  -8   471.9    20.8
   1   6  -7   471.8    19.1
   2  -7  10   471.7    19.9
  -9   4   3   471.7    20.6
   1  -6   8   471.6    19.0
   2  -1  -4   471.6    19.1
   3 -13  -2   471.6    20.0
   1   9  -8   471.5    19.6
   3   0  13   471.4    20.0
  -5  -6   3   471.4    19.7
  -1  12  -4   471.3    20.1
   1  11  -8   471.3    20.2
  -3   2   9   471.3    19.7
   3  -2  -6   471.3    19.7
 -10  -9  -7   471.1    20.3
  -3   2   0   471.0    19.2
   7   6   2   470.9    19.5
  -2  -3 -15   470.8    20.1
   6   5   5   470.8    19.5
 -11  -6 -12   470.6    20.9
   1  -6   8   470.5    19.7
  -2  -2   8   470.3    19.6
  -5  14  -6   470.3    20.4
   5  -9   5   470.3    19.9
  -1 -10   1   470.1    18.5
  -5   9  -5   470.1    20.5
  -5   7  -5   470.0    20.3
   3   0  13   469.9    19.1
   4  -7  -4   469.9    19.5
  10   9   7   469.9    20.0
   5  10   4   469.8    18.6
  -5 -10  -4   469.8    18.5
   7   0   6   469.8    19.9
   0  -5  10   469.7    19.8
  -6  -6  -1   469.7    19.3
  -7  -5   4   469.5    20.1
  -1  12  -4   469.4    20.3
   6   9  12   469.3    19.6
  10   6   7   469.3    20.4
  -1  -2 -18   469.2    20.6
  -4   7   4   469.2    19.8
  -6   5   7   469.2    20.2
  -6  -5  -5   469.2    19.5
   9  -2  -3   469.0    21.1
   5   1   0   468.9    19.6
   6  -9   8   468.9    20.5
  -6   9  -8   468.9    19.9
   5  -9   7   468.8    19.7
  -1  -2   0   468.7    18.2
   4  -5   0   468.6    19.6
   7   9   0   468.6    20.1
   6  10   6   468.5    18.4
  -6   0  -5   468.4    19.6
   2   5  -4   468.0    19.1
   2  -4  -5   467.9    19.3
   7   0   0   467.9    19.7
  -7  -6  -2   467.9    19.5
   3  -6  -1   467.8    19.4
   5   6  11   467.8    19.6
   6   3   1   467.8    19.4
   9  -2  -3   467.8    19.8
   2   2 -10   467.7    19.8
   2  -4   9   467.6    19.5
  -3   8   5   467.5    19.7
   5   7  -1   467.5    18.8
   9  -4  -3   467.5    20.1
  -3  -1  -4   467.4    18.8
  -5  10   1   467.4    20.2
  -5   6  -7   467.4    20.3
   9   2   0   467.4    19.8
   5   7  -1   467.2    18.7
   8   4  -3   467.2    20.9
   2  10  10   467.1    18.6
  -6  -5  -5   467.1    19.6
  -7  -5   4   467.1    20.1
  10   9   7   467.1    19.7
   1  11  -8   467.0    20.2
  -7   3   3   467.0    20.1
   5   1   0   466.9    19.6
  -5  -7   1   466.9    19.3
  -5   9  -5   466.8    19.7
   1   7   1   466.7    18.4
   4   3  10   466.7    19.3
   7   6   2   466.7    19.8
   4   5   2   466.6    18.7
   5   1   8   466.6    19.6
  -5  -6  -7   466.6    18.9
  -1   6  11   466.4    19.4
   8  -1  -2   466.4    19.8
   1   7   8   466.3    18.7
   7   5  -4   466.3    20.2
  -3   5  -1   466.2    19.4
  -8   5  -4   466.2    20.1
   0  -6  11   466.1    19.8
   1  -2   2   466.1    18.4
  10   0   4   466.1    20.5
  10   9   7   466.1    19.9
  -5   9  -7   466.0    19.8
   6   4  -7   466.0    19.1
  -3   6   1   465.9    19.5
  -7  11  -6   465.8    19.9
   8   1  -4   465.8    20.5
   1   2   0   465.7    18.0
   2  -4  -2   465.7    18.8
  11   6  12   465.7    20.2
  -1   7  12   465.6    20.0
   4   3  10   465.6    18.7
   7 -11   6   465.6    20.6
   0   6 -11   465.5    20.0
  -2   1   4   465.5    18.8
  -5   7  -5   465.4    20.3
   2  -4   9   465.3    18.9
   7  -3  -3   465.3    20.2
  -7   1  -3   465.3    20.2
   6  -5  -7   465.2    20.4
  -7   3   3   465.2    20.2
   6   0   5   465.1    19.7
   3  10  -5   464.8    19.7
   1  11  -4   464.7    19.5
   2  -1  -4   464.7    18.5
   3  10  -5   464.7    18.9
   5 -10  -1   464.7    19.8
  -8  -1  -3   464.7    20.2
   1  -8  12   464.5    19.1
  -3  -3  11   464.5    20.1
  -4   1 -16   464.5    20.2
  -8   1   2   464.5    20.0
  -1 -11   4   464.3    19.2
   2  -3  12   464.3    19.7
  -2   3 -16   464.3    19.5
   9  -4  -3   464.2    21.0
  -1  -3 -12   464.1    19.4
  -1  -8   2   464.1    18.3
  -5  14  -6   464.1    20.7
   6   2  -6   464.1    19.1
   0   9  -5   464.0    19.3
   1  -6   8   464.0    18.7
   1   2  -7   463.9    18.6
  -1   2  -2   463.8    18.4
  -3   4   8   463.8    19.5
   1  -2   2   463.7    18.3
  -5  12   2   463.7    20.3
  -5  -6 -11   463.7    19.6
   1  -8  -1   463.6    18.7
   1   0  13   463.5    19.8
   3  -2  -9   463.5    18.7
   5 -14   6   463.5    19.5
   8   1   3   463.5    19.9
   0   5 -10   463.4    19.0
   1  -6   8   463.4    19.4
  -3  -3  -6   463.3    18.7
   7   5  -4   463.3    20.5
  -7  -8  -2   463.3    19.2
  -3   2 -17   463.2    20.2
   2 -10  -1   463.1    19.2
   5   1   0   463.1    19.1
  -5  14  -6   463.0    20.0
   5  -9   5   463.0    20.1
  -6  -3  -1   463.0    19.4
  -1  -4   9   462.9    18.7
   1   2   0   462.8    18.0
   2  11  -1   462.7    18.9
  -5   9  -5   462.6    20.5
   6   9  12   462.6    19.2
   1  10  -1   462.5    18.8
   6   4 -10   462.5    21.0
   1  -8  -2   462.4    18.7
  -7  -5   2   462.4    19.6
  10   0   4   462.4    20.2
 -10  -6  -7   462.4    19.8
  -4  -4 -13   462.3    19.6
  -5   6  -7   462.3    19.4
  -4   5   0   462.1    19.3
   1   9  -8   462.0    19.6
  -6  13  -4   462.0    20.8
   6  -2  12   462.0    20.0
   6   4 -10   462.0    18.8
   9   2   0   461.9    20.5
  -2   1   4   461.8    18.7
   3 -11  -1   461.8    19.3
   5  10   4   461.8    18.0
  -6  13  -4   461.8    20.4
  -6   0  -5   461.7    19.8
   6   6   1   461.7    19.5
  -9   2   3   461.6    20.3
  -1  12  -4   461.5    19.4
   2   3  -2   461.5    18.2
   4  -5   0   461.5    19.3
  -5  -1   0   461.5    19.2
   3   0  13   461.4    18.7
   5   3   4   461.4    19.1
  -1  -7  -7   461.3    18.1
  -2   7 -10   461.3    19.7
  -4  -1   9   461.3    19.9
   7 -11   6   461.3    20.1
   7  -3   6   461.2    19.7
   9  -2  -2   461.2    20.3
   5  -9   5   461.1    19.3
   7  -1   3   461.1    19.8
   0  -5  10   461.0    18.7
   5   1   8   461.0    19.0
   6 -13   4   461.0    20.1
   4   1  -9   460.9    19.6
  -4   1   9   460.8    19.4
   2   2 -10   460.6    18.6
  -5  -6   3   460.6    19.2
   9  -4  -3   460.5    19.6
  -1  -9  12   460.3    19.9
   5  14  -2   460.3    20.1
  -1  -2   7   460.2    19.0
   2   3  -2   460.2    18.4
   3  -4  -8   460.2    18.7
   5   1  13   460.2    19.8
   1   2  18   460.1    19.0
   5   7  -1   460.0    19.2
  -6  -5  -5   460.0    19.0
  -7   4   8   459.8    20.7
   5   6   7   459.7    18.8
   3  -2  -9   459.5    19.7
   5 -10  -1   459.5    19.5
  -2   7 -10   459.4    19.5
   0  -7  -6   459.3    18.1
   3   1   4   459.2    18.5
   4  12   0   459.1    18.3
  -6  -3  -1   459.1    19.2
 -10   0  -4   459.1    19.8
  -1  -7  -8   459.0    18.6
  -2  -6   1   459.0    18.1
  -5  10   1   458.9    19.6
  -6  -4  10   458.9    19.6
  -7  -8 -12   458.9    19.1
   7   9   0   458.9    19.9
   0   5   4   458.8    18.1
  -1 -11   8   458.8    19.6
  -2   7 -10   458.8    19.6
   3   5  -5   458.7    19.0
 -10   0 -10   458.7    20.4
  -6  -6  -1   458.6    19.1
  -1  -7  -1   458.5    18.1
  -4   5   0   458.5    19.3
   4  10  -3   458.5    18.6
   5  10   4   458.5    18.1
   1  -8  12   458.3    18.9
  -5  12   2   458.2    20.3
  -9   1   3   458.2    20.4
  -2   3 -12   458.0    19.4
   5   6  -3   458.0    18.4
  -6   2 -12   457.9    20.1
   8   1  -4   457.9    19.4
   0  -9  -5   457.8    18.3
   2  -4   9   457.8    19.2
  -5  -6  -7   457.8    18.8
   6   5  -3   457.8    18.7
   0   2  15   457.7    20.0
  -2   4  -9   457.7    19.2
  -6   6  -5   457.7    19.6
   7   0   6   457.6    19.5
   1   8  -2   457.4    18.6
  -1   2  -2   457.3    18.1
  -3   0   7   457.3    19.1
  -6  -9 -12   457.2    19.2
 -11  -6 -12   457.2    20.9
  -2   2 -10   457.1    19.5
  -8  -1   4   457.1    19.6
   6  -2  12   457.0    19.1
  -2  -2  10   456.8    19.5
  -3  11   1   456.6    19.5
  -8  -4   3   456.6    19.5
   1 -12   4   456.5    19.4
 -10  -6  -7   456.5    20.0
  -4  -3 -10   456.4    19.1
   7  -7  10   456.4    19.1
   5   7  -1   456.3    19.2
   1  -8  -2   456.2    18.4
  -1   6  11   456.2    19.3
  -6  -9 -12   456.2    18.8
   2   3  -2   456.1    18.2
   2  -7  10   455.9    18.6
  -2   1  -7   455.9    18.7
  -3   2   9   455.8    19.5
  -7   0  -6   455.8    19.9
  -9  -2   0   455.8    19.9
   3  -2  -6   455.7    19.1
   0   6 -11   455.6    19.4
   3  -6   6   455.6    18.7
  -4   7   5   455.6    19.4
   4   2  13   455.6   -18.4
  -7   7 -10   455.6    19.4
  -5  10   1   455.5    19.6
   1   2   0   455.3    17.6
  -1  12  -4   455.2    19.3
  -3  -5   5   455.2    19.0
   2  -3  -3   455.1    18.3
  -1   0 -13   455.0    18.8
  -1  -3 -12   454.9    19.3
  -8  -1   4   454.9    19.9
   8   2  13   454.9    19.2
   0   5   4   454.8    18.0
  -1   6  -7   454.8   -19.1
  -3  13   2   454.8    19.6
  -9   2   2   454.7    20.2
  -9   2   2   454.6    19.9
  -2   4   2   454.5    18.5
  -7   0  -6   454.4    19.2
   3   0   9   454.3    18.4
   3   0   9   454.3    18.8
   2  -4  -2   454.2    18.5
  -7   7 -10   454.2    20.1
  -7  -5   4   454.2    19.4
  11   6  12   454.2    20.1
   6   9  12   454.1    18.1
  -7  -5   4   454.1    19.7
  -1  -2   0   454.0    17.7
   0  -7   9   453.9    19.2
   9  -2  -2   453.9    19.4
  10   6   7   453.9    19.9
   5   1   5   453.8    18.9
  -1  -2   7   453.7    18.2
  -3  13   2   453.7    19.1
   5 -10  -1   453.7    19.6
   6 -13   4   453.5    19.1
  10   0  10   453.5    19.8
  -5  -6 -11   453.4    18.7
   7  -3   6   453.4    19.5
 -10   0  -4   453.3    19.7
  -2   3   3   453.2    18.4
  -5 -10  -4   453.1    17.8
  -5 -14   2   453.1    18.8
  -6  -4  10   453.1    19.7
  -6  -4   7   453.1    19.5
   6   5   5   453.1    18.8
   1  -6 -11   453.0    19.4
  -6   2 -12   453.0    19.3
  -5  -6 -11   452.9    18.7
  -6   5   7   452.9    19.5
   0  -9  -5   452.8    17.7
  -4   1   8   452.7    19.1
   0  -5  -4   452.6    18.0
   0  -6  11   452.6    18.4
  -2   3 -12   452.6    19.4
  -3   2   6   452.6    18.8
  -6   2 -12   452.6    19.7
   1  10  -1   452.5    18.3
  -2  -2  10   452.5    18.5
   3   5  -5   452.5    18.1
   4  -1  -9   452.5    19.5
   2  -4   9   452.4    18.3
   3   3 -11   452.4    18.5
   6  -6   5   452.4    19.3
   7   5  -2   452.4    19.9
  -7  -5   2   452.4    19.1
   1  -3   9   452.3    18.2
   4   5   2   452.3    18.1
  -2 -11   1   452.2    18.4
   1  -6  -5   452.1    18.5
   5  14  -2   452.1    19.4
  -5 -14   2   452.1    18.9
   3 -11  -1   452.0    19.0
   6   4  -7   452.0    19.7
   4  -3  14   451.9    19.6
 -10   0 -10   451.8    20.6
   4  13  -7   451.7    19.7
  -7  11  -6   451.7    20.0
  -2   4   5   451.6    18.4
  -7  -5 -18   451.6    19.8
   9   2   0   451.6    19.8
  -1   8   2   451.5    18.3
  -8  -1  -3   451.5    19.5
  -2  -6   1   451.4    18.1
   4   1  -9   451.4    18.3
   0  -2 -15   451.3    18.7
  -1  -8   2   451.3    18.3
  -5  12   2   451.3    19.8
  10   0   4   451.3    19.8
  -6   5   7   451.2    19.7
   7   5  -2   451.1    18.7
   0 -12   7   451.0    19.5
  -4  -5  -2   450.9    18.2
  -5   9  -5   450.9    19.1
   5   3   4   450.9    18.6
   0   4  -5   450.8    18.1
   6   0   5   450.8    19.0
   1   2  -7   450.7    18.1
   6  -6   5   450.6    19.4
   5 -12  -2   450.4    19.8
   5  -7   5   450.4    19.1
   0  -5  -4   450.3    17.9
  -3   4   8   450.3    18.9
  -2  -2   8   450.2    18.4
   2   6  -1   450.2    17.7
   4  -7  -5   450.1    18.8
  -4   1   8   450.0    19.3
   5   6   7   450.0    18.5
   5   6  11   450.0    18.1
   7  -7  10   450.0    19.7
  -7   3  -6   450.0    19.8
   8   1   3   449.8    19.4
  -3   2   9   449.7    19.0
  -6  -6  -1   449.7    18.9
   7   5  -4   449.7    18.6
   3  -6   6   449.4    19.1
   0  -6  11   449.2    18.3
   3  10  -5   449.2    19.0
   4  -7  -5   449.2    18.7
 -10  -6  -7   449.2    19.5
   5  10   4   448.9    17.5
  -8  -2 -13   448.9    19.1
   3 -13  -2   448.7    18.8
  -2   4  -9   448.6    18.9
   8  -6   3   448.5    19.7
  -9   2   3   448.5    19.4
   5   3   4   448.3    18.6
   7   8   2   448.3    19.1
   2   2 -10   448.2    18.2
   2   2 -10   448.2    19.1
  -3  -5   5   448.2    18.2
  -1  -9  12   448.0    19.3
  -6  -6  -8   447.8    18.3
   1  -8  -2   447.5    18.1
  -4  -5  -2   447.5    18.0
  -8  -3   2   447.5    19.5
  -3  -9   4   447.4    18.2
  -2  11  -3   447.3    18.7
   0   5   4   447.2    17.7
   1   6  -2   447.2    17.8
  -3  11   1   447.2    18.9
  -5   9  -7   447.2    19.6
 -10   0 -10   447.2    19.0
   7  -3  -3   447.1    19.0
   1   7   7   447.0    17.9
  -4 -13   7   447.0    19.3
   2 -10  -1   446.9    18.6
  -6   0  -5   446.9    19.1
  -1  -4   9   446.7    18.9
  -9  -3   0   446.7    19.6
  -1   6  11   446.6    19.0
   1  -6 -11   446.5    18.0
  -8  -2 -13   446.5    19.0
  -1   8   2   446.4    18.3
  -2  -7   4   446.4    17.9
   3  -5   1   446.4    18.5
   4   3  10   446.4    18.0
   7   5   7   446.4    18.8
  -6 -10  -6   446.3    17.7
   2  -4  -2   446.2    18.0
  -2   4   2   446.2    18.1
   0   4  10   446.1    18.6
  -6  -2   6   446.1    19.0
   4  -5   0   446.0    18.7
   3  -6   6   445.9    18.4
  -3   6  -6   445.9    19.1
   2 -10  -1   445.8    18.4
   1  -6 -11   445.7    18.0
   1  -6 -11   445.6    18.9
   2  11  -1   445.5    18.2
   0   2  15   445.4    18.4
  -2   1   4   445.4    18.0
   6   5   5   445.4    18.6
  -8   6  -3   445.4    19.9
  -8  -1  -3   445.3    19.2
   1   0  13   445.2    18.2
   1   6  11   445.2    18.1
   6   1   2   445.2    18.7
   8  -5   4   445.2    19.3
  -1   5   4   445.1    17.9
   1   8  -2   445.1    18.1
  -7  -5  -7   445.1    19.0
   4  -1  -9   445.0    18.1
  -1   6   5   444.9    18.0
  -1  -8  13   444.9    18.5
   3  -6   6   444.9    18.8
   9  -5  -2   444.9    20.3
   2  -3  12   444.8    18.1
   3   5  -5   444.8    17.8
   6  -5  -7   444.8    18.7
  -9  -3   0   444.8    19.3
   9  -4  -3   444.7    19.7
  -2  11  -3   444.6    18.7
  -5   9  -7   444.5    18.9
  -1 -10   1   444.4    17.6
  -3   2   9   444.4    18.9
   4   5   2   444.4    18.1
  -4   7   5   444.3    18.8
   4   5   2   444.3    18.0
   2  -1   7   444.2    18.2
   3  -4  -8   444.2    19.0
  10   6   7   444.2    19.2
  -5  -6  -7   444.0    18.4
  -8  -2 -13   444.0    20.0
   1   9 -12   443.9    18.9
   1   9 -12   443.8    18.7
  -6   2 -12   443.8    18.8
   1  -3   9   443.7    18.6
   1  -2   2   443.7    17.5
  -7   3  -6   443.7    19.4
   0  -2 -15   443.6    19.3
   0  12  -7   443.6    19.2
   3   5   7   443.6    17.5
  -5  -5   4   443.6    18.8
  -7  -9   0   443.6    18.8
   1   3  12   443.5    17.9
  -3  -1  -4   443.4    18.0
   4  -1  -8   443.4    19.0
   0   4  10   443.3    18.1
  -7  -5   2   443.3    18.9
  -1   8   2   443.2    18.1
   6   4  -7   443.2    19.7
   0   7  -9   442.9    18.7
  10   0   4   442.9    19.1
  10   6   7   442.9    19.0
   0  -7  12   442.6    18.2
  -3   4   8   442.6    18.8
  -4 -10   3   442.6    18.4
   1   6  -2   442.5    17.9
   3   6  -6   442.5    18.6
   7  -3   6   442.5    19.1
  -1  -2   7   442.4    18.4
  -4   3 -14   442.4    19.2
  -5  -1  -5   442.4    18.7
   6  10   6   442.4    17.7
   3 -13  -2   442.3    18.5
   0 -12   7   442.2    18.1
   1  -5  -4   442.2    17.6
   1   7   1   442.1    17.5
  -3   8   5   442.1    18.7
   1  -8  -2   442.0    17.9
  -5  -3   8   442.0    18.9
   3  -4  -8   441.9    18.0
   5   5  -4   441.8    18.8
   4  -5   0   441.7    18.7
  -6   6  -5   441.7    19.3
   0   2  15   441.6    18.3
  -1  -8   2   441.6    17.5
   7   2   1   441.6    19.0
   0   4  -5   441.5    18.0
  -1   6  11   441.5    18.5
   2  -3  -3   441.5    18.0
  -7  -5   1   441.5    18.8
  -2   7 -10   441.4    18.9
   0   2  15   441.2    19.1
   0  -5  -4   441.2    17.2
   0  -7  -6   441.2    17.9
   2  -1  -4   441.1    17.9
   7   8   2   441.1    19.0
  -2   4  -9   440.9    18.5
   7   0   1   440.7    18.9
   8  -6   3   440.7    19.2
  -8   3   2   440.7    19.3
   1   7   7   440.6    17.6
   0 -12   7   440.4    18.0
   2 -11   3   440.4    18.8
  -4 -13   7   440.4    19.1
  -3   0  -9   440.3    18.3
  -1  -7  -8   440.2    17.8
   0   7 -12   440.1    19.2
  -6  -9 -12   440.1    18.8
  -7  -9   0   440.1    18.7
   0  -4 -10   440.0    17.7
  -2   4   2   440.0    17.9
   4  -7  -5   440.0    19.1
   3  -2  17   439.9    19.0
  -6   0  -5   439.9    18.5
   4  -7  -5   439.8    18.9
   4  -1  -8   439.8    17.9
  -1  -7  -8   439.7    17.3
   1  10  -1   439.6    18.1
   8  -5   8   439.6    19.4
   9  -2  -2   439.6    18.9
   7  -3   6   439.5    19.1
  -2  11  -3   439.4    19.1
   4  -1  -8   439.4    18.0
  -5  -7   1   439.4    18.2
  -1   8   2   439.3    17.7
   1   8  -2   439.3    17.8
  -7  -5  -1   439.2    18.7
  -1  -5  -8   439.1    17.4
   5   3  -8   439.1    18.0
  -5  -3  -4   439.0    18.1
  -9   5   2   439.0    19.0
  -2   4   5   438.8    18.0
  -2   4  -9   438.8    18.3
   0  -7   9   438.7    17.8
  -3  -6   6   438.6    18.0
   5   5  -4   438.6    18.7
   2   7  -4   438.4    17.6
  -5  -5   4   438.4    18.4
 -11   0  -9   438.4    20.1
   0   6 -11   438.2    18.3
   2 -11  -4   438.2    18.4
   6   2  -6   438.2    19.1
  -1  -6   2   438.1    17.2
  -5  -7   1   438.1    18.1
  -8   6  -3   438.1    19.1
   2  -1   7   437.9    17.9
  -3  -5  -7   437.9    17.6
  -3 -10   5   437.9    18.5
   1   9 -12   437.8    19.3
   1   6  -2   437.7    17.6
  -8  -8  -9   437.7    18.2
  -9   5   2   437.7    19.7
   1   0  13   437.6    18.7
  -7   4   8   437.6    19.2
   1   3  12   437.4    18.5
   1   5   8   437.4    17.5
  -3  11   1   437.4    18.3
  -1 -11   8   437.3    17.8
   2   7   2   437.3    17.3
  -3  11   1   437.3    18.9
   3  -8  -5   437.3    18.1
   7  -4  -8   437.3    19.5
  -9  -2   0   437.3    19.2
  -3  -1  -4   437.2    17.6
   4  -1  -8   437.1    18.9
  -8  -4   3   437.1    19.2
  -2   2 -10   437.0    18.8
   4  -3  14   436.9    18.0
   6   6   1   436.9    17.8
   0  -7   9   436.8    18.6
  -1  -4   9   436.7    18.6
   1  -3   9   436.6    18.3
   1   9 -12   436.6    19.2
   5   4   3   436.6    18.0
  -7  -2  -1   436.6    18.7
   7   9   0   436.6    17.8
  -5 -14   2   436.5    18.6
  -7   3  -6   436.4    18.6
   5  -9   7   436.3    19.0
   8   4  -3   436.3    19.2
   1  11  -8   436.2    18.9
   3   0   9   436.2    18.2
   6  -2  12   436.1    19.0
   3  -8  -5   436.0    18.7
  -6  -4   7   436.0    19.0
  -3   8   5   435.9    18.3
  -8   5  -8   435.9    18.8
  -2   3   3   435.8    17.7
   3   0   7   435.8    17.7
   1  -3   9   435.7    17.6
  -3  -5  -7   435.7    17.6
   7   5   7   435.7    18.3
  -2 -11   1   435.5    17.6
   3  -7   8   435.5    18.0
  -4  -3 -10   435.5    18.0
  -5  -7  -3   435.5   -17.7
   2 -11   3   435.4    18.5
   2  -4  -5   435.4    17.5
   2   2  -8   435.4    18.3
   3   0   9   435.4    17.6
  -4   3  -5   435.3    18.4
   4  11  -7   435.3    19.3
   5   6  11   435.3    18.4
   6  -2  12   435.2    18.1
   1  -5  -4   435.1    17.6
   2   2  -8   435.1    17.5
  -2  -2   3   435.1    17.7
  -7  -8  -2   435.1    18.5
  11   0   9   435.1    19.4
   1   4  -9   435.0    17.6
   5  -6   7   435.0    18.2
  -8   6  -3   434.9    19.3
   8  -3  -2   434.9    19.5
   1  -8   3   434.8    17.5
   1  12   2   434.8    17.2
   2   6  -1   434.8    17.4
  -3  -6   6   434.8    18.3
  11   6  12   434.8    18.6
   3   1   4   434.6    17.5
  -9   4   3   434.6    18.9
   0   7   6   434.5    17.5
   3   2 -15   434.5    19.7
  -2 -11   1   434.4    17.3
   6  -6   5   434.3    18.7
   4  13  -7   434.2    18.2
  -9  -1  -4   434.2    19.1
  -5  -8  -6   434.1    17.4
  -1  -1 -15   434.0    18.1
   3 -11  -1   434.0    18.3
   3   1   4   434.0    17.6
   4  -3  15   433.8    17.9
  -9  -1  -4   433.8    19.3
  10   0  10   433.8    18.9
   0  -4 -10   433.7    18.1
   9   3   0   433.7    18.5
  -1  -7  -7   433.6    17.0
  -2   4   2   433.6    17.6
   5   5  -4   433.6    17.6
  -8  -8  -9   433.6    18.9
  -7  -2  -1   433.5    18.5
 -10   3  -3   433.5    19.7
   2  11  -1   433.4    17.7
  -8   5  -8   433.4    19.7
   0  -7  12   433.3    18.7
   7   5  -2   433.2    18.8
  -7  -5  -7   433.1    18.7
   8  -5   8   433.1    18.7
  -2  -2   8   433.0    17.6
   9  -2  -3   433.0    19.3
   0   4  10   432.9    18.2
  -5   7  -2   432.9    18.6
  -7   0  -1   432.9    18.5
   0  12  -7   432.8    18.7
  -3 -10   5   432.8    17.8
   5  -9   7   432.8    19.0
  -5   9  -7   432.8    19.4
  -2  -3   2   432.7    17.2
  -3  -5   8   432.6    18.1
   3   5   7   432.6    17.0
   3  10  -5   432.6    17.7
   5   4   3   432.6    17.8
   1   7   7   432.5    17.2
  -6 -10  -6   432.4    17.3
  -3   6   6   432.3    18.2
  -3  -5  -7   432.3    17.4
  -5  -4  -3   432.3    17.8
   5   8   6   432.3    17.3
  -4   3 -15   432.2    18.8
   0  12  -7   432.1    18.8
  -5 -14   1   432.1    17.8
  -1   7  12   432.0    18.3
   5   0  15   432.0    18.9
  -5  -3  -4   432.0    18.0
  -6  -4   7   431.9    18.4
  -7   3   3   431.9    18.8
  -1  -5  -8   431.8    17.5
  -5  -3  -4   431.8    17.9
   2  -4  -2   431.6    17.6
  -5  -3   8   431.6    18.3
   7   5   1   431.6    18.7
   8   8   9   431.6    18.5
  -1  -7  -7   431.5    17.3
  -6  -3  -5   431.5    18.1
  -8  -8  -9   431.5    18.6
   3  -2  17   431.4    18.9
  -4   7   5   431.3    18.4
   5  -7   2   431.3    18.6
  -5  -3   8   431.3    18.7
  -7  -5  -1   431.3    18.2
   0   7 -12   431.2    18.7
   2  -3  -3   431.2    17.6
  -7  -5   2   431.2    18.6
   0  -7  12   431.0    18.6
  -1 -12  -2   430.9    16.9
   2   6  -1   430.9    16.9
   2   2  -8   430.8    17.4
   6   5   5   430.8    18.0
  -4  -5  -2   430.6    17.3
  -5   7  -2   430.6    18.6
   6   4  -7   430.5    17.6
   5  -5   3   430.4    18.5
  -8   5  -8   430.3    18.4
  -5  -5   4   430.2    18.1
   2   6  -1   430.1    17.2
   5  14  -1   430.1    17.9
   8   4  -3   430.1    18.1
   2  -9   6   430.0    18.4
  -3   4   8   430.0    18.2
   7 -11   6   430.0    18.2
  -1   6   5   429.9    17.4
   2  -1   7   429.9    17.3
   2   1  -5   429.9    17.2
   0  -4   5   429.8    17.1
   0  -4 -10   429.8    17.9
   3  -2  -6   429.7    17.4
   1   8 -13   429.6    18.1
  -6  -3  -5   429.6    18.3
   7   8   2   429.6    17.6
   8   8   9   429.5    18.2
 -10   3  -3   429.5    19.1
   0  -5  16   429.4    18.0
  -2  -3   2   429.4    17.3
  -3  -1  -4   429.4    17.5
   7   8   2   429.4    17.7
  -7   3  -6   429.3    18.5
  -9   5   2   429.3    19.0
  -1  -2 -18   429.2    19.3
  -2  -3   2   429.2    17.0
  -6   2  -2   429.2    18.5
  -8   6  -3   429.1    18.7
  -2   9  -6   429.0    18.6
  -7  -5  -1   429.0    18.2
   0  -4   5   428.9    17.1
   2  -2   0   428.9    17.2
  -4  -9   6   428.9   -18.9
   0  -4   5   428.7    17.6
  -7  -5  -7   428.7    18.1
   2   2  -3   428.6    17.0
   8  -5   8   428.6    18.6
   1   0  13   428.5    17.5
  -4   7   5   428.5    18.4
   7   5   7   428.5    18.2
   7   5  18   428.5    19.1
  -7 -10 -10   428.5    18.1
   2  -1   7   428.3    17.2
  -2 -10   8   428.3    17.7
   8   3  -2   428.3    19.2
 -11   0  -9   428.2    19.3
  -1  -8   2   428.1    17.4
  -7   0  -6   428.1    18.3
  -8  -1  -3   428.1    18.4
   3 -11  -1   428.0    18.2
  -1   0 -13   427.9    17.7
  -4   5   0   427.9    18.0
   1  -6  -5   427.8    17.1
  -2   3   3   427.8    17.4
  -4  -3 -10   427.8    17.8
   7   5   1   427.8    18.4
 -10  -6   0   427.8    19.5
   4  10  -3   427.6    18.0
 -10  -6   0   427.6    18.7
   3  -7  -1   427.5    18.0
  -9  -1  -4   427.5    18.4
   2  10  -8   427.4    17.9
  -3  -5  -7   427.4    17.1
   3   7  -2   427.4    17.5
   5 -12  -2   427.3    18.5
   5  -5   3   427.3    18.3
   1  -7 -12   427.2    17.3
  -1 -10   1   427.2    17.4
  -1  -2   7   427.1    17.1
  -5   5  -3   427.1    18.1
  -7  -2  -1   427.0    18.4
  10   6   0   427.0    18.5
  -1  -2   0   426.9    16.6
  -3   0  -7   426.9    17.6
   8  -6   3   426.9    18.6
  -5  -6  -7   426.7    17.3
 -10  -8  -4   426.7    19.0
   6  -6   5   426.6    18.6
  -8  -4   3   426.6    18.5
  -1   5   4   426.5    17.2
  -1 -11   8   426.5    18.1
   5   1   5   426.5    17.8
   2 -11   3   426.4    17.4
   3   5   7   426.4    17.2
  -3   4  -5   426.3    17.6
  -6  -2   6   426.3    18.4
   3  -8  -5   426.2    17.6
  -7  -5  -1   426.2    18.3
   6  -5  -7   426.1    17.8
   7  -7  10   425.9    18.9
  -2   9  -6   425.8    18.3
  -7  -5 -18   425.8    19.2
  -7  13  -2   425.7    18.8
  -9   0 -11   425.7    19.5
   3   2 -15   425.6    18.6
   8  -5   8   425.6    18.6
   1  -6  -5   425.5    17.4
   9  -5  -2   425.5    18.4
   2   2  -3   425.4    17.2
   7   4  -5   425.4    19.1
  11   0   9   425.4    18.5
   0   7   6   425.3    17.1
   0   7  -9   425.2    18.3
   1   8  -2   425.2    17.2
   6   6   8   425.2    17.8
  -6 -10   1   425.2    18.0
  -3  -2  15   425.1    18.9
  11   0   9   425.1    18.7
   1   2  18   425.0    18.5
   5  -5   3   425.0    18.1
  -1 -12  -2   424.9    16.8
  -4   5   0   424.9    18.1
   8   2  13   424.9    18.7
  -6  -1  -2   424.8    17.9
  -6 -10  -6   424.8    16.9
   9   1   4   424.8    18.6
   0   7 -12   424.7    18.0
   5 -12  -2   424.7    18.5
   0  -7  -6   424.6    17.2
  -7  -9   0   424.6    18.1
  -9   0  -1   424.6    18.7
  -9  -2   0   424.6    18.5
   2   2  -3   424.5    16.9
   3   3 -14   424.5    19.1
   5   8   6   424.5    17.0
   7  -4  -8   424.5    19.6
  -9  -2   0   424.5    18.4
  -1   5   4   424.4    17.0
   0   7 -12   424.2    17.9
   1  -7 -12   424.1    17.2
  -2   1  -7   424.1    17.4
  -2  -2   8   424.1    18.0
   8   8   9   424.1    17.9
   9   2   0   424.1    18.2
   4  -3  15   424.0    18.7
  -5  -1  -5   424.0    17.6
  -6 -12   1   424.0    18.0
   4  -3   5   423.9    17.7
  -1  -8  13   423.8    18.6
   5   3  -8   423.7    18.3
  -5 -14   1   423.6    17.6
   7   5   1   423.6    17.7
   1  10  -1   423.5    17.3
   6   4 -10   423.5    18.7
  -1   7  12   423.4    18.4
   6   3   5   423.2    17.8
   6  12  -1   423.2    18.5
  -2  11  -3   423.1    18.3
  -3   6  -6   423.1    18.0
  -6   6  -5   423.1    18.0
   9   0  11   423.1    18.8
   2   2  -8   423.0    17.9
  -4   3 -14   423.0    18.5
  -6  -1  -2   423.0    18.0
  -1 -10   1   422.9    17.3
  -2   3 -12   422.9    17.8
  -3   6  14   422.9    21.4
  -7  -8  -2   422.9    17.8
   3   0   7   422.7    17.5
  10  -3   3   422.7    18.8
   0  -2 -15   422.5    18.4
   2   7   2   422.5    16.7
   7   5   7   422.5    18.0
  -1  -6   2   422.4    17.1
  -3 -10   5   422.4    17.8
  -4 -10   3   422.4    17.7
   3  -4  -8   421.9    18.2
  -3   0  -9   421.8    17.6
   4  -1   1   421.8    17.5
   5  -9   7   421.8    17.7
   7   6  -6   421.8    19.2
  -3  -2  15   421.6    19.1
 -10  -1  -9   421.5    18.4
  -2  -1  -2   421.2    16.7
   1   6  11   421.1    17.6
  -1   0 -13   421.0    18.0
  -2  -6   1   420.9    16.6
   0   7   6   420.8    17.0
  -7  -4   5   420.8    18.5
  -6  -2   6   420.7    18.3
   5   1   5   420.5    17.6
   3   1   4   420.4    17.1
  -4 -13   7   420.4    18.1
  -5  -8  -6   420.3    16.7
   0  10   2   420.2    17.1
  -3   0  -7   420.2    17.4
   4  -3  15   420.2    18.2
   6   7   4   420.1    17.2
   0   4  -5   419.9    16.9
  -3   2 -17   419.8    18.5
   0  10   2   419.7    16.8
  -1  -9  11   419.7    18.2
   5   1   5   419.7    17.7
  -7  13  -2   419.7    19.1
   1  -6   7   419.6    17.0
   2  -2  10   419.5    17.1
  -3   0  -9   419.5    17.5
   6   3   5   419.5    17.7
   5  -5   3   419.4    17.8
  -5  -1 -13   419.4    18.2
  -7   4   8   419.4    18.3
  -7  -5 -18   419.4    18.6
  10   6   0   419.4    19.2
  -5  -1  -5   419.3    17.5
   7   6  -2   419.2    18.3
   8  -3  -2   419.2    18.5
   6   1   2   419.1    17.9
   1   4  -9   419.0    17.9
  -1  -9  12   419.0    17.3
   2 -11  -4   419.0    17.3
  -4   3 -14   418.9    18.2
   3  -4  -3   418.8    17.2
  -1   8 -12   418.7    17.8
   7   7  12   418.6    17.1
  -1  -6 -12   418.5    17.7
   7   2   1   418.5    17.9
  -7  -6  -8   418.5    18.0
  -3   0  -7   418.4    17.2
  -4   3  -5   418.2    17.5
  -5  -1 -13   418.2    18.3
   6   3   5   418.1    17.7
  -7  -5 -18   418.0    19.3
  -9   0 -11   417.9    18.8
   0  -4 -10   417.8    16.8
  -2   2   0   417.8    16.8
  -3   0  -9   417.8    17.5
  -4   1   8   417.8    17.9
  -5   5  -3   417.8    18.0
  -5  -1  -5   417.8    17.6
   2   1  -5   417.6    17.1
  -7  -9   0   417.6    17.9
  -1  -5  -8   417.5    17.0
   3  -4  -3   417.4    17.5
   1  -7 -12   417.3    18.3
   2 -11  -4   417.3    17.4
   3  -6  -6   417.3    17.3
   1   2  18   417.2    18.7
  -9   5   2   417.2    18.6
  -9   0 -11   417.2    17.8
  -7   4   8   417.0    18.5
  -9  -3   0   417.0    18.4
  11   0   9   417.0    18.4
   3   0   7   416.9    16.9
   5  14  -2   416.9    17.1
   2   3  -2   416.8    16.4
  -6  -1  -2   416.7    17.7
   4  -3  14   416.6    17.9
   5   8   6   416.6    16.7
   8  -3  -2   416.6    17.9
  -1   6   5   416.5    17.0
   1  -5  -4   416.4    17.0
   4  -3  15   416.4    17.2
  -4  -5  -2   416.4    16.9
  -3   1 -13   416.2    18.0
  -5   0 -15   416.2    18.2
   5   1  13   416.2    17.2
  -7  -6  -8   416.2    18.0
  -6  -5  -5   415.9    17.3
   0  -7  -6   415.8    16.3
  -2   2   0   415.7    16.8
  -5 -10  -1   415.7    17.0
   6   0   5   415.7    17.7
   0  -7   9   415.6    17.0
  -1   2  10   415.6    17.6
  -3   5  -6   415.6    17.4
  -6 -12   1   415.6    17.5
   7   6  -2   415.6    18.5
   0 -12   7   415.5    17.8
  -3   4  -5   415.5    17.2
  -3   1 -13   415.5    17.9
  -7  -4   5   415.5    18.1
  -8   3   2   415.5    18.4
 -11   0  -9   415.5    17.9
  -2   2   0   415.4    16.7
  -6   6  -5   415.4    18.5
   8   1   3   415.4    17.9
   5   4   3   415.3    17.2
   7   5  -4   415.3    17.2
  -2 -10   8   415.2    17.9
   3   6  -6   415.2    17.6
  -8  -8  -9   415.1    17.4
   1  -4  -8   415.0    17.3
   3  -7  -4   415.0    17.2
  -3  -8   5   414.9    17.0
  -5  -4  -3   414.9    17.2
  -6   2  -2   414.9    18.0
   3  -4   5   414.8    17.4
 -10   3  -3   414.8    18.3
   0  -7  12   414.7    17.1
  -3   4  -5   414.7    17.6
   7   6   8   414.7    17.4
 -10   2  -2   414.7    18.9
  -6  -3  -5   414.6    17.6
   2   5  10   414.5    16.6
   3   5   7   414.5    16.7
   7   9   0   414.5    16.9
  -4 -10   3   414.4    17.4
   5   0  15   414.4    17.2
   6   1   2   414.4    17.6
  -7  -6  -8   414.4    17.4
  -4 -10   3   414.3    17.1
   1  12   2   414.2    16.4
  -5  -3   8   414.2    18.1
   6  10   6   414.0    16.3
   4  -3   5   413.9    17.5
   6  -6   2   413.9    17.9
   6   6   8   413.9    17.5
  -1   6  -8   413.8    17.2
   9   1   4   413.8    18.3
  -1  -9  11   413.7    17.2
   4  11  -7   413.7    18.0
   5  -7   2   413.7    17.7
   4  12  -6   413.6    18.5
  -5   5  -3   413.6    17.7
 -10  -1  -9   413.6    19.0
  -2   1  -7   413.5    17.1
   3  -8  -5   413.5    17.7
   6   3   5   413.4    17.5
   8   8   9   413.4    17.2
   1  12   2   413.3    16.5
   6  12  -1   413.3    16.9
   3  -1  13   413.2    17.7
  -3   6   6   413.1    17.5
   0   7   6   412.9    16.7
  -8   5  -8   412.9    18.5
   8   2  13   412.9    17.4
  -1   6   5   412.8    16.9
  -2   1  -7   412.8    16.9
   4  10  -3   412.8    16.7
   7   6  -2   412.8    17.2
 -10   2  -2   412.8    18.4
   1   2  -7   412.7    17.5
  -1   0 -13   412.6    17.9
  -3   4   3   412.6    17.2
  -1  -7  -7   412.5    16.6
   6   1   2   412.5    17.8
   9   3   0   412.5    18.6
   2   1   2   412.4    16.4
   7   7  12   412.4    17.7
   9   1   4   412.4    17.9
  -1  -5 -12   412.3    16.9
   4   8  10   412.3    16.8
   7  12   6   412.3    16.2
  -8   1   3   412.3    18.3
   9   3   0   412.3    18.3
   4   9  -6   412.2   -17.9
  -7  -6   6   412.2    18.3
   8  -2   9   412.2    17.8
   2   2  -3   412.1    16.6
  -2  -2   3   412.1    16.5
  -2  -7   4   412.1    17.2
   3  -6  -6   412.1    17.6
   0  10   2   411.8    16.5
   7   2   1   411.8    17.4
  -2  -7   4   411.7    17.1
  -2  -7   4   411.7    16.5
  -9  -3   0   411.7    17.9
   1  11  -8   411.6    17.4
   6  10   6   411.6    16.4
   3   7  -2   411.5    16.9
   5   5  -4   411.5    16.7
  -8  -3   8   411.5    18.5
   3   9  -4   411.4    17.3
  -6  -7  -4   411.4    17.0
  -1   4   8   411.3    17.0
  -2   3   3   411.3    16.8
   1   5  12   411.2    16.9
   1  -6   7   411.1    17.3
   8   3  -2   411.1    17.6
   9  -5  -2   411.1    18.3
   0   7  -9   411.0    17.2
  -7  -6   2   411.0    17.7
  10  -3   3   411.0    18.3
   5   1  13   410.9    17.7
  -6  -2   6   410.9    17.9
   7  12   6   410.9    16.2
   4  -3   5   410.8    17.4
  -7  -5  -7   410.8    17.2
  -6   6  -2   410.7    17.7
   0  10   2   410.6    16.6
   7   6   8   410.6    17.4
   1   7   7   410.4    16.4
   8   1  -4   410.4    17.3
  -8   2  -9   410.3    18.6
  -5   5  -3   410.2    17.9
   8   4  -3   410.2    17.2
  -2  -1   5   410.0    17.0
  -5  -4  -3   410.0    17.1
  -5 -14   1   409.9    17.3
   2  10  11   409.8    16.6
   5   8   6   409.8    16.3
   1   9 -11   409.7    18.2
  -4 -11   7   409.7    17.6
   2  -3  -3   409.6    16.5
   3   8   2   409.6    16.0
  -3 -13   7   409.6    17.2
   0   4  -5   409.5    16.9
  -6  -6  -8   409.5    17.5
   2  11  -1   409.4    16.8
  -7  -7 -12   409.4    18.1
   9   0  11   409.4    17.8
  -4   3 -15   409.3    18.0
  -2  -5 -10   409.2    16.7
   7 -13   2   409.2    18.1
  -1  -6   2   409.1    16.5
  -8   3   2   409.1    17.8
   0   5 -16   409.0    18.4
 -10   3  -3   409.0    18.3
  -1  -5  14   408.8    17.1
   4  -3  -2   408.8    17.4
  -7  -7 -12   408.8    17.8
  10   6   0   408.8    18.3
   3  -2  17   408.7    16.9
  -4 -13   7   408.7    17.3
  -6  -6  -8   408.7    17.3
  -6 -12   1   408.7    17.5
  -8   3   2   408.7    18.0
  10   1   9   408.7    18.3
  -3   7   1   408.6    17.3
  -3 -13   7   408.6    17.6
   5   7   3   408.6    16.5
   2   5  10   408.4    16.9
  -3   0  -7   408.4    16.9
  -5 -14   2   408.3    17.1
  -6  -6  -8   408.3    16.8
   5  14  -1   408.2    17.7
   7   6  -6   408.2    18.2
 -10  -6   0   408.2    18.2
   1   5   8   408.0    16.3
   7   5  18   408.0    17.0
   1  -8   3   407.9    17.0
  -6   2  -2   407.9    17.5
   9   1   4   407.9    17.9
   1  -7 -12   407.7    17.7
   3   6  -8   407.7    17.6
  -3  -6   8   407.7    16.9
  -6  10  -3   407.7    18.3
   7   5  -1   407.7    17.3
   3   8   2   407.6    15.9
  -7  -6   2   407.5    17.5
  -5  -9  -8   407.4    16.2
  -8  -7  -1   407.4    18.0
   0 -10  -2   407.3    16.4
   1   1  15   407.3    16.9
  -5  12   2   407.3    17.6
  10  -3   3   407.3    18.3
  -6  -1  -2   407.2    17.5
   2   1   2   407.1    16.2
  -4   5  -6   406.9    17.6
  -5  -9  -8   406.8    16.1
  -6  10  -3   406.8    17.8
  -8  -8  -8   406.8    17.7
  -7  13  -2   406.7    17.6
  -1  -6 -12   406.6    16.6
   9   3   0   406.5    17.5
   5   4   3   406.4    17.0
  -1   7  12   406.2    17.4
  -1   5   4   406.2    16.5
  -1  -5 -12   406.2    17.3
  -1  -5 -12   406.2    17.2
   3  -2  17   406.2    16.8
  -6 -10  -6   406.2    16.3
  -7  -5   1   406.2    17.3
   7  12   6   406.2    16.0
  -4   3 -15   406.1    17.7
   5 -12  -2   406.1    17.5
   6  -2   2   406.1    17.5
   6   6   8   406.1    16.7
   8  -6   3   406.1    18.0
  -2 -10 -11   406.0    16.8
  -4   1  -1   405.9    16.9
   7   5  -2   405.9    17.0
   7   6  -6   405.8    16.9
  -8  -8  -8   405.8    17.1
  -9   0 -11   405.8    17.5
   0   7  -9   405.6    17.1
  -9  -1  -4   405.6    17.7
   1  -6  -5   405.5    16.2
   4  -1  -9   405.5   -17.3
   6   6   8   405.5    16.8
  -7  -7 -12   405.5    17.1
   1  12   2   405.4    16.1
   0 -10  -2   405.3    16.0
   5  -1   7   405.3    17.1
  -6 -12   1   405.2    17.2
   3  -7   8   405.1    17.6
  -6   6  -2   405.1    17.8
  -5  -5 -15   405.0    17.5
   6 -10   3   405.0    17.5
   1   8 -13   404.9    18.2
   7  12   6   404.9    16.0
   2 -10   7   404.8    16.7
   2  -2   0   404.8    16.3
   2   1   2   404.8    16.1
  -3  -5   8   404.8    17.0
  -5   7   8   404.8    18.2
   5   1  13   404.8    16.7
   6  -2   2   404.8    17.6
   1  -5  -4   404.7    16.1
   0   5   8   404.6    16.6
   3  -7  -1   404.6    17.1
   4  13  -7   404.6    17.3
   6   7   4   404.6    16.9
  -1 -12  -2   404.5    15.9
  -5  -4  -3   404.5    16.8
   9   0  11   404.5    17.9
  -1  -2 -18   404.4    17.2
   4  -5   6   404.4    17.4
   9   0   1   404.4    18.3
  -6  -3  -5   404.3    17.0
   7   5  18   404.3    18.7
   9  -5  -2   404.3    17.7
  -7  -6  -8   404.2    16.8
   1  -7   4   404.1    16.3
  -7  -6   2   404.1    17.6
   0  -2 -15   404.0    16.7
   2 -11  -4   404.0    16.7
  -5  -7  -3   404.0    16.5
  -9   1   3   404.0    17.8
   0  -5  16   403.9    18.0
   1 -12   3   403.9    16.5
   1   4  -9   403.9    17.1
   1   5   8   403.9    16.5
   2  -9   6   403.9    17.5
   6  -6   2   403.9    17.5
  -8  -2 -13   403.9    18.1
  -4   3   2   403.8    17.0
   1  -6   7   403.6    17.0
   4  -3  14   403.6    16.7
  -5   1   0   403.6    17.2
   7   4  -5   403.6    16.8
   7  -4  -8   403.4    17.0
   4  -5  -3   403.2    16.9
 -10  -6   0   403.2    17.7
  -1   8  -3   403.1    17.0
   2  10  -8   403.0    17.7
  -5   1  -7   402.8    17.4
  -4   3   2   402.7    17.0
  -4 -10   1   402.7    16.6
   5  -1   7   402.6    17.2
   6  12  -1   402.6    17.4
  -3   8   5   402.5    17.1
  -3   6   6   402.4    16.9
   3  -7  -1   402.3    16.9
   7   4  -5   402.3    17.8
   7   5   1   402.2    16.9
  -8  -3   2   402.2    17.8
   3  -4   5   402.1    16.7
  -7  -2  -1   402.1    17.4
  -4   5  -6   402.0    16.9
   5   3  -8   402.0    16.4
  -7   3  -2   402.0    17.8
  -3   7   1   401.9    17.1
  -3  -6   6   401.9    17.2
   4  -5   6   401.9    17.0
  -7  -6   6   401.9    17.9
   0 -10  -2   401.8    16.2
  -2  -1  -2   401.8    15.9
  -3   7 -15   401.8    17.8
  -4   3  -5   401.8    17.2
   7  10   3   401.7    16.3
  -3  -8  -2   401.5    15.8
  -4  -5  -5   401.5    16.2
  -5   0 -15   401.5    17.8
  -5  -1 -13   401.5    17.2
   3  13  -7   401.4    18.2
  -5  -7   3   401.4    16.9
   5  14  -1   401.4    17.2
  -1 -12  -2   401.3    15.7
  -2  -2   3   401.3    16.1
   3  -1  13   401.3    17.3
   4  -3   5   401.3    16.8
  -4 -12   6   401.3    17.3
  -7  -4   5   401.3    17.4
   2  -2   0   401.2    16.2
  -3  -6   8   401.2    17.3
  -7  -6   6   401.2    17.7
  -3   7  -8   401.1    17.6
  -4   1  -1   401.1    16.8
   0   4  10   401.0    16.4
   1   5   8   400.9    16.4
   1   8 -13   400.9    17.1
  -2   2 -10   400.9    16.9
   1   8 -13   400.8    17.9
   3  -5  -1   400.8    16.9
  -5   1  -7   400.8    16.9
  -7  -4   5   400.6    17.7
  -8   1   3   400.6    17.5
  -1  -9  11   400.5    17.4
   7   2   1   400.5    17.6
   4   1   9   400.4    17.0
   6   3   4   400.4    17.1
   7   7  12   400.4    16.5
   3   0   7   400.3    16.5
   3   9  -4   400.3    16.9
   8  -2  13   400.3    17.2
  -1  -6 -12   400.2    16.9
  -3   6   6   400.2    17.1
  -4   5  -6   400.1    16.9
  -5  -1 -13   400.1    17.1
   1   6  11   400.0    16.3
  -3   7  -8   400.0    17.1
  -1  -6   2   399.9    15.8
  -3   4  -5   399.9    16.9
  -2  11   4   399.8    16.8
  -3  -7   2   399.8    16.3
   3   8  -5   399.8    17.0
  -1  -5  14   399.7    16.6
  -2  -3   2   399.7    16.1
   9   0  11   399.7    17.2
  -1  -8  13   399.6    17.5
  -3   5  -6   399.6    17.2
  -6 -10   1   399.6    17.0
  -7  -6   2   399.6    17.3
  -1   8  -3   399.5    16.7
  -2 -10   8   399.4    16.4
  -3  -8  -2   399.4    15.7
  -8  10  -1   399.4    18.2
   8   2  13   399.4    17.6
  -1   2  10   399.3    16.5
  -6  10  -3   399.3    18.2
   2  -2  10   399.2    17.0
  -4   3   2   399.2    16.8
   4  11  -7   399.1    16.5
   7   7  12   399.1    17.4
  -3   1 -13   399.0    17.1
   3   7  11   399.0    16.1
  -4  -5  -5   399.0    16.2
  -7  13  -2   398.9    18.0
 -10  -1  -9   398.9    18.1
   2   1  -5   398.7    15.9
   2   7  -4   398.7    16.0
   4  -3  -2   398.7    16.7
   4   5   5   398.7    16.1
   5  -1 -10   398.7    16.6
  -1  -9  11   398.6    16.4
  -7  -4 -11   398.6    16.9
   3   8  -5   398.4    17.0
   6  14  -6   398.3    16.8
   7   6   8   398.3    17.1
  -1   1  13   398.2    16.7
   1   9   0   398.2    16.0
   3   6  -6   398.2    16.2
   3  13  -7   398.0    17.4
   5  -1   0   398.0    16.9
   8   3  -2   397.9    17.7
   1   1  15   397.7    17.5
  -3  12   3   397.6    17.1
  -4   3 -15   397.6    17.6
   4   5   5   397.6    16.1
   4  12  -6   397.6    16.6
   5   9   8   397.6    15.6
   1  -7   4   397.5    16.7
  -5   6   5   397.5    17.4
   1   1  15   397.3    17.3
   1  10 -12   397.0    17.4
  -2  -1   5   396.9    16.1
   3  -6  -6   396.9    17.2
   2   7  -4   396.8    16.6
   7   4  11   396.8    16.9
  -2  11   4   396.7    16.8
   6  10  -1   396.7    17.2
   4  -3  -2   396.6    16.5
   5  -1   0   396.6    16.7
  -2  11   4   396.3    16.5
  -5   0 -15   396.3    17.2
   0  -4   5   396.2    16.4
  -4   1  -1   396.2    16.6
   1  -8   3   396.1    16.6
   1   6  -2   396.1    15.8
  -5   1  10   396.1    17.1
  -7  -9  -5   396.1    16.6
  -8  -8  -8   396.1    17.2
   0 -12  -3   396.0    15.6
  -1   7  -4   396.0    16.6
  -3   7   4   396.0    16.8
   8 -10   1   396.0    18.0
   3   8  -5   395.9    16.2
  -5   1  10   395.9    17.4
   8  -3  -2   395.8    17.2
  -1   6  -7   395.5    16.7
  -3   7   1   395.4    16.6
  -6   2  -2   395.4    16.9
  10   1   9   395.4    17.5
   5   0  15   395.3    17.2
   0  -8   3   395.2    15.8
   2  -2   0   395.1    16.0
  -4   0 -19   395.1    17.7
   3   2 -15   395.0    16.3
  -8   2  -9   395.0    17.1
   4  -5  -3   394.9    17.0
   3  -5   6   394.7    16.8
  -5  -8  -6   394.7    15.9
   4  11  -7   394.6    16.6
   3   1   9   394.5    16.4
   6  -2   2   394.5    17.0
   6   7   4   394.3    16.6
   7   5  18   394.3    16.3
  10   0  13   394.3    17.4
   1  -2 -10   394.2    16.7
  -4   5   3   394.2    16.8
   5   5  15   394.2    17.4
   7  -3   2   394.2    17.3
  -1   8  -3   394.1    16.4
  -4   5   3   394.1    16.9
   0 -12  -3   394.0    15.7
   2 -10   7   394.0    17.1
  -2   3  10   394.0    16.7
   3   9  -4   394.0    16.1
   6  12  -1   393.9    16.0
   8   8   8   393.8    16.7
   9   7   8   393.7    17.2
  -1  -9   0   393.6    15.5
   3  -4  -3   393.6    16.6
   8   5  -7   393.6    16.6
   5  -1   0   393.5    16.9
  -2  -6  -7   393.4    15.7
   2  10  11   393.4    15.9
  -3   7   4   393.3    16.6
  -6  -3  -4   393.3    16.9
   9   0  12   393.3    17.3
   3  -5   6   393.2    16.4
  -4   3 -14   393.2    17.1
  -6 -10   1   393.2    16.9
   3   8   2   393.1    15.6
   9  -1  -3   393.1    17.2
  10   8   4   393.0    17.8
   1   5  12   392.9    16.1
  -2   5  -1   392.9    16.1
   4  -1   1   392.9    16.4
  -1  -5  -8   392.8    15.6
  -2  11  -1   392.8    16.5
  -3   7  -8   392.8    16.8
  -5 -10  -1   392.8    16.1
  10   1   9   392.7    17.2
  -2  -7  11   392.6    17.4
  -8  -3   2   392.6    17.2
   1   6  12   392.5    16.2
  -3   4   3   392.4    16.4
   3   6  -6   392.4    15.9
  -3  -3  14   392.3    17.8
  -4   1  -1   392.1    16.3
   5  -1   7   392.1    16.8
  -9   0  -1   392.1    17.4
  -2   5  -1   392.0    16.3
   1  -1   1   391.8    15.4
   1   8   5   391.8    15.4
   2   5  10   391.7    16.3
   5  -7 -10   391.6    17.7
  -5  -9  -8   391.5    15.7
  -1  -9   0   391.4    15.4
  -5   1   0   391.4    16.7
  -8   2 -13   391.4    16.9
   3  -1  -1   391.3    16.0
  -3  -2  15   391.3    17.0
  -2  10  -7   391.2    17.4
  -2 -10 -11   391.2    15.9
   7  -4  -8   391.2    16.6
   2  -3 -10   391.1    17.0
   4  -3  10   391.1    16.3
   3  -5  -1   391.0    16.4
  -3  -8  -2   391.0    15.4
  -4   3   2   391.0    16.5
   7  10   8   391.0    15.9
   9  -1  -3   391.0    17.6
   1  -1   1   390.9    15.4
   3  -7  -1   390.8    16.5
   3  -5  -1   390.7    16.3
  -1   2   1   390.6    15.5
   0  -5  16   390.5    17.2
   1   5 -14   390.5    16.4
  -6  -4  -8   390.5    16.3
   3  -1  -1   390.4    16.1
   3   2 -15   390.4    16.4
  -3  -4   8   390.3    17.3
   7   5  -1   390.3    16.4
   1  -2 -10   390.2    16.6
  -1  -5 -12   390.2    15.9
   1   6  11   390.2    16.4
   1   9 -11   390.2    16.6
   2  10  -8   390.2    17.1
   6   2  -6   390.2    17.5
  -3   7   4   390.1    16.5
  -5   1  -7   390.0    16.4
   7  -3   2   390.0    17.2
   2  -2  10   389.9    16.6
   3  -1  13   389.9    16.0
   5   9   8   389.9    15.3
   2  10  11   389.8    15.9
  -4  -8 -12   389.8    16.5
  -1 -10  12   389.7    17.1
   6  -6   2   389.6    17.1
  10   6   0   389.6    16.6
   0  12   3   389.5    15.7
  -3  -2   7   389.5    16.3
   3  12   0   389.5    16.0
   6  -2   2   389.5    16.8
   2   1  -5   389.3    16.0
  -3  -6   8   389.3    16.9
  -5   1  10   389.3    17.5
   3  13  -7   389.1    17.4
  -6  -3  -4   389.1    16.6
  -1   1  13   389.0    17.1
   1   8   5   389.0    15.3
  -7 -10  -8   389.0    16.2
   1   5  12   388.9    16.6
  -3  -4   8   388.9    17.2
   4   8  10   388.9    15.4
  -7  -6   6   388.9    16.9
   1   9   0   388.8    15.8
  -9  -2  -2   388.7    17.3
  -1  -8  13   388.5    16.1
   3   2  -7   388.5    16.5
  -4  -5  -5   388.5    15.6
  -4 -12   6   388.5    17.0
  -3  -9   4   388.4    16.4
 -10   2  -2   388.4    17.1
  -4 -11   7   388.3    16.4
   3  -1  13   388.1    16.0
  -3   5   1   388.0    16.4
   3  -4   5   387.9    16.0
   3  -1  -1   387.8    15.9
   7   6   8   387.8    16.4
   1  -2  -1   387.7    15.4
   5  -1   0   387.7    16.6
   1   1  15   387.6    16.0
  -3   7   1   387.6    16.3
 -10   2  -2   387.6    17.2
   1  -2 -10   387.5    15.7
   1   5 -14   387.5    17.4
  -4  -8 -10   387.5    16.0
   1  -1   1   387.3    15.3
  -2  -1   5   387.3    15.7
  -2  -7  11   387.3    16.2
   2 -10   7   387.1    17.0
  -3  -7 -11   387.1    16.1
   4  -3  -2   387.1    16.5
  -1   6  -7   386.9    16.5
   3   6   2   386.9    15.2
   5   9   8   386.9    15.5
  -6  -4  -8   386.8    16.8
  -1   1  13   386.6    17.1
   7  -3   2   386.5    16.9
   5   7   3   386.4    16.0
  -7  -4   6   386.4    17.2
   0   6   7   386.3    15.7
   1  -1 -13   386.3    16.9
   1   9   0   386.2    15.6
   1  -8   3   386.1    15.6
  -4   3 -10   386.1    16.9
   4   8  12   385.9    15.6
   1   4  -5   385.8    16.0
  -4 -10   1   385.8    16.0
   2   7 -11   385.7    16.2
  -4  -8 -10   385.7    15.8
  -8   1   3   385.7    17.2
   1   6  12   385.6    16.4
  -3   6  -6   385.6   -16.2
   7 -13   2   385.6    17.4
   7 -13   2   385.6    16.8
  -8   2 -13   385.6    16.7
   4   5   5   385.5    15.6
   7 -13   2   385.5    17.1
   7  -3   2   385.5    16.9
   0   5   8   385.4    16.0
   3  -7  -4   385.4    16.5
   8   8   8   385.4    16.6
   9   0   1   385.4    17.2
  -1   8  -3   385.3    16.0
   3  -1  -1   385.3    15.9
  -4   3  -5   385.3    16.1
   4  -1   1   385.3    16.2
   4  -1   1   385.3    16.1
   1   4  -5   385.2    15.5
  -1 -10  12   385.2    16.3
   0  -8   3   385.0    16.0
  -3  -7   2   385.0    15.6
   4   8  10   385.0    15.3
  -3   7  -8   384.9    16.8
  -5   1   0   384.9    16.3
   1  -8   2   384.8    15.6
  -5   0 -15   384.8    16.8
   0   5 -16   384.7    16.4
   4  12  -6   384.7    16.9
   6   3   4   384.7    16.4
   8  -2   9   384.7    17.2
  -1  -5  14   384.6    17.2
   2   6   7   384.6    15.4
   3  -7   8   384.6    16.6
  -9   0  -1   384.6    16.9
  -7 -10  -8   384.5    15.7
  -8  -5   7   384.5    17.5
  -2  11  -1   384.4    16.6
   3   6  -8   384.4    15.8
   6  -6   2   384.3    16.9
   0   6   7   384.2    15.8
   1  -4  -8   384.2    15.5
   3   9  -4   384.2    15.6
   5   4   2   384.2    16.0
   0  -5  16   384.1    15.9
   5   3   3   384.1    16.0
  -5  -4  -2   384.0    16.0
   2   7 -11   383.9    17.1
   5   0  15   383.9    15.9
  -5  -3  -3   383.9    16.0
   5   7  -6   383.9    17.0
   3 -12  -3   383.8    16.4
   5  -6  -5   383.8    16.4
   9  -1  -3   383.8    16.5
   0  12   3   383.7    15.5
  -5   1  -7   383.7    16.7
   6   2  -6   383.7    16.0
   7   4  -6   383.6    15.9
  -2   2   0   383.5    15.6
   6 -10   3   383.5    16.8
  -8   1   3   383.5    16.9
  -2  -5 -10   383.4    15.6
  -5  -8  -6   383.4    15.3
   4  10  -1   383.3    15.5
  -7   3  -2   383.3    16.7
   7   8   8   383.3    16.1
  -9   1   3   383.3    16.9
   1  -7   4   383.2    16.0
  -2  -1  -2   383.1    15.3
   4   8  10   383.1    15.8
  -1  -1 -15   383.0    16.9
  -3  -2  15   383.0    16.3
  -8   2  -9   383.0    17.2
   8   8   8   382.9    16.3
   0   8  -3   382.8    15.9
  -1  -5  14   382.8    16.8
  -8  -3   2   382.8    16.6
   0   5 -16   382.7    16.5
  -3  -1  -9   382.7    16.0
  -8  -5   7   382.7    17.7
  -1   2   1   382.6    15.2
   6   2   4   382.6    16.3
   9   0   1   382.6    16.9
  -2  -5 -10   382.5    15.8
   3  -5   6   382.5    16.3
   5   9   8   382.5    15.2
   0   8   4   382.4    15.2
   2   6   7   382.4    15.1
   5   3   3   382.3    16.0
   2   5  10   382.1    15.3
   5  -7 -10   382.1    15.9
  -2  -1   5   381.9    15.8
   0  -5  -8   381.8    15.8
   0  -5  -8   381.8    15.2
  -4  -3  -4   381.8    15.8
  -7  -4   6   381.8    16.6
   1  -2  -1   381.7    15.1
   3   1   9   381.7    16.0
  -4 -10   1   381.6    15.8
  -4 -11   7   381.6    16.9
 -10   0 -13   381.6    16.6
   4   9  -6   381.5    16.5
   8  -2  13   381.5    17.1
  -3  -8  -2   381.4    15.0
   4  -5   6   381.4    16.5
  -5   1   0   381.4    16.3
   0   5   8   381.2    15.6
   5   7  -3   381.2    15.6
  -3  -7 -11   381.1    15.9
   8  -1  -3   381.1    16.4
   8   5  -7   381.1    18.1
   1   9 -11   381.0    16.4
   2 -11   1   381.0    15.7
  -7  -8  -8   381.0    15.7
  10  -3   3   381.0    16.8
   3   1   9   380.9    15.5
   6   7   4   380.9    15.7
   3   7  11   380.8    15.3
   3  -7   8   380.7    15.8
  -4  -1  -9   380.7    15.9
  -2 -10 -11   380.6    15.7
  -6 -10   1   380.6    16.2
  -2  -2   3   380.5    15.5
  -9   0 -12   380.5    16.5
  -4   5   3   380.4    16.3
  -7 -10 -10   380.4    16.4
  -1  -4   5   380.3    15.8
  -1  -9   0   380.3    15.4
   2   1   2   380.3    15.2
   4   5   5   380.3    15.5
   1  -7   4   380.2    15.4
  -3  -8   5   380.2    16.2
   0 -12  -3   380.1    15.0
   9   7   8   380.1    16.5
  -2   5   5   380.0    15.8
  -3  12   3   380.0    16.6
  -4   5  -6   380.0    16.6
   8  -2  13   380.0    16.2
  -5  -3  -3   379.9    16.0
  -1 -10  12   379.8    17.0
   2  -3  -8   379.8    16.2
  -2 -10   8   379.8    16.4
   3  -4  -3   379.8    15.7
  -5  -7  -3   379.8    15.4
   7   4  -6   379.8    17.1
   7   4  -5   379.8    15.9
  -1  -6 -12   379.7    15.5
   3  -7  -4   379.7    16.4
  -4 -11   7   379.6    16.5
  -8  -3   8   379.6    16.7
   6  10  -1   379.4    16.7
  -7  -7 -12   379.3    16.1
  -1   4   8   379.2    15.8
   1   5 -14   379.2    17.0
  -3   5   1   379.1    15.9
  -4   3  -9   379.1    16.6
   5   5  15   379.1    15.6
   3   4  -8   379.0    15.7
  -7   3  -2   379.0    16.6
   0   8   4   378.9    15.1
   2   7  -4   378.9    15.8
   6 -10   3   378.9    17.0
  -1  -4   5   378.8    15.8
  -1  -4   5   378.6    15.2
   9   7   8   378.6    16.6
   3  -4   5   378.5    16.0
  -9   1   3   378.5    17.1
  -9   0  -1   378.5    17.0
   3  -6  -6   378.4    15.6
  -3  -6   6   378.4    15.6
   3   6   2   378.3    14.8
  -3   5   1   378.2    15.9
   7   4  11   378.2    16.9
  -5   7   8   378.1    16.7
   5  -1   7   378.1    16.0
  -2  -1  -2   378.0    15.1
   8  -1  -3   378.0    16.4
   2  -8   2   377.8    15.7
  -6  -2  -4   377.8    16.3
   4  -5  -3   377.7    16.0
  -1   2   1   377.6    15.0
  -7  -8  -8   377.6    16.3
  -8  -5   7   377.6    17.2
  10   1   9   377.6    16.8
   6  10  -1   377.5    15.4
   0  -8  -4   377.3    14.9
   1   8   5   377.3    14.9
   5   5  15   377.3    15.5
  -1 -13   0   377.2    15.1
   5  10   1   377.2    15.0
   1   5 -14   377.1    16.0
   5   7  -3   377.1    16.2
   7  10   8   377.1    15.4
  -4  -4   1   377.0    15.5
   6   4   8   376.7    15.8
   8  -2  13   376.7    17.0
   6  -4   9   376.6    16.3
  -3  -8   5   376.4    16.1
 -10  -8  -4   376.4    16.5
  -1  12  -3   376.3    16.6
   3   3 -14   376.3    16.7
  -8  -8  -8   376.3    15.8
  -3   4   3   376.1    15.7
  -4   0  -1   376.1    15.8
   5   7   3   376.1    15.5
  -3  -2   7   376.0    15.6
   5  -6  -5   376.0    16.0
  -5  -5 -15   376.0    16.8
  -7   3  -2   376.0    16.7
   9  -3  12   376.0    16.6
  -2  -4 -10   375.9    15.4
  -3   2 -17   375.8    16.8
  -6  -7  -4   375.8    15.7
  -1   2   1   375.7    14.9
   7  10   8   375.5    15.4
   0   8  -3   375.4    15.5
  -4   9   7   375.4    16.8
   5  -4  15   375.4    17.0
  -1   7  -4   375.3    15.8
   8   3  -8   375.2    15.9
 -12  -5  -9   375.2    17.1
  -8   1  -8   375.1    16.4
   3   2  -7   375.0    15.3
  -4  -1  -9   375.0    16.1
  -5  -5 -15   375.0    16.5
  -7  -8  -8   374.9    16.0
   1   6  12   374.8    16.0
  -4   3 -10   374.8    16.3
   3   2  -7   374.7    15.9
   4  -3  10   374.6    16.4
  -3   5   1   374.5    15.7
   3   8   2   374.5    14.9
   1  13   0   374.4    15.5
   7  10   3   374.3    15.2
   2 -10   7   374.2    15.4
  -3   4   3   374.2    15.7
   5  -7 -10   374.2    17.7
   2  -2  -5   374.0    15.6
   6  14  -6   374.0    16.1
  -9  -7  -8   374.0    16.3
  -3   7 -15   373.7    16.7
   5   7  -3   373.6    15.2
  -6  10  -3   373.6    16.2
   1   5  12   373.5    16.0
   2 -11   1   373.5    15.9
   0   8  -3   373.4    15.6
   6   3   4   373.2    15.9
   1  -2  -1   373.1    14.8
   2  -5   1   373.0    15.4
  -5  -1 -15   372.9    16.5
  -5 -14   1   372.9    15.6
  -9  -7  -8   372.9    16.9
   0   5   8   372.8    15.2
   3  -7   5   372.8    16.1
  -6   6  -2   372.8    16.7
   7   6  -6   372.8    15.4
  -8   2 -13   372.7    17.0
   8  -1   8   372.6    16.3
   8   8   8   372.6    15.9
  -2  -5 -10   372.5    15.6
   4  -1  11   372.5    16.5
  -4 -10   1   372.5    15.5
  -6   5   6   372.4    16.8
  -6  -2  -4   372.4    16.1
  -9   7   2   372.4    17.4
   1  -6  -2   372.3    15.1
  -3  -2   7   372.3    15.8
  -5 -10  -1   372.2    15.4
  -7 -10  -8   372.2    15.2
   9  -1  -3   372.2    17.3
  -2   3  10   372.1    16.1
  -3  -6  -2   372.1    14.8
  -5  -3  -3   372.1    15.7
   7   4  -6   372.1    17.2
   2  -5   1   371.9    15.4
  -3   5  -6   371.9    15.7
   4  -5   6   371.9    15.7
   5  -1 -10   371.9    16.7
   3   8  -5   371.8    15.1
  -1   6   2   371.7    15.2
   1  -6   7   371.7    15.1
   0  -8   3   371.6    14.9
   5  -1 -10   371.4    17.0
   5   1  15   371.2    16.6
  -6  -2  -4   371.2    15.8
   8   5  -7   371.2    17.0
  10   8   4   371.2    16.6
  10   8   4   371.2    16.2
  -2   8  -2   370.8    15.4
   6 -10   3   370.8    16.4
  -9   0   4   370.8   -17.1
  -3   7  -5   370.7    15.7
  -3 -12   0   370.7    15.1
   4   1   9   370.7    15.7
  -1   4 -12   370.6    16.1
   1  -1 -13   370.6    15.4
  -2  10  -7   370.6    16.3
   2   6  -6   370.6    15.1
  -4   3 -10   370.6    15.9
  -5  -4  -2   370.5    15.5
  -5  -7   3   370.5    15.9
   8   3  -8   370.5    17.0
   3  -7  15   370.4    16.8
  -3   5  -6   370.4    15.9
  -6  -3  -4   370.4    15.7
   1 -12   3   370.3    15.1
   1   9 -11   370.3    16.5
   9   2   2   370.2    16.1
  -5   6   5   370.1    16.2
   6   4   8   370.1    15.9
  -2  11   4   370.0    15.5
  -2 -10 -11   369.9    15.0
  -3  -2   7   369.9    15.9
  -3  -3  14   369.9    16.7
   1  -6  -2   369.8    15.0
  -1  -4   5   369.8    14.8
   2  -5  -7   369.8    15.1
   3 -12  -3   369.8    16.0
   3  -7   5   369.7    15.6
   3  -5   6   369.7    15.3
   9   0   1   369.7    16.1
  -2   3  10   369.6    16.1
   2  -3  -8   369.5    15.1
   5   5  15   369.5    16.1
   1  -6  -2   369.3    15.0
   4   0   1   369.3    15.4
  -7 -10  -8   369.3    15.2
  -8  -3   8   369.3    17.0
  -1   6   2   369.2    15.0
   5  -1 -10   369.2    15.2
   1   4  -5   369.1    15.3
   5  10   1   369.1    14.8
   1  -2 -10   369.0    15.0
   3  -5  -1   369.0    15.5
   4   3   4   369.0    15.2
   7  -3   4   369.0    16.4
   8   3  -8   369.0    15.4
   0  -6  -7   368.9    14.6
   2  -3 -10   368.9    15.0
  -4  -4   1   368.9    15.2
   7   8   8   368.9    15.5
  -7  -8  -8   368.9    15.3
  -7 -10  -3   368.9    15.7
   4   0   1   368.8    15.5
   4   0   1   368.8    15.5
  -6  -2  -4   368.8    15.7
   6   2   4   368.7    15.8
   3   6  -8   368.6    15.1
   4   8  12   368.5    15.7
  -4  -9   6   368.5    15.8
   7   9   5   368.5    15.3
  -1  -1 -15   368.4    15.5
   5   3   3   368.3    15.6
   7   1  -1   368.2    15.8
  -3 -10   8   368.1    15.5
  -4  -2  -9   368.0    15.7
  -8   2  -9   368.0    15.9
   0 -12  -3   367.9    14.7
   7  10   3   367.9    15.9
   1  -1   1   367.8    14.5
 -10   0 -13   367.8    17.5
   3   3 -14   367.7    15.3
  -4  -3  -4   367.7    15.1
  -7  -4   6   367.7    16.5
   0   8  -3   367.6    15.3
  -4   0   4   367.6    15.5
   5  -4  15   367.6    15.5
   6  10  -1   367.6    14.9
   2  -5   1   367.5    15.2
  -6  -4  -8   367.5    15.4
   7   8   8   367.5    15.3
   8  -1  -3   367.5    16.9
   0  -8  -4   367.4    14.7
   3   6  -8   367.4    16.0
  -3  12   3   367.3    16.3
   5  -6  -5   367.3    16.3
  -6  -3  -4   367.3    15.6
   7  -3   4   367.3    16.3
 -10   0 -13   367.3    16.1
  -1   5  -8   367.2    15.6
  -1   2  10   367.1    15.9
   3   6   2   367.1    14.7
   5   4  -6   367.1    16.2
  -9  -7  -8   367.1    16.4
   3   1   9   367.0    14.9
   4   1   9   367.0    15.2
  -2  10  -7   366.9    16.0
  -2  -6   6   366.8    15.0
  -1  12  -3   366.7    16.0
  -3  -6  -2   366.7    14.5
  -3 -13   7   366.7    16.2
   9   7   8   366.5    15.9
   4   0  19   366.2    15.3
  -2  -6  -7   366.1    14.7
   0  12   3   366.0    14.8
  -1   7  -4   366.0    15.3
  -1   6   2   366.0    14.9
  -3   7  -5   366.0    16.0
  -3  -1  -9   366.0    15.4
  -7  -9  -5   365.9    15.3
  -3 -12   0   365.8    14.8
   9   0  12   365.7    16.6
   1   9   0   365.6    14.9
   1  10 -12   365.6    16.7
   8  -2   9   365.5    16.1
  -1   6 -10   365.4    16.0
   2   6   7   365.4    14.4
   4   9  -6   365.4    15.1
   6   3   4   365.4    15.6
   4   2   9   365.3    15.6
   0   5 -16   365.2    16.6
  -5  -5 -15   365.2    16.0
   7   8   8   365.2    15.6
   0  -8  -4   365.1    14.4
  -6  -5 -10   365.1    15.3
   6  -6  -2   364.9    16.5
  -1   4   8   364.8    15.4
  -6  -7  -4   364.8    15.1
  -2   3   8   364.6    15.4
  -4   0  -1   364.6    15.3
   4  12  -6   364.6    15.4
  -6  -3  -9   364.6    15.4
  -8  -5   7   364.6    16.1
   0   3   8   364.5    14.8
  -8  10  -1   364.5    17.1
   0  -5  -8   364.4    15.0
  -7 -10  -3   364.4    15.4
   8 -10   1   364.4    16.6
   5   4  -6   364.3    15.1
   1  -1 -13   364.2    16.0
  -3  -9   4   364.2    15.5
  -7 -10  -3   364.2    15.5
  -1  12  -3   364.1    15.6
  -6  -4  -8   364.1    15.8
   0  -8   1   364.0    14.5
   1   6  12   364.0    15.1
   2   7 -11   364.0    16.3
   3   7  -3   364.0    15.2
   1 -12   3   363.9    15.7
   1   4  -5   363.9    14.6
   4  -5  -3   363.9    15.9
 -10  -8  -4   363.9    16.0
  -3   8   6   363.8    15.7
   4   3   4   363.6    15.0
  -3 -12   0   363.5    14.7
  -5  -7   6   363.5    16.0
  -2  -8   8   363.4    15.1
  -4  -5  -5   363.4    14.9
   0  -3  -8   363.3    14.6
 -10  -1  -9   363.3    15.8
   2   4  10   363.2    14.6
  -6  -3  -9   363.2    16.0
   1  -6  -2   363.1    14.7
   2 -11   1   363.1    15.1
   4  -3   9   363.1    15.9
  -5   4 -15   363.0    16.6
  -5   1  10   362.8    16.5
   5   3   3   362.8    15.3
   2  -5  -5   362.6    14.9
  -4  -8 -12   362.6    15.3
   0  -8   3   362.4    15.0
   1  10 -12   362.4    15.6
   5   4   2   362.4    15.3
   8  -2   9   362.4    16.1
  -3  12   3   362.3    15.4
  -5  -7  -3   362.3    14.9
   3  10  -8   362.2    16.3
  -4  -1  -9   362.1    15.3
   1   8   5   362.0    14.3
   5   6   4   362.0    14.9
  -1   7   3   361.8    14.8
   3  -7  -4   361.8    15.2
  -1   7  -4   361.6    15.1
   2  10  11   361.6    14.7
   3   7  11   361.4    15.1
  -9  -9  -8   361.4    15.7
   4  -3  10   361.3    15.0
  -5   6   5   361.3    16.0
  -9  -2  -2   361.3    16.1
 -10  -8  -4   361.3    16.1
   3 -12  -3   361.2    15.5
   3   3 -14   361.2    15.2
  -3  -9   4   361.2    14.9
   7   6  -2   361.2    15.1
  -2   5  -1   361.1    15.1
   7   4  11   361.1    15.2
   0  12   3   360.9    14.7
   4   1  15   360.9    16.0
  -1 -13   0   360.8    15.0
  -2   3  10   360.8    15.2
  -4  -1  -9   360.8    15.4
  -4 -12   6   360.7    15.3
  -5   6   5   360.7    15.7
   9   0  12   360.7    16.2
  -3   7  -5   360.6    15.3
  -3  -6  -2   360.6    14.3
   8  -1   8   360.6    16.2
  -9   3 -12   360.6    15.8
   2  -2  -5   360.5    14.6
   3  12   0   360.5    14.8
   7  10   3   360.5    15.3
  -4   0   0   360.4    15.1
  -3   7  -5   360.3    15.7
  -7 -10  -3   360.3    15.2
  -3  -8   5   360.2    14.9
  -4   0  -1   360.2    15.1
   6   3   9   360.2    15.6
   3   7  11   360.1    14.9
   9  -7  -2   360.1    16.8
   0   8  -1   360.0    14.9
  -7  -4 -11   359.9    15.4
   0   3   8   359.8    15.0
   0  -8   1   359.8    14.3
   1  -4  -8   359.8    15.0
   2  -5   1   359.8    14.8
   2  -3 -10   359.8    14.7
  -1   6   2   359.7    14.7
   1  -5   8   359.7    15.4
   2   7 -11   359.7    15.0
  -4  -3  -5   359.7    15.0
   4   6   8   359.7    14.4
  -6   6  -2   359.7    15.8
  -7  -9  -5   359.6    15.1
  -4   3  -9   359.5    15.7
  -5  -6  -4   359.5    14.9
  -4  -1 -15   359.4    15.9
  -9   3 -12   359.4    17.0
  -9  -2  -2   359.4    15.8
  -1  12  -3   359.3    15.5
   4   4  -1   359.3    15.1
   7  -3  11   359.3    15.7
   0  -6  -7   359.2    14.8
   0  -7  -3   359.1    14.3
   2 -11 -10   359.1    14.8
   3 -11   4   359.1    15.1
  -2  11  -1   358.9    15.9
   4   8  12   358.9    15.1
   4   1   9   358.7    14.8
   7  -3   4   358.7    15.8
   2  -2  10   358.5   -14.6
  -2   8  -2   358.4    15.0
  -6  -7  -4   358.4    15.0
  -4   0  -1   358.3    15.0
  -3  -6   8   358.1    15.0
  -1  -4  10   358.0    14.8
  -5  -9  -8   358.0    14.4
   2   6 -13   357.9    15.3
  -5   4 -15   357.8    15.9
  -6   5   6   357.8    15.8
   1  -7  -3   357.7    14.7
  -2   2   5   357.6    14.8
  -2  -7  11   357.6    15.0
  -5   7   8   357.6    15.8
   0   2 -10   357.5    15.5
  -2   5   7   357.5    15.1
   2  -5  -5   357.5    15.2
  -1 -13   0   357.4    14.2
  -2  10  -7   357.4    15.6
   0  -6  -7   357.3    14.2
  -2   5  -1   357.3    14.7
  -5  -3  -3   357.2    15.0
   4  10  -1   357.1    14.3
  -5  -4  -2   357.1    14.9
   6   2   4   357.0    15.4
   6   2   4   357.0    15.4
  -1   2  -8   356.9    14.8
   1  -4  12   356.8    14.8
  -7  -4   6   356.8    16.2
 -10  -9  -6   356.8    16.4
  -5  -7   3   356.7    15.2
   3 -12  -3   356.6    15.2
   0   8   4   356.5    14.3
   1  -2  -1   356.4    14.2
  -3  -1  -9   356.4    15.1
   8  -1   8   356.4    15.9
  -1   6 -10   356.3    15.5
   1  -4  12   356.3    15.6
  -1   1   9   356.3    15.2
   3   2  -7   356.3    14.5
   5   6   4   356.3    14.8
   2   0  -4   356.2    14.4
  -4  -1 -15   356.2    15.6
   2 -11   1   356.1    15.4
   3 -14  -2   356.1    15.4
   6  14  -7   356.1   -15.3
   7   4  -6   356.1    15.0
   0   6   7   356.0    14.6
  -2   8  -2   356.0    15.3
   3   4  -8   356.0    14.8
   3  13  -7   356.0    15.2
   8   7   1   356.0    15.3
   2  -8   2   355.9    15.1
   4   8  12   355.9    14.3
   5   4   2   355.9    14.8
  -9   7   2   355.9    15.9
   4  10  -1   355.8    14.9
  -5  -4  10   355.8    15.8
   2   6   7   355.7    14.2
   9   2   2   355.7    15.9
   5  -6  -5   355.6    16.1
  -5   4 -15   355.5    16.0
  -7   3  -4   355.5    15.6
  -1   8  -2   355.4    15.1
  -1  -1 -15   355.4    15.8
  -3   7   4   355.4    15.2
  -4   3 -10   355.4    15.3
  -5  -7   6   355.4    15.7
   4  -3  10   355.3    15.4
   4   4  -1   355.3    14.5
   7  -2  12   355.3    15.4
   4   3   4   355.2    14.6
   8  -1  -3   355.1    16.1
   2  -3 -10   355.0    15.3
   1   4 -10   354.9    14.8
   2  10  -8   354.7    15.1
  -4  -4   1   354.7    14.8
   4   0  -4   354.6    14.8
   0  -3  -8   354.5    14.8
  -1   8  -2   354.5    15.0
  -2  -7  11   354.5    15.7
   3  -7   5   354.5    14.8
   3   6   2   354.5    14.2
   0  -7  -3   354.4    14.1
  -2   9 -10   354.4    15.8
  -4  -8 -10   354.4    14.4
   5   4 -10   354.4    16.5
  10   0  13   354.3    16.0
   2  -5  -7   354.1    15.2
  -4   0   0   354.1    14.9
   5   4   2   354.0    15.0
  -6   8  -4   354.0    15.6
   3   7  -3   353.9    14.8
   6   4   8   353.9    15.2
  -9   0 -12   353.9    16.8
  -5 -10  -1   353.8    14.9
 -10   0 -13   353.8    16.4
   1  -4  12   353.7    15.5
  -4  -7   4   353.7    15.1
   5  -7 -10   353.7    14.9
   1 -12   3   353.6    15.2
  -1   6  -7   353.6    14.9
   7   9   5   353.6    14.9
   9   2   2   353.6    16.2
   1  -8   2   353.4    14.9
   5   1  15   353.4    15.5
  -8   1  -8   353.4    16.0
  -4 -12   6   353.3    15.4
  -3  -1  -9   353.2    14.8
   5   7   3   353.2    14.3
  -9  -3   2   353.2    16.2
  -1 -11  -9   353.1    14.0
  -4  -4   1   353.1    14.7
  10   0  13   353.1    16.3
  -2  -5   0   353.0    14.0
  -3  -3  14   353.0    15.2
  -5  -4   6   352.9    15.2
   8   3  -2   352.9   -15.1
   4  10  -6   352.8    15.8
  -7  -1   1   352.8    15.5
  -8  10  -1   352.8    16.1
   6  -6  -2   352.7    15.5
  -7  -1   1   352.7    15.5
  -1   3   3   352.6    14.2
   4   4  -1   352.4    14.4
  -4  -6  -8   352.4    14.7
  -4   0   4   352.3    15.0
  -5   7  10   352.3    16.5
   7  10   8   352.3    14.3
   0  -5  -8   352.2    14.1
  -2   8 -13   352.2    15.8
  -7   3 -11   352.2    15.4
  -2   3   8   352.0    14.8
   0   8  -1   351.9    14.4
  -1   2  10   351.9    14.6
  -1   5  -8   351.8    15.2
  -2   2   5   351.8    14.6
  -2  -7  -6   351.8    13.8
  -3  -6  -2   351.8    14.0
  -5  -8 -15   351.8    15.8
  -1  -9   0   351.7    14.3
   3  -7  15   351.7    14.8
   9   2   2   351.7    15.6
   1   2   2   351.6    13.6
   2  -9  10   351.6    15.7
   1  -6  10   351.5    14.5
  -1   4   8   351.5    14.5
   2   6  -6   351.5    15.1
  -3   7 -15   351.5    15.8
   6   4   8   351.5    14.9
   1  -6  14   351.4    15.6
  -3  -7   3   351.4    14.7
   5   7  -3   351.4    15.3
  -6   4  -9   351.4    15.4
  -6  -3  -9   351.4    15.4
   0   3   8   351.3    14.8
   2  -5  -7   351.3    15.1
  -5   7   8   351.3    15.9
   9  -7  -2   351.3    15.5
   0   2 -10   351.2    14.6
  -5  -6  -4   351.2    14.5
   8   7   1   351.2    15.7
   2   0  -6   351.1   -14.7
   2   6 -11   351.1    14.8
  -5  -4   6   351.1    15.4
   1  13   0   351.0    14.6
   2   4  10   350.9    14.8
  -4   0   0   350.8    14.7
   4   0  13   350.7    15.5
   4   0   1   350.6    14.7
  -4  -6  -8   350.6    14.3
   1  -1 -13   350.5    14.5
  -3  -7   3   350.5    14.8
  -5   7  10   350.5    15.8
  -5  -7   6   350.5    15.2
  -8   5  -1   350.4    16.1
  -2   2   4   350.2    14.4
   6  -5   2   350.2    15.5
   6   7 -10   350.2    17.1
   2  -6   6   350.1    15.1
   2   4  10   350.1    14.7
   1  -7  -3   350.0    14.2
   1  -2  -9   350.0    14.9
  -1 -13   0   350.0    14.4
  -4  -6  -8   350.0    14.5
  -2  -6  13   349.9    14.9
  -4   4   7   349.9    15.3
  -1   7   3   349.8    14.3
  -3   1 -13   349.8    15.1
  -4  -2  -9   349.7    14.7
  -4  -7   4   349.7    14.8
   8   5  -7   349.7    14.5
  -4   0 -19   349.6    15.9
   4   1  15   349.6    14.5
   5  -4  10   349.6    15.5
  -5  -4   6   349.6    15.2
  -1   8  -2   349.4    14.6
   2  -7  -9   349.4    14.4
   8  -5   1   349.4    15.7
  -1   4 -12   349.3    15.4
  -2   5   5   349.2    14.7
  -2  -5   0   349.2    13.9
  -6  -3  -9   349.2    14.8
   2   4   3   348.9    13.6
  -6   5  -2   348.9    15.3
   3  12   0   348.7    14.3
  -3   2 -17   348.6   -15.3
  -3  -7 -11   348.6    14.6
  -2   0  -5   348.4    14.2
  -4  -8 -10   348.4    14.5
   5  -4  10   348.4    14.8
  -1   6 -14   348.3    15.5
   4  -8   8   348.3    14.8
  -4  -3  -5   348.3    14.3
   4   4  -1   348.3    14.6
  -9  -7  -8   348.3    15.0
   2  -2   4   348.2    14.2
   1  13   0   348.1    14.7
  -2  11  -1   348.1    14.7
  -2 -11   7   348.1    15.2
  -4  -8   0   348.1    14.3
  -5  -9  -7   348.1    13.9
   5  14  -1   348.1   -14.4
   6  -5  -6   348.1    15.1
   1  -4  -8   348.0    14.0
  -2  -4 -10   348.0    14.7
  -3  -4 -14   348.0    15.7
   6  14  -6   348.0    16.5
   7  -3   4   348.0    15.4
  -1   8  -2   347.9    14.4
   4   0   0   347.9    14.6
  -7   3  -4   347.9    15.9
  -9   7   2   347.8    15.8
  -9   0 -12   347.8    16.1
  -9   0 -12   347.7    15.2
  10   9   6   347.7    15.8
 -11 -10  -5   347.7    17.0
  -2  -6  11   347.6    14.7
  -7   2 -10   347.6    15.9
   5   9   7   347.5    13.7
  -2   5   7   347.2    14.7
   3   6 -10   347.2    15.5
   8 -10   1   347.2    15.6
  -3  -7   3   347.0    14.2
  -4   9   4   347.0    15.1
  -5   9 -13   347.0    16.4
  -5  -6  -4   347.0    14.3
   9  -3  12   347.0    15.7
 -10  -8  -2   347.0    15.9
   1  -2   8   346.9    14.7
  -2   7   9   346.9    15.1
   4   2   9   346.9    14.3
  -7   2 -10   346.9    15.1
   8  -1   8   346.9    15.4
   1  -5   8   346.8    14.2
   5   6   4   346.8    14.2
  -2   5   7   346.7    14.8
   3  -7   5   346.7    15.1
  -8   2 -13   346.7    16.3
  -1 -10  12   346.6    14.5
  -2   8  -2   346.2    15.0
   3   2   8   346.2    14.1
   9  -7  -2   346.2    15.8
  -6   8  -4   346.1    15.9
  -6  -7  10   346.1    15.2
  -3 -10   8   346.0    15.4
   3  12   0   346.0    14.1
  -5  -4  -2   346.0    14.5
  -4  -3  -4   345.9    14.4
  -2   2   5   345.8    14.4
  -2  -6   6   345.8    14.8
  -4  -8   0   345.8    14.3
   6   3   9   345.8    15.1
   0  -8   1   345.7    14.3
  -4   0   0   345.7    14.5
   1  -3  -3   345.6    13.8
   2   7   6   345.6    13.6
  -8   1  -8   345.6    16.0
  -2   2 -10   345.4   -14.6
   2  -5  -5   345.3    14.6
   5  -4  15   345.3    15.4
  -7  -8  -7   345.3    14.6
  -2  -6  13   345.2    15.8
  -3  -3  14   345.2    15.1
   4  -3   9   345.2    15.0
  -3  -1 -13   345.1    15.1
   3   7  -3   345.1    13.9
  -4   2  -7   345.1    15.1
  -9   7   2   345.1    15.9
   1  13   0   345.0    14.3
   2  -9  10   345.0    14.4
  -4  -8 -12   344.9    14.5
   5   1  15   344.9    14.4
   6  -8   4   344.9    15.2
   0  -7  -3   344.8    13.7
   4   7  -4   344.8    14.9
  -1   6 -10   344.6    15.0
  -5  -4  10   344.6    15.7
  -8  -7  -1   344.5    15.3
  -2   9 -10   344.4    15.4
  -8   0  -4   344.4    15.7
  -4   9   7   344.3    15.4
   4  -9  -7   344.2    15.8
   5   9   7   344.2    13.7
  -5  -9  -7   344.2    13.7
  -3   1  12   344.1    15.7
   4  -9  -4   344.1    14.8
   3  -7  15   344.0    14.5
  -1   2   9   343.8    14.7
  -3  13  -1   343.8    14.9
  -4   5   6   343.8    15.0
  -8   1  -8   343.7    15.0
  -1   5  -8   343.6    14.7
   5   6   4   343.6    14.3
   3   7   6   343.5    13.4
   4   0  19   343.5    15.3
  -4  -8 -12   343.4    14.5
   2  11  -7   343.3    15.4
   6   5  10   343.3    14.4
  -5  -1 -15   343.2    15.2
   7   2   6   343.2    15.0
  10   0  13   343.2    14.8
  -4   8  -8   343.1    15.0
   5  -9  13   343.1    16.1
   0   1  -5   343.0    14.0
   2   4  10   343.0    13.9
   4   6   8   343.0    13.7
  -1   4 -12   342.9    14.7
  -3  14   2   342.9    14.8
  -4  -8   0   342.9    14.2
   7   1  -1   342.9    15.3
  12   5   9   342.8    15.8
   4   0   0   342.7    14.5
   2  -2  -5   342.6    14.3
  -2  -6   6   342.6    14.7
  -3  13  -1   342.6    15.5
  -4  -3  -4   342.6    14.1
   5   8  15   342.6    14.2
  -8  10  -1   342.6    15.3
   1  -8   2   342.5    14.4
  -2  -5  -6   342.5    13.7
  -3  11  -4   342.4    14.8
   5   1  15   342.4    14.4
   5   8  15   342.4    15.1
   2   7   6   342.3    13.4
  -8  -7  -1   342.3    15.2
  -4  -6  -8   342.2    14.0
   6  -6  -2   342.2    15.3
   2  -2   4   342.1    14.1
  -2 -11   7   342.1    14.4
  -4   0 -13   342.1    15.1
  -5  -7   3   342.1    14.7
   9  -7  -2   342.1    15.4
   0   8  -1   342.0    14.2
   3 -11   4   341.9    15.2
   2   6  -6   341.8    13.9
   9  -3  12   341.8    15.8
  -4  -7   4   341.7    14.8
  -2   3   8   341.6    14.6
  -3 -13   7   341.5    14.7
  -7  -1   1   341.5    15.1
   8  -9   7   341.5    15.8
   4  -7   4   341.4    14.7
  -7  -2  -6   341.4    15.1
   1  10 -12   341.3    15.7
   4   0   0   341.3    14.5
   3   1  -7   341.2    14.7
  -5  11   2   341.2    15.4
 -12  -5  -9   341.2    16.4
   2  -3  -8   341.1    14.5
  -2  -7  -6   341.1    13.4
   4  -8   8   341.1    15.3
   4  -9  -4   341.0    15.3
  -7  -1   1   341.0    15.2
   0   7   3   340.9    13.6
  -8   5  -1   340.9    15.4
   2   5   0   340.7    13.6
   3  -8  -6   340.7    14.4
   4  10  -1   340.7    14.4
   5  -4  10   340.6    14.5
  -5  -8 -15   340.6    14.9
   7   1  -4   340.6    15.8
  -9  -2  -2   340.6    15.5
  -4   9   4   340.5    15.0
   3  -7  15   340.4    15.1
  -5  11   2   340.4    15.7
   7   2   6   340.4    15.0
   1  -3  -3   340.2    13.8
   4   0  19   340.2    14.4
  -8  -7  -1   340.2    15.0
  -1   2  -8   340.1    14.5
   4  -9  -7   340.1    14.5
  -4   5   3   340.1    14.7
   7   9   5   340.1    14.0
   1  -6  14   340.0    15.2
  -1  -1   8   340.0    14.0
   2   0  -6   340.0    13.8
 -11 -10  -5   340.0    15.5
   1  -8   2   339.9    13.8
   4   3   5   339.9    14.1
  -7   2 -12   339.9    14.9
   7   2   6   339.8    14.9
   9   3  -2   339.8    15.0
   1  -7  -3   339.7    13.9
   2   5   0   339.7    13.3
  -3  -1 -13   339.7    14.8
  -4   5   6   339.7    14.9
   4   7  -4   339.7    14.5
   7   1  -1   339.7    15.4
   3  10  -8   339.6    15.3
  -6   6   2   339.6    15.1
 -10  -9  -6   339.6    15.3
   0   8  -1   339.5    13.9
   4  -4  -7   339.5    15.4
  -4  -9   6   339.5    14.4
  -2   2   5   339.4    14.1
   3  10  11   339.4    13.8
  -1   2  -8   339.3    14.3
   2  -8  13   339.3    14.2
  -2  -7  -6   339.3    13.4
   3   1  13   339.3    14.0
  -6  -7  10   339.3    15.4
   0  -8  -4   339.2    13.7
   1  -5   8   339.2    13.9
   2   5   0   339.1    13.3
   0   2 -10   339.0    14.6
   4   0  -4   339.0    14.6
  -1   6 -14   338.9    15.3
   2   5   6   338.9    13.3
   4   1  15   338.9    14.1
   5  -6  12   338.9    14.4
   5   0   5   338.9    14.6
   1  -7  -8   338.8    13.7
   2   7   6   338.8    13.3
  -4   9   7   338.8    15.0
  -2  -4  -3   338.7    13.2
  -6  -5 -10   338.7    14.4
   6   7 -10   338.7    14.1
  -7  -2  -6   338.6    14.7
  -4   8  -8   338.4    15.3
   3   2  -3   338.3    13.8
   0  -2  10   338.2    15.0
   2  -1  -6   338.2    14.3
   2   0   5   338.2    13.6
   6  -5   2   338.2    15.0
  -3  -6  10   338.1    14.4
   4   6   8   338.1    14.0
   4   7  -3   338.1    14.5
   6   3   9   338.1    14.5
   7   9   5   338.1    14.5
  -1   0 -10   338.0    14.4
   2  -8   2   338.0    14.0
   3   1  -7   338.0    13.9
   5   7  -6   338.0    14.9
  -5  -9  -7   338.0    13.4
  -6   6   2   338.0    15.2
   1  -7 -11   337.9    13.8
  -3 -12   0   337.9    13.7
  -4  -3  -5   337.9    14.1
   6  -5   2   337.9    14.9
  -2   3   8   337.8    14.6
  -5   7  10   337.8    15.8
   0  -3  -8   337.7    14.1
  -1  -2  -2   337.7    13.1
   3   2  -3   337.7    14.1
  -4  15  -5   337.7    16.3
  -9  -7  -9   337.7    14.8
   4   8   0   337.5    13.5
  -2  -5   0   337.4    13.5
   3  10  11   337.4    13.6
   5   4  -6   337.4    14.9
  -6   2   5   337.4    15.1
   1  -7  -3   337.3    13.9
   4   3   4   337.3    14.0
   8  -5   1   337.3    15.5
   2  -8   2   337.2    14.5
  -2   5   5   337.2    14.0
  -8   0  -4   337.2    15.3
   1  -6  10   337.1    14.7
   2   7   6   337.1    13.3
   3 -14  -2   337.1    14.9
   3   8  -4   337.1    14.4
  -4   0 -19   337.1    15.2
   9   9   8   337.1    14.6
  -3 -10 -11   337.0    13.7
   5  -9  13   337.0    15.5
   1  -6  10   336.9    14.0
  -2   5   7   336.9    14.3
  -5  -2   4   336.9    14.5
   0   7   3   336.8    13.5
   2   6  -6   336.8    14.4
  -3  11  -4   336.7    15.4
  -3  -2   3   336.7    14.0
  -4   2  -7   336.7    14.3
  -4  -3  -5   336.7    13.8
  -7   3  -4   336.7    15.3
  -9  -3  -1   336.7    15.3
   0  -8   1   336.6    13.9
  -9   3 -12   336.6    14.9
  -6   3  10   336.5    15.0
   1  11   9   336.4    13.4
  -1   7   3   336.2    13.8
   4  -7   4   336.2    14.7
   4   0  13   336.2    14.0
  -7  -1   4   336.2    14.8
   8   7   1   336.2    15.4
  -3   1  12   336.1    14.9
   5  -2   1   336.1    14.7
   8   0   4   336.1    15.0
  -9   0   4   336.1    15.1
  -2   8 -13   336.0    15.2
   2   0  -4   336.0    14.2
  10   9   6   336.0    14.9
   1  -6  14   335.9    14.1
   1   5  -5   335.8    13.7
  -5  12   1   335.6    15.3
  -5  -6  -4   335.6    14.0
  -4  -7   3   335.5    14.2
  -5   2  -1   335.5    14.7
  -1  -7 -11   335.4    14.4
   1  11   9   335.4    13.4
   6  10  13   335.4    13.6
   4   7  -4   335.3    13.7
  -7   2 -12   335.3    15.3
  -2   5  13   335.2    14.7
  -2  -5  -6   335.2    13.4
   3   2   8   335.2    14.0
   4   0  19   335.2    15.6
   2   6 -11   335.1    15.1
   8   3  -8   335.1    16.5
  12   5   9   335.1    15.5
  -2  -6  -7   335.0    13.4
   4   6   8   335.0    13.9
   5  -4  10   335.0    15.0
   6  -2   0   335.0    14.5
  -2  11  10   334.9    14.8
   3   1  13   334.9    14.6
   6  10  13   334.9    14.4
   7  -2  10   334.9    14.8
   1  11   9   334.8    13.4
  -2  -6  -7   334.8    13.4
  -3  13  -1   334.8    15.4
  -5  -1 -15   334.8    15.3
  -2  11  10   334.7    15.4
  -9   3 -12   334.7    15.5
   2   8  -8   334.6    14.1
   7   8   7   334.6    14.1
   2  -8  13   334.5    15.2
  -2  -6   6   334.5    13.7
   4  -5  -6   334.5    14.3
  -2   8 -13   334.4    15.2
   2  -3  -8   334.4    13.6
  -5  -4  10   334.4    15.2
   6  -2   0   334.4    14.7
   7  -7   4   334.4    14.9
  -7  -1   4   334.4    15.0
  -7  -8  -3   334.4    14.4
  11  10   5   334.4    15.6
  -4  -7   7   334.3    14.8
  -4  -1 -15   334.2    15.0
  -5  -4   6   334.2    14.7
   9   9   8   334.2    14.7
   4   0  13   334.1    14.6
 -12  -5  -9   334.1    14.8
   0   0  12   334.0    14.0
   1   1  -8   334.0    13.6
   6  -4   9   334.0    15.0
   9   0  -4   334.0    14.9
  11  10   5   334.0    14.8
   1  -7 -11   333.9    13.7
   9   9   8   333.9    14.5
   2  11  -7   333.8    14.6
  -4   7  -4   333.8    14.3
   4   0   0   333.8    14.0
   5  -4  15   333.8    14.0
  -6   5   6   333.8    14.9
  -6   2   0   333.8    14.6
   5 -11  -2   333.7    14.6
   6  -5  -6   333.7    15.6
   7   2   6   333.7    14.8
   7   8   7   333.7    14.3
  -3  -6  10   333.6    15.1
  -4   4   7   333.6    14.5
  -4  -2  -9   333.6    14.1
   6  -8   4   333.6    15.0
  -2   0  -5   333.5    13.7
   3  -1 -12   333.5    15.4
  -5  12   1   333.5    15.3
  -6  -7  10   333.5    15.7
   8 -10   1   333.5    15.0
   9   9   8   333.5    14.7
  -1  -4  10   333.4    14.7
  -6  -5 -10   333.4    14.8
 -10  -9  -6   333.4    14.9
  -3  11  -4   333.3    14.6
  -6   6   2   333.3    14.9
   7  -7   4   333.3    15.1
   7  -2  10   333.3    15.0
  -1   1   9   333.2    13.8
  -2   5  13   333.2    15.3
  -6   2   0   333.2    14.7
   8   0   4   333.2    15.0
   8   0   4   333.1    14.9
  -9   4  -2   333.1    14.9
   0  -1   5   333.0    13.7
   2  -2  -4   333.0    13.6
  -2  -4  -3   333.0    13.0
 -10  -9  -6   333.0    14.8
  -3  -1 -13   332.9    14.7
   2   5   6   332.8    13.1
  -2  -5 -20   332.8    15.5
   3   7  -3   332.8    13.5
   6   5  10   332.8    13.9
  -7   7  -4   332.8    14.7
  -1   2   9   332.7    13.9
   2  -7  -9   332.7    15.2
   4   7  -3   332.7    13.5
  -7   7  -4   332.7    15.3
   0   0 -12   332.6    13.9
  -3   8   6   332.5    14.3
   2  -8 -10   332.3    15.2
   3   7   6   332.3    13.1
  10   8   4   332.3    14.4
  -2  -6  13   332.2    14.1
   4   3   5   332.2    13.9
   0  -3  -8   332.1    13.4
   5   7  -6   332.1    13.7
   0   7   3   332.0    13.3
  -4   0   4   332.0    14.1
   2  -2  -5   331.9    13.5
   4  12  -7   331.9    15.5
   0  -6  -7   331.8    13.8
  -4   5  10   331.8    14.9
   6  -3 -10   331.8    14.0
  -3  11  -4   331.6    14.9
   8  -5   1   331.6    14.8
   1  -5   8   331.5    14.3
  -1   4 -12   331.5    14.3
   2   6 -13   331.5    15.2
  -6   2   0   331.5    14.8
   2 -11   5   331.4    14.7
   3  -9  -1   331.4    14.3
  -3  -7  -6   331.4    13.1
  -5  12   1   331.4    15.5
   5   3  14   331.4    14.9
  -1 -11  -9   331.2    13.2
   4  -5 -10   331.2    15.5
  -1   7 -12   331.1    14.8
   2  -8  13   331.1    14.7
  -1   7 -12   331.0    14.8
   1   5  -5   331.0    14.0
   3  10  -8   331.0    14.0
   8  -9   7   331.0    15.1
  -9   6  -4   331.0    15.1
   9  -1   1   331.0    15.5
  -3  14   2   330.9    15.2
   6  -4  16   330.9    15.5
   4   9  -6   330.8    13.7
  -8   5  -1   330.8    15.1
   1  -1  -9   330.7    13.5
   6  10  13   330.7    14.0
  -8   0  -4   330.7    14.7
  -1   1  13   330.6    14.0
   3 -11   4   330.6    14.6
  -5  -8 -15   330.6    14.6
  -2  -6  11   330.5    14.9
   3   2   8   330.5    13.9
  -3  -7   3   330.5    13.6
  -4   1 -11   330.5    15.0
 -12  -5  -9   330.5    15.5
   6  -2  -5   330.4    14.4
  12   5   9   330.4    14.9
   1   2   2   330.3    12.8
   3   8  -4   330.3    13.5
  -4   5   6   330.3    14.3
  -7  -2  -6   330.3    14.9
  -2 -11   7   330.2    14.6
  -3  -2   3   330.2    13.7
  -5   0  -5   330.2    14.1
  -5  -1 -15   330.2    14.6
   4   3   5   330.1    13.6
   9   0  12   330.1    14.3
   6  -6  -2   330.0    14.4
  -1  -2   4   329.8    13.2
  -6   0   5   329.8    14.7
  -2   9 -10   329.7    14.7
   2  -6  -9   329.7    13.6
  -2   0  -5   329.7    13.4
  -4   9   4   329.7    14.5
   5   9   7   329.7    12.9
  -7  -2  -3   329.6    14.8
   1  -6  14   329.5    13.8
  -6 -10 -13   329.5    14.0
  -1  -1   8   329.4    14.2
   6  -2  -5   329.4    15.3
  -6 -10 -13   329.4    14.5
   4   3   5   329.2    13.7
  -5  -7   6   329.2    14.2
   4   7  -7   329.1    14.7
   6  -2   0   329.1    14.6
  -6  -7  10   329.1    15.2
   2  -5  -7   329.0    13.5
  -4   0 -19   329.0    15.2
  -1   7   8   328.9    14.1
  -1   7 -12   328.9    14.9
  -2  -8   8   328.9    14.5
   6  -2   0   328.9    14.8
  -9   4  -2   328.9    15.1
  -4  -2  -9   328.8    14.1
  -5   9 -13   328.8    15.3
   5   0   5   328.8    14.2
  -6   5  -2   328.8    14.8
   4   0  -4   328.7    14.2
  -7   2 -10   328.7    15.0
  -2  -6  11   328.6    13.8
  -3  -8   4   328.6    14.1
   4   8   0   328.6    13.8
   5 -11  -2   328.6    14.6
  -1  -1   8   328.5    13.4
   1  -1  -9   328.4    14.1
  -1  -4  10   328.4    14.5
  -3   8   6   328.4    14.4
   5   2  -1   328.4    14.3
   7  -2  12   328.4    14.2
  11  10   5   328.4    15.0
  -1   3   3   328.3    13.2
  -1   3   3   328.3    13.3
   2   5   0   328.3    13.1
   5  -9  13   328.2    14.1
   6  -8   4   328.2    14.9
   6  -3 -10   328.2    14.0
   0   0  12   328.1    14.5
  -1   6 -14   328.1    15.0
  -1   9 -12   328.0    14.8
   2  -9  10   328.0    13.8
  -2   6  -6   328.0    14.2
   3  -2   9   328.0    14.2
   3   7   6   328.0    12.8
  -6   3  10   328.0    15.5
  -1  10  -5   327.9    14.6
   3   1  13   327.9    14.4
  -8   9  -7   327.8    15.8
   0   6   7   327.7    13.5
   1  -2   8   327.7    13.3
   2  -8  13   327.7    13.8
  -9  -9  -8   327.7    14.0
   1  -4  12   327.6    13.6
  -2  -4 -10   327.6    13.8
   2   5   6   327.6    13.1
   1  -7  -8   327.5    14.1
   5   8  15   327.4    13.5
  -7  -9  -3   327.4    14.0
  10   9   6   327.4    14.7
  -1   7   8   327.3    14.0
  -3   7 -15   327.3    15.0
   7  -3  11   327.3    14.8
   0   0  12   327.2    14.5
  -2   6   9   327.2    14.4
  -2   5   5   327.2    13.8
  -3  -1  -3   327.2    13.4
  -4  -7   7   327.2    14.1
   5   8  15   327.2    14.9
  -1   0 -10   327.1    13.6
   7   1  -1   327.1    14.3
   1  -2   8   327.0    13.3
   2   0   5   327.0    13.2
   6  -5  -6   327.0    15.0
  -6   5   6   327.0    14.8
   6  14  -6   327.0    16.6
   0   3   8   326.9    13.3
  -2  -7  -6   326.9    12.9
   2   8  -8   326.8    13.7
  -4   2  -7   326.8    14.2
   4  10  -6   326.8    13.8
  -6   8  -4   326.8    15.0
   8  -5   1   326.8    14.8
   8   7   1   326.8    13.9
  12   5   9   326.8    14.6
  -3  -2   3   326.7    13.5
   0   7   3   326.6    13.1
   4 -11   3   326.6    14.3
   4  -5  -6   326.6    14.6
   5 -11  -2   326.6    14.9
  -1   5  -8   326.5    13.8
   1  -6  10   326.4    14.4
   4  -5 -10   326.4    13.7
  -1  -3  11   326.2    13.7
  -7  -9  -5   326.2    13.8
  -6   3  10   326.1    15.0
  -1  -7 -11   326.0    13.4
  -5   0  -5   326.0    14.3
  -9   4  -2   326.0    14.8
  10   4  16   326.0    14.1
   0   2 -10   325.9    13.5
   3   6 -10   325.9    13.7
   4 -10  -1   325.9    14.3
  -6   6   2   325.9    14.4
  -9   1  -1   325.9    15.0
 -10  -4 -16   325.9    16.0
   2 -11   5   325.8    13.6
   2  11  -7   325.8    14.6
   3   1  13   325.8    13.5
  -3  -7 -11   325.8    13.7
  -4   9   4   325.8    14.5
   7  -2  12   325.8    14.7
  -3  14   2   325.7    14.7
   3  -9   2   325.7    13.9
   8   4  -6   325.6    15.8
  -9  -3   2   325.6    14.6
  -2  -5  -6   325.5    13.0
  -5   7  10   325.5    15.8
  -8   9  -7   325.5    14.6
   2   0   5   325.4    13.3
   6  -3 -10   325.4    15.0
  -6 -10 -13   325.4    14.0
  -7   7  -4   325.4    14.7
   7  -2  12   325.4    14.8
   7   8   7   325.4    13.8
   3  -9  -1   325.3    14.2
  -5  -1  12   325.3    14.7
   6  -8   4   325.3    14.5
   9  -4   2   325.3    14.6
   3  -2   9   325.2    13.5
  -6   2   5   325.2    14.5
   6   5  10   325.2    14.2
   7  -7   4   325.2    14.7
   1  -6   4   325.1    13.3
   3  -9   2   325.1    14.2
  -5  -2   1   325.1    13.9
   5   7  -6   325.1    13.5
   6  -4   9   325.1    14.6
  -7   3 -11   325.1    15.0
   4  -9  -4   325.0    14.4
  -4  -7   3   325.0    13.6
   2   6 -13   324.9    15.1
   4   0  13   324.8    13.5
  -2 -11   7   324.7    13.6
   3 -13   1   324.7    14.0
   4   8   0   324.7    13.6
   1   4 -10   324.6    14.4
  -4 -10   6   324.6    14.1
   7   8   7   324.6    13.8
  -9  -9  -8   324.6    14.8
  -1   2   9   324.5    14.1
   3  10  -8   324.5    13.9
   4  -9  -7   324.5    14.7
   5   4  -6   324.5    13.4
  -5  -9  -7   324.5    12.9
  -9  -9  -8   324.5    14.5
  -9 -10  -2   324.5    14.7
  -1  14  -7   324.4    15.0
  -1   6  -4   324.4    13.7
  -3   9  -2   324.4    13.9
   3  -8  -6   324.4    14.6
   6   3   9   324.4    13.8
  -6  -9 -14   324.4    14.1
   5   9   7   324.3    12.9
   6   5  10   324.3    14.1
  -2   7   9   324.2    14.4
  -5   9 -13   324.2    14.6
  -9  -3   2   324.2    14.9
  -2  11  10   324.1    14.2
  -5   4 -15   324.1    14.6
  -2   7   9   324.0    14.1
   9  -3  12   324.0    14.1
  -8  -4   6   323.9    14.5
  -5  -2   4   323.8    14.0
   9   7   9   323.8    14.6
  -3   9   1   323.6    13.9
   4   2   9   323.6    13.3
  -8   5  -1   323.6    14.6
  -9  -7  -9   323.6    15.0
  -3   9   1   323.5    14.2
  -3  -9 -10   323.5    13.2
   8  -9   7   323.5    14.6
   2   0   5   323.4    13.2
   8   0   4   323.4    14.5
  -1  -4  10   323.3    13.4
  -5   2  -1   323.2    14.2
  -8  -6  -9   323.2    14.6
   1  -3  -9   323.1    13.9
   3   8  -4   323.1    13.9
   4   7  -4   323.1    13.2
  -5  -2   4   323.1    13.9
   0  -1  11   323.0    13.8
   4  -7   4   323.0    14.3
  -4   6   9   323.0    14.6
   2 -11   5   322.9    13.5
   2  -5 -13   322.9    15.2
   4   8   0   322.9    12.9
   9  10   2   322.9    15.2
  -3  -2  -8   322.8    13.6
   4   1  15   322.8    14.3
  -1  -2   4   322.7    13.3
   4   2   9   322.7    13.8
   1  -7  -8   322.6    14.0
   7   9  -2   322.6    15.0
   0  -7  -3   322.2    12.8
   2 -11 -10   322.2    13.2
  -2   2   4   322.2    13.3
   2   4   3   322.2    12.7
  -4   5   6   322.2    14.3
   4   0  -8   322.2    14.5
  -2   8 -13   322.1    14.5
  -3  -8   4   322.1    13.4
   0  12   4   322.0    13.0
  -8   9  -7   322.0    15.1
  -8   0  -4   322.0    14.4
   1   2  12   321.9    13.4
   3 -11   4   321.9    13.7
   7  -2  10   321.9    14.6
   1  -2   8   321.8    13.8
   4   7  -7   321.8    14.2
  -4  -7   3   321.8    13.8
  -3  -2  10   321.7    14.4
   3 -14  -2   321.6    14.0
   3 -13   1   321.6    14.2
   6  -4  16   321.6    13.8
   2 -11 -10   321.5    14.5
  -2   0   6   321.5    13.3
  -3   9  -2   321.5    14.4
   3  -2  11   321.5    14.0
   5   2  -4   321.5    13.5
   3   2  -3   321.4    13.4
  -6  -7   3   321.4    14.2
   1  -2  -9   321.3    13.1
  -3  -1  -3   321.3    13.3
  -3  -7  -6   321.3    12.7
   5 -12  -1   321.3    14.6
   6  -2  -5   321.3    14.6
  -7   2 -10   321.3    14.1
   3  -9   2   321.2    14.2
   2   8  -8   321.1    14.4
   5   2  -1   321.1    13.6
  -8  -4   6   321.1    15.2
   0   1 -11   321.0    13.4
   1  -2  -9   321.0    13.8
   1   0  10   321.0    13.1
  -2  -8   8   321.0    13.4
  -2  11  -5   320.9    14.1
   2  -8 -10   320.9    13.3
   2  -7  -9   320.9    14.3
   7   8   3   320.9    13.6
  -7  -8  -7   320.9    13.9
   9  -6   4   320.9    14.9
   0  -6   2   320.8    12.8
   2  -2  -4   320.8    13.6
  -3  -1   7   320.8    13.7
  -2  -6  13   320.7    14.5
  -5   9 -13   320.7    14.5
  -2   6   9   320.6    14.0
  -2   6   9   320.6    13.9
  -4   0 -13   320.6    14.2
   7   2   3   320.6    14.4
   3  -8  -6   320.5    14.2
   6  -4   9   320.4    13.9
   7   1  -4   320.4    14.6
   0  -2  10   320.3    13.4
  -3   8   6   320.3    14.0
   1 -10   8   320.2    13.4
  -3  -6  10   320.2    14.5
   1  -7  -8   320.1    12.9
   2  -6   6   320.1    13.2
  -5   7   6   320.1   -14.6
   6   7  -3   320.1    13.4
   2   4   3   320.0    12.5
  -4   8  -8   320.0    14.0
   6   7 -10   320.0    14.9
  -6  -7   3   320.0    14.1
   2   5   6   319.9    12.8
   2  11  -7   319.9    13.7
  -6   2   7   319.9    14.7
   0  -1   5   319.8    12.8
  -3  -2   3   319.8    13.3
  -4   7  -4   319.8    14.3
   6  -5  -6   319.8    13.8
  -6   2   5   319.7    14.2
   1   0  10   319.6    13.8
  -1 -11  -9   319.6    12.6
  -2  -4 -10   319.6    13.2
  -5   0  -5   319.6    13.9
  10   8   2   319.6    15.3
   9  -4   2   319.5    14.6
   9   3   1   319.5    14.1
  -4  -7   7   319.4    13.6
  -7   7  -4   319.4    14.9
   0   1  -5   319.3    12.8
   2  -5 -13   319.3    13.3
   9  -6   4   319.3    14.5
   9   3   1   319.3    14.9
  -4   7  -4   319.2    13.9
   8   4  -6   319.2    14.8
   2  -6   6   319.1    13.3
  -2   6  -6   319.1    13.7
  -5  10  -1   319.1    14.6
  -2  -6   5   319.0   -13.8
   4  -4  -7   319.0    14.3
   5   0   5   319.0    13.7
   5   4 -10   319.0    13.4
   9  10   2   319.0    13.5
   1   5  -5   318.9    13.4
  -3   3 -14   318.8    14.2
   3   1   3   318.8    13.1
   2   6  16   318.7    14.2
   3  -3  14   318.7    13.4
   5   2  -4   318.7    14.1
   0   8   4   318.6    12.8
   1   1  -8   318.6    13.7
  -9 -10  -2   318.6    14.5
  -1   7   3   318.5    13.1
   1  -2  -9   318.5    13.0
   1  -4 -13   318.4    14.4
   2  -6  -9   318.4    13.1
   5   2  -1   318.4    13.8
   5   4 -10   318.4    14.5
  -6   2   5   318.4    14.3
   8   4  -6   318.4    13.6
   1  -7  12   318.3    13.4
  -2  11  -5   318.3    14.3
  -4  -1 -15   318.3    14.2
   6   7  -3   318.3    14.3
   1  -7 -11   318.2    14.1
  -3  -7  -6   318.2    12.6
  -5  -1  12   318.2    14.9
   6  10  13   318.2    12.8
  -7  -6 -11   318.2    13.7
  -8  -4   6   318.2    14.7
  -8  -6  -9   318.2    13.8
  -9   6  -4   318.2    14.3
   1   0  10   318.1    13.0
   2  -1  -6   318.1    13.0
   3  -9  -1   318.1    13.8
   3   7   6   318.1    12.6
  -5   0  -5   318.1    13.6
  -3   9  -2   318.0    13.7
  -5  -2   4   318.0    14.0
  -1   0 -10   317.9    13.8
  -2  -6 -16   317.9    14.6
  -3  -6  -6   317.9    12.7
   4  -8   8   317.9    14.4
   6  -5   2   317.9    14.3
  -7  -8  -7   317.9    13.3
   9  -4   2   317.9    14.6
   1  -7 -11   317.8    14.3
  -3   9  -2   317.8    14.1
  -4   8  -8   317.6    14.6
   9   3  -2   317.6    15.2
   1  -6   4   317.5    13.4
  -3  -5 -13   317.5    13.9
  -5   6 -12   317.4    14.9
   6   7 -10   317.4    13.5
   9  -6   4   317.4    14.7
   0  -6   2   317.2    12.7
   5 -11  -2   317.2    14.3
  -6  -5 -10   317.2    14.0
   2  -7  -9   317.0    13.0
   4   7  -3   317.0    12.9
   2   6 -13   316.9    13.4
  -4  -8  -1   316.9    13.0
   4  10  -6   316.9    14.1
  -9  -3  -1   316.9    14.5
   1   2  -4   316.8    12.7
  -2  11  -5   316.8    14.5
   4  -4  -7   316.8    13.4
   6   1  19   316.8    13.4
  -7   3  -4   316.8    14.1
  -1  -2 -12   316.7    13.2
   2 -11 -10   316.7    14.7
  -2   9 -10   316.7    14.4
  -4   0  10   316.7    14.5
   5  -6  12   316.7    14.4
   2   6  16   316.6    14.3
  -3 -10 -11   316.6    12.9
  -4  15  -5   316.6    14.9
  -4   9   7   316.6    14.0
   4  -6  -9   316.6    13.4
  -4   4   7   316.6    14.1
   5  -3   7   316.6    14.0
   5   0   5   316.6    13.7
   5   4 -10   316.6    13.2
  -2  -5  -6   316.5    12.7
   4  -5 -10   316.5    14.5
   4  -5  11   316.5    13.4
  -4   0 -13   316.5    14.2
   1  -1  -9   316.4    13.7
   1   1  -8   316.4    12.9
   2   0  -6   316.4    13.3
  -4   5  10   316.4    14.0
   3   2   8   316.3    12.9
   4  -6  -9   316.3    14.9
  -4  -7   3   316.3    13.4
   1 -14   7   316.0    13.3
  -8   9  -7   316.0    14.0
  -1   3   9   315.9    13.6
   4   0 -10   315.9    13.3
   7  -3  11   315.9    13.7
   4   0 -10   315.8    14.6
  -7   2 -12   315.6    14.8
  -9   0   4   315.6    14.7
   2  -2   4   315.5    13.0
   6  -3 -10   315.5    15.4
   9  -1   1   315.5    14.4
   3  -8  -6   315.4    13.3
   2 -11   5   315.2    14.0
   3  -3  14   315.2    14.0
   5  -2   1   315.2    13.7
   5   3  -7   315.2    13.3
   3  10  11   315.1    12.9
   4  -9  -4   315.1    13.7
  -7  11  -5   315.0    15.2
   1   0  10   314.9    13.6
  -1  -2   4   314.9    12.6
  -6   5  -2   314.9    14.4
   1  -1  -9   314.8    12.9
   2  -9  10   314.8    14.0
   2  -6  -9   314.8    14.0
  -3  -8   4   314.8    13.6
  -9   6  -4   314.8    14.7
   9   7   9   314.8    14.0
 -10  -4 -16   314.8    14.3
  -3 -10 -11   314.7    12.8
  -6   1 -11   314.7    13.8
  -2  -6  11   314.6    14.2
  -4  10   1   314.6    14.3
   4   7  -3   314.6    13.5
  -3  14   2   314.4    13.9
   3   1   3   314.4    13.0
  -1   4  13   314.2    14.3
  -4  -8  -1   314.2    12.9
  -5   0 -17   314.2    14.3
  -5  -2   1   314.2    13.6
   7   9   3   314.2    13.1
  -2  -6 -16   314.1    14.3
   4  -9  -7   314.1    13.4
  -9 -10  -2   314.1    14.2
   3  -2   9   314.0    13.6
   4  -5  -6   314.0    14.3
  -4 -10   6   314.0    14.1
  -1   6 -11   313.9    13.9
  -1  -7 -11   313.9    12.8
  -2   1   6   313.9    13.1
  -4   1 -11   313.9    14.3
   7   1  -4   313.9    13.7
   7   5  10   313.9    13.7
   9  -1   1   313.9    14.4
 -10  -8  -2   313.9    14.5
  -3 -10   8   313.8    13.4
   4   0  -4   313.8    13.1
  -6   8  -4   313.8    13.8
   6   3  11   313.8    13.3
  -1   4  13   313.7    14.3
  -2   8  10   313.7    13.8
   4  -5  -6   313.7    13.3
  -5  10  -1   313.7    14.1
  -7  -6 -11   313.7    13.5
   8   9  11   313.7    13.1
   1   7  11   313.6    13.4
  -2   5  13   313.6    14.0
  -3   2  -9   313.6    13.7
  -4   4   7   313.5    13.8
   4  12  -7   313.5    14.3
   8   6   9   313.5    13.7
   0  -1  11   313.4    13.9
  -5  -2   1   313.4    13.5
 -10  -8  -2   313.4    14.1
   2   6 -11   313.3    14.3
  -6 -10 -13   313.2    13.3
   2  -2 -16   313.1    15.2
  -6   2   0   313.1    13.9
   8   1  13   313.1   -14.9
   0   6  -2   313.0    12.9
   5  -3  -2   312.9    14.0
  -3 -10   8   312.8    13.9
  -5  -4  10   312.8    13.8
  -1  -2   4   312.7    13.0
  -3   9   1   312.7    13.9
   3   6   6   312.7    12.3
  -4 -12   7   312.7    14.0
  -5  11   2   312.7    14.0
  -6   2   7   312.7    14.1
  -6   1 -11   312.7    14.3
   6   0  -5   312.7    14.5
  -3  -2  -8   312.5    13.1
   5  -6  12   312.5    14.4
  -2  -8   8   312.4    13.8
   4  -3  -3   312.4    13.7
  10   8   2   312.4    13.9
   1  -7  12   312.3    13.9
  -1  -5   5   312.3    12.6
  -4   2  -7   312.3    13.3
   8   4  -6   312.3    13.3
   4  -1  11   312.2    13.1
  -4   0  10   312.2    13.9
  -5   5   7   312.2    14.2
   1   2  -4   312.1    12.9
   3  -3  14   312.1    14.1
   6  -4 -10   312.1    14.5
  -2  -6 -16   312.0    13.5
  -3  -6  -6   311.9    12.5
  -5  -8 -15   311.9    13.9
   6  -1  12   311.9    13.5
   3 -13   1   311.8    13.3
  -5   2  -1   311.8    13.6
   9  10   2   311.8    14.2
   6   1  19   311.7    15.1
  -7   3 -11   311.7    14.6
   3  -1 -12   311.6    13.1
   7  -7   4   311.6    14.3
   9  -6   4   311.6    14.2
   9   3   1   311.6    14.3
   9   7   9   311.6    13.8
  -2   2   4   311.5    13.1
  -8  -6  -9   311.5    14.3
  -5   0 -17   311.4    14.2
  -1  -1   8   311.3    13.3
   3  -1 -12   311.3    13.0
   1  -3  -3   311.1    12.7
   2   8  -8   311.1    13.8
   4  -3  -3   311.1    13.7
  -4   3   3   311.1    13.6
  -7  -9   2   311.0    14.0
  -1   6 -14   310.9    13.6
   3  -9   2   310.9    13.4
  -4   0   4   310.9    13.3
   7   6  11   310.9    13.2
   2  -2  -4   310.8    12.7
  -5  -2   1   310.8    13.3
  10   9   6   310.8    13.6
  -5   6 -12   310.7    14.3
  -7  -8  -7   310.7    13.6
  -1   6 -10   310.6    13.4
   7   3   7   310.6    13.9
  -5   3  -7   310.5    13.9
  -7   1  -1   310.5    14.2
  -1   2  -8   310.4    12.9
   7   8   3   310.4    13.8
  -5   6 -12   310.3    13.9
  -7  -5 -10   310.3    13.4
  11  10   5   310.3    13.5
  -1  -5   5   310.2    13.2
   3   6 -10   310.2    14.0
   4   7  -7   310.2    12.9
   6  -4 -10   310.2    15.3
   6  -1  11   310.2    14.1
  -1   2   9   310.1    12.9
   1  11   9   310.1    12.4
  -3  -7  -6   310.1    12.2
  -6   4 -16   310.1    14.8
  -1   1   9   309.9    12.9
  -1  -7 -11   309.9    13.2
  -2   1   6   309.9    13.3
   3   9  10   309.9    12.7
  -9   4  -2   309.9    14.7
   9   4   7   309.8    14.2
  -2   8  10   309.7    13.8
  -5   6 -12   309.7    13.9
  -6  -2  11   309.7    14.7
  -6  -9 -14   309.7    14.2
   2  -8 -10   309.6    14.0
  -2  -1 -14   309.6    13.4
   2   6 -11   309.6    13.0
   7 -11   5   309.6    14.1
  -7  -1   4   309.6    13.9
  -9   6  -4   309.6    14.9
  -1  -5   5   309.5    12.6
  -2   2   4   309.5    12.9
   3  -2  11   309.5    13.0
   4   8   1   309.5    13.0
   5  13  -4   309.5    14.7
  -9   1  -1   309.5    14.0
  -1  14  -7   309.4    14.3
  -4  15  -5   309.4    14.2
   4  -8   8   309.4    13.2
   7   6  11   309.4    13.9
   1  -6  11   309.3    13.8
   1   2  -4   309.3    12.4
  -3  -1  -3   309.3    12.8
  -7  11  -5   309.3    14.0
   1 -14   7   309.2    13.2
   3   1  -7   309.2    12.7
   4  -1  11   309.2    13.0
  -5  11   2   309.2    14.1
  -9  -3  -1   309.2    14.1
   1 -14   7   309.1    14.2
   3  -2  11   309.1    13.6
  -6   0   5   309.1    13.7
   1  -3  -9   308.9    13.2
   1  -1 -15   308.9    14.0
  -9 -10  -2   308.9    13.8
   2  -1  -6   308.8    13.0
   2   4   3   308.8    12.2
  -4   1 -11   308.8    13.5
  -6 -12   7   308.8   -14.0
  -1  10  -8   308.7    13.9
  -3  -2  -8   308.7    13.0
  -6  -2  11   308.7    13.9
  -7  -3  -7   308.7    13.5
   1 -10   8   308.6    13.9
   1   2   2   308.5    12.0
  -4   5 -11   308.5    14.2
  -7   0   5   308.5    14.1
   3  10 -13   308.4    14.6
   4   0  -8   308.4    12.9
  -6  -2  11   308.4    14.7
   3  10  11   308.3    12.5
  -6  -5   0   308.3    13.4
  -4   0   8   308.2    13.9
  -5  -2  11   308.2    13.9
   5   4   8   308.2    13.0
  -8  -3   8   308.2   -15.0
   1  -9  12   308.0    13.1
  -5   3   2   308.0    13.6
  -4   3   3   307.9    13.3
  -7  -2  -6   307.9    13.6
   2   6  16   307.8    13.1
  -4  -8  -1   307.8    12.7
  -4  -7   4   307.7    13.0
   0   2   8   307.6    13.0
  -2  11  -5   307.6    13.6
  -4  -8   0   307.6    12.8
  -1   6  -4   307.5    13.0
  -2   6  -6   307.5    13.4
  -4   0  10   307.5    13.5
   5  -3   7   307.5    13.4
   7  -2  10   307.5    13.5
  -9   1  -1   307.5    14.4
   3  10 -13   307.4    13.4
   5  13  -4   307.4    13.1
  -1   7   8   307.3    13.1
  -1  -2  -2   307.3    12.0
  -7  -9   2   307.3    13.6
  -4  -2 -18   307.2    14.2
  10   4  16   307.2    14.6
   3  -1 -12   307.1    13.7
  -3  -1  -3   307.1    12.6
   5 -12  -1   307.1    13.8
   7  -3  11   307.1    14.1
  -2  -5   0   307.0    12.2
  -7   3 -11   307.0    13.6
   3   2  -3   306.9    12.5
  -4   6   9   306.9    13.7
   0   2   8   306.8    12.5
  -1   2  -4   306.8    12.5
  -3  -2  -8   306.8    12.9
  -4   7  -4   306.8    13.9
   4   8   1   306.8    12.2
   7   1  -4   306.7    13.2
  -8  -4   6   306.7    14.4
  -7  -2  -3   306.6    13.6
  10   8   2   306.6    14.2
   3 -13   1   306.5    13.9
   1   4 -10   306.4    13.5
   3   6 -10   306.4    12.8
  -6   2   7   306.4    13.8
   7   2   3   306.4    13.6
  -3  -9 -10   306.3    12.6
   4   0  -8   306.3    13.6
   4   8   1   306.3    12.7
  -5   2   0   306.3    13.6
  -1  10  -8   306.2    13.7
  -3   3 -14   306.2    13.9
   4  -5 -10   306.2    12.8
  -4   0 -13   306.2    13.5
   7  -4   2   306.2    13.8
   3  -9  -1   306.1    13.2
  -7  -9  -3   306.0    13.1
   0   6  -2   305.9    12.6
   1  -3  -3   305.9    12.3
  -1   0 -10   305.9    12.7
  -2   5  13   305.9    14.2
  -2   0  -5   305.9    12.6
  -3  -6  10   305.9    13.1
   4  -7   4   305.9    13.3
  -8  -6  -9   305.9    13.2
   0  -6   2   305.8    12.6
   2  -5 -13   305.8    12.9
   2  -1  -6   305.8    12.5
   6   1  19   305.8    13.1
   0 -12  -4   305.7    12.1
  -1   7   8   305.7    13.1
   5  -6  12   305.7    13.1
   9  -4   2   305.7    14.3
  -4   9  -1   305.6    13.5
   0   1   8   305.4    12.5
  -6  -3 -11   305.4    13.3
   5   3  -7   305.3    14.0
  -6   4  10   305.3    14.6
   1  -6  11   305.2    13.6
   2   5  20   305.2    14.2
   3   2 -10   305.2    13.8
   3   9  10   305.2    12.4
   5   0  17   305.2    13.0
  -9  -4  -7   305.2    14.1
  -1  14  -7   305.1    14.6
  -7  -8  -3   305.1    13.1
   0   0  12   305.0    12.7
   1   4 -10   305.0    12.7
   7   9  -2   304.9    14.0
  -1   3   9   304.8    12.8
  -2  -4  -3   304.7    12.0
  -4   5  10   304.7    14.3
  -6  -3 -11   304.6    13.8
   1  -4 -13   304.5    12.7
   4  -5  11   304.5    13.9
  -6  -3 -11   304.5    13.2
   8   9  11   304.5    13.4
   1  -3  -9   304.4    12.5
   2  -6   6   304.4    13.1
  -4  -8  -1   304.4    12.5
   6   3  11   304.4    13.6
   2  -8 -10   304.3    12.6
   9   3  -2   304.3    14.3
   6  -2  -5   304.2    13.1
  -9  -7  -9   304.2    14.0
   0  12   4   304.1    12.3
   7 -11   5   304.1    14.3
   7   3   7   304.1    13.6
  -2  -6 -16   304.0    13.3
  -8  -2  -7   304.0    13.5
   2  -2   4   303.9    12.4
   1  -4 -13   303.8    13.5
  -8  -9 -11   303.7    13.7
   0   0 -10   303.6    12.6
  -1   4  13   303.6    13.3
   2  -5  -8   303.6    12.5
  -5  10  -1   303.6    14.2
   5   1 -12   303.6    12.9
   0   1 -11   303.5    12.6
   1   2  12   303.4    12.6
  -4  15  -5   303.4    13.9
   0  -6   2   303.3    12.5
  -4 -10   6   303.3    13.0
   7   9   3   303.3    13.5
   0 -10   0   303.2    12.2
   3   6   6   303.2    12.2
   4   5  -7   303.2    13.8
   5  -6  14   303.2    13.1
  -5   2   6   303.2    13.6
   6  14  -7   303.2   -13.6
  -5   3  -7   303.1    13.1
   3   1  -7   303.0    13.1
   3   8  -2   303.0    12.8
   3   9   0   303.0    12.2
   6  -1  11   303.0    13.1
  -7  11  -5   303.0    13.6
  -2   0   0   302.8    12.3
   3  -3  14   302.8    12.8
  -3  -4 -10   302.8    13.0
   1  -6  11   302.7    12.7
  -2  11  10   302.7    14.1
   8   2   7   302.7    13.7
 -10  -4 -16   302.7    13.6
   2  -5 -13   302.6    13.7
  -2   2  16   302.6    14.2
  -3  -1   7   302.6    12.8
  -7  -8  -3   302.6    13.2
  -9  -3   2   302.6    13.7
  -1  14  -7   302.5    14.0
  -3   2  -9   302.5    13.2
   1  -7  12   302.4    12.8
  -5   2   0   302.4    13.3
  -8  -9 -11   302.4    13.1
   9  -1   1   302.4    13.6
  -9   1  -1   302.4    13.9
  -2   0   0   302.3    12.3
   4 -10  -1   302.3    13.5
   4  -5  -9   302.3    14.3
   5 -12  -1   302.3    13.5
   1 -10   8   302.2    12.7
  -4   7  -5   302.2    13.7
  -4   5   9   302.2    13.7
  -7   4  -2   302.2    13.9
   3   6   6   302.1    11.9
  -4  -3   9   302.1    13.4
  -5   3   2   302.1    13.3
  -3  14  -2   302.0    14.4
   3   1   3   302.0    12.5
  -4   1 -11   302.0    13.2
   7  -4   2   301.9    13.7
   9   7   9   301.9    13.5
   7   9  -2   301.8    12.7
  -9   0   4   301.8    13.8
  -4   9  -1   301.7    13.7
  -5  12   1   301.7    13.4
  -9  -7  -9   301.7    13.2
  -6  -5   0   301.6    13.2
  -4  11  -3   301.5    14.2
  -5  -3 -14   301.5    13.8
   0  -1   5   301.4    12.6
  -2   8  10   301.4    13.8
  -3   9   1   301.4    13.1
   5  -7  -6   301.4    13.3
  -6   4  10   301.3    14.1
  -3  -6  -6   301.2    12.2
   5 -10   1   301.2    13.5
   3   9  10   301.1    12.3
   8   2   7   301.1    13.7
   1  -1 -15   301.0    14.1
   1   2   2   301.0    11.7
   2  -2  -4   301.0    12.7
  -3   2  -9   301.0    13.0
  -3   2  -9   301.0    13.1
  -7  -2  -3   301.0    13.5
  11   1   2   301.0    14.5
   0  -1  11   300.9    13.4
  -1   1   9   300.9    13.2
   4   8   1   300.9    12.0
   5   0  17   300.9    12.8
   6   7  -3   300.9    13.7
  -1  10  -8   300.8    13.6
   1  -9  12   300.8    13.7
  -4   3   3   300.8    13.1
  -4  11  -3   300.7    13.3
  -6  -3 -11   300.7    13.6
  -1  -2  -2   300.6    11.7
  -5  12  -9   300.6    13.8
  -2   3  11   300.5    13.6
   7   6  11   300.5    13.4
 -11  -1  -2   300.5    13.7
   1   5  -5   300.4    12.2
  -1  -6   6   300.4    12.3
   9  10   2   300.4    12.8
  -2   7   9   300.3    13.3
   3   9   0   300.3    12.5
  -4  -7   7   300.3    13.5
  -5  -3   7   300.3    13.4
   0   0  10   300.2    12.5
   1   2   3   300.2    11.7
  -2  -6   5   300.1    13.0
  -4   7   2   300.1    13.4
   6  -1  11   300.1    13.1
  -8  -2  -7   300.1    13.8
  -1  -2 -12   300.0    12.6
  -7  -9  -3   300.0    13.1
  -1   3   3   299.9    12.2
   2   5  20   299.9    13.2
   4  -6  -9   299.9    13.8
   8  -2   0   299.9    14.1
   5   1 -12   299.8    14.9
  -9  -3  -1   299.8    13.5
   2   0  -4   299.7   -12.1
   7  -8   8   299.7    13.7
  -7   4  -2   299.7    13.4
   8   2   7   299.7    13.7
   6  -1  12   299.6    13.7
   0 -12  -4   299.5    11.8
  -5   3  -7   299.5    13.1
   6   9  14   299.5    12.4
  -3 -10 -11   299.4    12.3
  -4 -10   6   299.4    13.4
   6   5   0   299.4    13.3
   4   7  -7   299.3    12.5
   5 -12   9   299.3    13.0
  -2   8  10   299.2    13.6
   2  -2 -16   299.2    12.7
   5  -5  -7   299.2    14.2
 -11 -10  -5   299.2    14.3
   1   2  12   299.1    13.2
  -2  -5 -20   299.1    13.4
   3   8  -4   299.1    12.3
   4  12  -7   299.1    12.9
   5  -2   0   299.1    13.3
   0   0 -12   299.0    13.4
  -4   6   9   299.0    13.8
   6   3  11   299.0    12.8
   7  -1   1   299.0    13.5
   1   6  -6   298.9    12.4
   3 -11   7   298.9    13.6
   3  -2  11   298.9    12.5
  -3   1  12   298.9    13.9
   5  -9  13   298.9    12.8
  -7  -3  -7   298.9    13.7
   8   6   9   298.9    13.5
  -2  -1 -14   298.8    13.5
   7   0  -5   298.8    14.3
  -3  -1   7   298.7    13.1
   0   0 -12   298.6    13.3
   5   2  -4   298.6    12.6
   7   9   3   298.6    12.5
   9   0  -4   298.6    13.0
   6  12  -7   298.5    15.0
   1  -2   4   298.4    12.0
  -7   2 -12   298.4    13.3
   3  -2   9   298.3    12.5
  -4  10   1   298.3    14.0
   5 -12   9   298.3    13.0
   2   4   0   298.2    11.8
   5   3  14   298.2    12.6
  -2   6  -6   298.1    12.9
   3  -6 -11   298.1    12.6
  -5  12  -9   298.1    14.6
  -7  -6 -11   298.1    13.7
   2  -5  -5   298.0   -12.3
   3  -8  -8   298.0    12.6
  -4   6   9   298.0    13.7
   0   6  -2   297.9    12.3
   4  -9   1   297.9    13.1
  -5  -1  12   297.9    14.4
  -4   7  -5   297.8    13.6
   1  -2   4   297.7    12.3
  -4  11  -3   297.7    13.8
  -6 -10   2   297.7    13.2
   8   6   9   297.7    13.2
  -9  -4  -7   297.7    13.3
   1 -14   7   297.6    14.0
   4  13  -4   297.6    13.8
  -6   4  10   297.5    13.5
   9   0  -4   297.5    14.0
   1  -3  -9   297.4    12.2
  -6  -7   3   297.4    13.1
   6  12   0   297.4    12.3
  -8  -2  -7   297.4    13.3
  -1  -2 -12   297.2    13.2
  -4   9  -1   297.2    13.6
   2  -2 -16   297.1    13.6
  -3  -2  10   297.1    12.9
  -7  -9   2   297.0    13.5
   1  -7  12   296.9    13.4
   1   2 -17   296.9    14.0
   6   0  -7   296.9    12.8
  -1   2  -4   296.8    12.2
   5   1 -12   296.8    13.8
   5   2  -1   296.8    12.6
   5  -3  -2   296.7    13.0
  -5 -13   4   296.7    13.1
   9   4   7   296.7    13.5
  -1  -6   6   296.6    12.8
  -2   0   6   296.6    12.7
   7   5  10   296.6    13.4
  -5   3   2   296.5    13.1
  -5  -3   7   296.5    13.1
  -7  12  -4   296.5    14.1
  -2   1   6   296.4    12.6
   3   5  13   296.4    13.0
  -8  -9 -11   296.4    13.7
   3   2 -10   296.3    13.2
   4  -9   1   296.3    13.4
   5   0  17   296.3    14.0
  -1  -5   5   296.2    12.6
   2   1  14   296.2    13.3
   3  -5  -8   296.2    13.5
   8   6   9   296.2    13.3
  -3  14  -2   296.1    13.3
   5  -2   1   296.1    13.0
   0   0 -12   295.9    12.4
  -3   2 -11   295.9    13.0
   3   4  10   295.9    12.6
  -3  -6  -6   295.9    12.0
   9   4   7   295.9    13.4
   1  -6   4   295.8    12.1
  -2  -4  -3   295.8    11.7
  -3  -8   4   295.7    12.3
   4  -5  11   295.7    13.3
   0  -1   5   295.6    11.8
   7   8   3   295.6    12.4
   0  -2  -8   295.5    12.6
   1  -9  12   295.5    12.5
   1  -4 -13   295.5    12.4
   4  -9   1   295.5    13.1
   4   3  -9   295.4    13.6
  -4   0  10   295.3    13.6
   9   3   1   295.3    13.3
 -11  -1  -2   295.3    14.0
  -1  13   9   295.2    13.1
  -1  10  -5   295.2    13.1
  -3   6  11   295.2    13.5
  -3  -1 -13   295.1    12.9
   4  -7  -2   295.1    13.0
   4  10  -6   295.1    12.3
  -6   0   5   295.1    13.4
 -10  -8  -2   295.1    13.4
  -1  -2  -2   295.0    11.5
  -5  -3 -14   295.0    13.1
  -6   0   5   295.0    13.2
   7   9   3   295.0    12.9
   3   1   3   294.9    12.2
   0   1   8   294.8    12.5
   3 -14   2   294.7    13.7
   4   0  -8   294.7    12.3
   5   0  12   294.7    12.6
  -6   4 -16   294.7    13.5
  -6  -9 -14   294.7    13.0
  -2   0   6   294.6    12.5
  -2  -5 -20   294.6    14.6
   6   0  -5   294.6    13.5
  -6  -2  11   294.6    13.7
   1  -6   4   294.5    12.5
   6  -4 -10   294.5    12.6
  -6   2   7   294.5    13.6
   7 -11   5   294.5    13.7
   1   6  -6   294.4    12.8
  -1  -6   6   294.3    12.1
   2   1  14   294.3    13.2
  -4   0   8   294.3    13.0
   5  -3  -2   294.3    13.2
  -5 -10  -3   294.3    11.9
  -6   0 -18   294.3    13.6
  10   4  16   294.3    13.0
   3  -8  -8   294.2    13.4
   3  -1   2   294.2    12.3
   1  -2   4   294.1    12.1
   1   2  12   294.1    13.0
  -2   3  11   294.1    13.0
   2  -6  -9   294.0    13.3
  -3   2 -11   294.0    13.0
   6  -1  11   294.0    13.4
   2  -3 -11   293.9    13.1
  -3  -8   1   293.9    12.1
  -5 -13   4   293.8    13.5
   7   6  11   293.8    12.6
  -1   3   9   293.7    12.9
   4 -11   3   293.7    13.5
   6  -4  16   293.7    13.7
  -6   1 -12   293.7    13.0
  -2   2  16   293.6    13.4
  -6   1 -12   293.6    13.1
   6   3  11   293.6    13.2
  -7   4  -2   293.6    13.7
  -7  -5 -10   293.6    13.6
   0  -1  -8   293.5    12.0
  -2  -5 -20   293.5    13.7
   2   6 -15   293.5    13.9
   6  -1 -10   293.5    12.6
   8   7   6   293.5    13.2
  -5   5   7   293.4    13.2
   3 -14   2   293.3    12.6
  -3   1  -2   293.3    12.4
   5  -5  -7   293.3    12.7
  -7  12  -4   293.3    14.3
   8   0   2   293.3    13.7
   1 -11   1   293.1    12.1
   5 -12   9   293.1    13.8
   5   3  14   293.1    13.1
   6   5   0   293.1    12.6
   7  -1   1   293.1    13.5
  -2   3  11   293.0    13.4
   3   5  13   293.0    12.2
  -5  -1  12   293.0    13.2
  -7  -1   4   293.0    13.5
  -2   6   9   292.9    13.0
   5  -3  -2   292.9    12.7
   0   6  -2   292.8    12.1
  -3  -9   0   292.8    12.0
   4  -7   5   292.8    13.1
   4  -5  11   292.7    12.5
   4  -3  -3   292.7    12.6
   1 -10   5   292.6    12.3
  -4  -5   7   292.6    12.9
   5  -2   1   292.6    12.8
  -6   4 -16   292.6    13.6
   3 -14  -2   292.5    12.5
  -3  11  -7   292.5    13.6
   3   6   6   292.5    11.8
  -3  -9 -10   292.5    12.0
 -11  -1  -2   292.5    13.6
  -3  -8   1   292.4    12.2
  -5 -10  -3   292.4    11.9
   6   0  -5   292.4    12.7
   0   2   8   292.3    12.5
   2   0   0   292.3    11.9
   6   9  14   292.3    12.9
   7   2   3   292.3    12.9
   7   2   3   292.3    13.1
  -1 -11  -9   292.2    11.7
  -3  11  -7   292.2    13.9
   3   5  13   292.2    12.8
  -7  -9   2   292.2    13.3
  -8  -2  -7   292.2    13.7
   3   8  -1   292.1    12.2
   4  -7   5   292.1    13.1
  -4   5   9   292.1    13.1
   5  -6  14   292.1    13.8
  -3   1  12   292.0    12.8
  -3  -8   2   291.9    12.4
  -3  -9   0   291.9    12.0
  -7  -3  -7   291.8    12.7
   0   0  10   291.7    12.8
   0  12   4   291.7    11.8
  -1   6  -4   291.7    12.4
   3   2 -10   291.7    12.2
  -4 -12   7   291.6    13.4
  -6   0 -18   291.6    13.5
  -1   9 -10   291.5    13.2
   2   0   0   291.5    11.9
   3   9   0   291.5    12.0
  -1   2  -4   291.4    12.0
   1  -1 -15   291.4    12.5
   2   4   0   291.4    11.7
   5  -3   7   291.4    13.1
   1  -9  12   291.3    13.1
   2  -5  -8   291.3    12.9
   4  -5  -9   291.3    13.4
   5  -3   7   291.3    12.8
   2   6 -15   291.2    12.6
  -5  -3   7   291.2    13.3
   8  -9   7   291.2    13.0
  -2  -4 -11   291.1    12.3
   3  -8  -8   291.1    13.6
  -4  13  -5   291.1    14.3
  -4   3   3   291.1    12.7
  -6   7  -1   291.1    13.4
   6  -1  12   291.1    12.6
  -7  11  -5   291.1    13.8
   7   3   7   291.1    12.8
  -8  -6   4   291.1    13.5
   2  -5  -8   291.0    12.0
   5 -12   8   291.0    12.7
  -3  -2  10   290.8    12.6
   3   4  10   290.8    11.9
  -5  -9   2   290.8    12.7
  -1   6 -11   290.7    13.0
  -3  -4 -10   290.7    12.4
   4   2  18   290.7    13.6
  10   4  16   290.5    13.6
   0   1  -5   290.4    12.1
  -1   1  15   290.4    12.7
  -3   0   3   290.4    12.3
  -4   5 -11   290.4    13.3
   0   1  -5   290.3    11.7
   1  -9  10   290.3    13.2
   5 -10   1   290.3    13.1
  -3   2 -11   290.2    12.9
   5  -2   0   290.2    12.9
   6  -4 -10   290.2    12.6
  -6   1 -12   290.2    13.4
  -7  -6 -11   290.2    13.2
  -1   1  15   290.1    13.7
  -5   5   7   290.1    13.1
   5  -4  -9   290.1    14.0
   5   3  14   290.1    12.2
  -8   2   0   290.1    13.6
  -9  -4  -7   290.1    13.7
   6   7  -3   290.0    12.1
   3 -11   7   289.9    12.4
  -5   6 -14   289.9    13.2
  -1   9 -12   289.8    13.4
   1  -2   4   289.8    11.7
  -3  -9   0   289.8    11.8
  -5  12  -8   289.7    14.3
   6   9  14   289.7    13.0
   7   9   2   289.7    12.1
  -1   6  -4   289.6    12.3
   2   0   0   289.6    11.8
  -7  12  -4   289.5    13.3
   0  -2  -8   289.4    11.8
  -3  13  -1   289.4    12.8
  -3 -10  13   289.4    12.8
  -4  13   4   289.4   -13.9
   7   0  -5   289.4    13.5
   2  -5  -8   289.3    12.8
  -2   5   8   289.3    12.8
   5 -12  -1   289.3    13.3
  -5  -3 -14   289.3    13.1
   7 -12   4   289.3    13.5
   7  -1   1   289.3    13.2
  -5   6 -14   289.2    13.9
   6  -2  -7   289.2    13.9
   0   1   8   289.1    12.5
   0   8  -6   289.1    12.8
  -2  -1 -14   289.1    12.6
   3  -6 -11   289.1    13.5
  -3  -8   2   289.1    12.0
  -7   1  -1   289.1    13.0
   4  -4  -7   289.0    12.3
   4   5  -5   289.0    12.6
   5  -2  -6   289.0    13.5
  -7   4   3   289.0    13.1
  -7  -5 -10   289.0    12.6
   2   0  -6   288.9    11.8
  -4  -7  -3   288.9    11.7
  -2   0   6   288.8    12.0
   2   9  -1   288.8    11.9
   3 -15   8   288.7    12.9
   5  10   3   288.7    11.4
  -7   1  -1   288.7    13.1
   7   3   7   288.7    12.9
  -2   5   8   288.6    12.5
  -4   4  -5   288.6    12.9
  -4  -2 -10   288.6    12.7
  -4 -13   4   288.6    12.9
   4  -5  -9   288.5    12.3
  -6   1  10   288.4    13.1
   6   9  14   288.3    11.9
  -5   3  -5   288.2    12.7
   5   2  -4   288.2    13.0
 -10  -4 -16   288.2    14.0
   1   1  -8   288.1    12.4
   2   6  -5   288.1    11.9
   3   8  -2   288.1    12.2
   4   0 -10   288.1    13.0
   4   2  10   288.1    12.1
   3  -5  -8   288.0    12.1
  -4  11  -5   288.0    12.9
   5 -10   1   288.0    13.1
   1  -6  11   287.9    12.1
  -1   1  15   287.9    13.5
   2  -3 -11   287.9    13.2
   6   5   0   287.8    13.0
  -3   2 -11   287.7    12.7
  -3  -2  10   287.7    13.2
   4  -9   1   287.7    12.9
  -5   3   2   287.7    12.8
  -5   2  -1   287.7    12.6
  -2   2  16   287.6    14.1
   4  -5  -9   287.6    12.2
   7   8   3   287.6    12.7
  -8   0  -2   287.6    13.2
   9   0  -4   287.6    14.1
   1   2 -11   287.5    12.2
   5  -6  14   287.5    13.3
   0 -12  -4   287.3    11.4
  -3   0   3   287.3    12.1
  -4   5 -11   287.3    12.9
   0  -2  -8   287.2    11.7
  -1  -3  11   287.2    13.1
   2   1  14   287.2    12.1
   9   8  14   287.2    12.3
   1   6  -6   287.1    12.0
   5  -2   0   287.1    12.6
   5   1 -12   287.1    12.1
  -8   2   0   287.1    13.3
   4  -7  -2   287.0    13.0
   4   2  10   287.0    12.6
   6  -1 -10   287.0    12.2
   8   4  11   287.0    13.3
   0 -10   0   286.9    11.5
  -3   3 -14   286.9    13.2
   1 -10   8   286.8    12.8
   3 -15   8   286.8    12.5
   4  -3  -3   286.8    12.3
   4   2  18   286.8    13.0
   6   0  18   286.8    12.3
   8  -2   0   286.8    13.1
   8   9  11   286.8    12.9
   4  -6  -9   286.7    12.2
   3   4  10   286.6    11.7
  -4   9  -1   286.6    12.6
  -4   4  -5   286.6    12.5
  -5  -2 -15   286.6    13.2
  -6   1  10   286.6    13.4
   7   9  -2   286.6    11.9
   9   4   7   286.6    13.2
   5  -5  -7   286.5    12.4
   5  -2   0   286.5    12.5
  -7   0   5   286.5    13.3
  11   1   2   286.5    13.4
  -1   4  13   286.4    12.4
   1   6  -6   286.4    12.3
  -5 -10  -3   286.4    11.6
   0  -2  12   286.3    13.0
  -1   3   9   286.3    12.1
  -4  -3   9   286.3    13.1
   6   2   3   286.3    12.6
  -4   8   5   286.2    13.0
   8   4  11   286.2    12.8
   8   9  11   286.2    12.1
   9   8  14   286.2    13.2
   0   8  -6   286.1    12.5
  -5  -3   7   286.1    13.0
   6  -1  15   286.1    12.4
  -7   1  -1   286.1    13.0
   1   2  -4   286.0    11.8
  -2  -1 -14   286.0    12.8
  -3   1  -2   286.0    12.0
  -6   1 -15   286.0    13.8
   6   0  18   286.0    13.9
  -6  -5   0   286.0    12.4
   5  10   3   285.9    11.8
   6  -1  12   285.9    13.2
   1 -13  -4   285.8    11.9
   2  -1  13   285.8    12.9
  -3   6  11   285.8    13.4
   2   0   0   285.7    11.6
   4  -4   5   285.7    12.4
  -6   5  -2   285.7    12.8
  -6   5 -10   285.7    12.8
   6   0  18   285.7    12.4
   3   8  -1   285.6    11.5
  -7   8  -8   285.6    14.0
  -2   5   8   285.5    12.5
   3 -11   7   285.5    13.2
   3  -1   2   285.5    12.0
  -8  -9 -11   285.5    12.3
   1   2 -17   285.4    12.6
   2   4  11   285.4    12.4
  -4   5   9   285.4    13.2
   5  13  -4   285.4    13.2
   2   6  16   285.3    12.3
   3  -6 -11   285.3    11.9
  -4   7   2   285.2    12.7
  -3  -5 -13   285.1    12.5
   8   2   7   285.1    12.8
   1 -10   5   285.0    13.0
  -4  -5   5   285.0    12.4
  -5 -13   1   285.0    12.3
   7   0  -5   285.0    12.6
   1 -13  -4   284.8    11.8
  -2   1   6   284.8    11.9
  -3  -4  12   284.8    13.4
   5 -12   9   284.8    13.3
   5 -10   1   284.8    13.1
   6   0  -7   284.8    13.7
   8   6  -4   284.8    13.5
  -1   9 -12   284.7    13.2
   1   2   3   284.7    11.3
  -5  -4  -8   284.7    12.1
  -6 -12   0   284.7    12.5
   9   3  -2   284.7    12.5
  -5  -4  -8   284.6    12.6
  -5 -13   4   284.6    13.0
   6   0  -7   284.6    13.2
   3   9   0   284.5    11.5
   6  -5  -4   284.4    13.5
  -7  -8  -3   284.4    12.4
  -3   5   8   284.3    12.8
  -6  -2  -3   284.3    12.5
   0   8  -6   284.2    12.4
   7  -4  -3   284.2    12.7
  -7  -3  -7   284.2    12.9
  -8   0  -2   284.2    13.3
   2  -2 -16   284.0    12.3
  -2  -6   5   284.0    11.8
   5  13  -4   283.9    12.3
   0  -1  -8   283.8    11.6
   0  11  -5   283.8    12.6
   4  -4   5   283.8    12.6
   5   0  12   283.8    13.0
   0   0  10   283.7    11.7
   0  -8   6   283.7    12.4
   2   4   0   283.7    11.2
   3  10 -13   283.7    14.2
   6   0  -5   283.7    12.2
   7  -1   1   283.7    12.7
  -8  -4 -11   283.6    12.5
   0   0  11   283.5    11.9
  -4   0   8   283.5    12.5
  -5   2   0   283.5    12.6
  -6   1 -11   283.5    13.3
  -1  -2  -3   283.4    11.2
  -5   3  -5   283.4    12.9
  -7   8  -8   283.4    12.8
  -8   2   0   283.4    13.2
  -2  -6  15   283.3    13.1
  -3   1  -2   283.2    11.9
  -3  -1   7   283.2    12.4
  -3  -9   0   283.2    11.6
  -7  12  -4   283.1    12.8
   0  12   4   283.0    11.5
  10   8   2   283.0    12.3
  -1  10  -5   282.9    12.5
  -1   9 -12   282.9    12.8
  -2   4  -4   282.9    11.9
   3   4 -12   282.9    13.3
  -6   4 -16   282.9    13.0
  -2  -6  15   282.8    12.4
  -5   6   0   282.8    12.6
  -6   0 -11   282.8    13.1
   7   5  10   282.8    12.7
  11   1   2   282.8    13.2
  -5   2   6   282.7    12.6
  -5 -13   1   282.7    12.4
  -3   0   3   282.6    11.9
  -5   6 -14   282.5    13.0
   9   8  14   282.5    13.4
   1 -13  -4   282.4    11.6
   4   7   3   282.4    11.3
  -7  -9  -2   282.4    12.4
  -1  -2  -3   282.3    11.2
   2   4  11   282.3    11.6
   2   6 -15   282.2    12.5
   1   2   3   282.1    11.1
   3   8  -2   282.1    11.5
   6  -5  10   282.1    12.6
   3 -11   7   282.0    12.1
  -4  -7   2   282.0    12.0
  -6   5   4   282.0    12.9
   6  -1  15   282.0    13.1
   1  -9  10   281.9    11.9
   2   0  18   281.9    13.0
  -6   4  10   281.9    13.9
   0   0  10   281.8    12.5
   3   4  10   281.8    12.1
  -1  -3  11   281.7    11.8
   3   8  -1   281.7    11.3
   5  -5  -7   281.7    13.1
   3   0  -3   281.6    11.8
  -3  -5 -13   281.6    12.6
   6  -1 -10   281.6    13.4
  -7  -9  -2   281.6    12.3
   5   2  15   281.5    13.0
  11   1   2   281.5    12.8
   4  -9   9   281.4    13.1
  -7  -9  -3   281.4    12.2
   0   4  13   281.3    12.2
  -1  -2  -3   281.2    11.0
  -2   5   8   281.2    12.3
 -11  -1  -2   281.2    13.7
   4 -11   3   281.1    12.8
   5 -12   8   281.1    13.4
  -5  -3 -14   281.1    12.7
   6  -2  -7   281.1    12.2
  -1   9 -10   281.0    12.9
  -2  -4   0   281.0    11.3
   6  -7   1   281.0    12.8
  -6   0 -18   281.0    13.7
   2  -4   4   280.9    11.8
  -3   8   8   280.9    12.7
   3  -1   2   280.9    11.8
  -3  -8   2   280.9    11.9
  -5   2   6   280.9    12.5
  -8   0  -2   280.9    13.0
   3   0  -3   280.8    11.7
   4 -11   5   280.8    12.8
  -7   0   5   280.8    12.8
   8   6  -4   280.7    13.9
  -8  -7  -6   280.7    12.8
  -3  15  -8   280.6    13.2
   5   9  -2   280.6    11.5
  -3   0 -18   280.5    13.4
  -4  11  -3   280.5    12.5
   4  -9   9   280.5    12.1
   4  -4   5   280.5    12.2
   0 -10   0   280.4    11.9
  -4 -13   4   280.4    12.4
  -5   2   0   280.4    12.4
  -5 -10 -10   280.4    11.2
   2   5  20   280.3    12.6
   3   8  -1   280.3    11.7
  -3 -10  13   280.3    13.1
  -7  -2  -3   280.3    12.5
  -3  14  -2   280.2    13.2
   0  -2  12   280.1    11.9
  -5   5   7   280.1    12.9
   5  -4 -12   280.1    12.1
  -5  -2  11   280.1    13.7
  -7   4  -2   280.1    12.8
  -8   0  -2   280.1    12.7
   1 -10   5   280.0    12.6
   4   5  -7   280.0    12.6
  -6 -12   0   280.0    12.2
 -11 -10  -2   280.0    13.8
  -2   0   0   279.9    11.4
  -2  -4   6   279.9    12.1
  -4   5  10   279.9    13.2
  -6  -9 -14   279.9    12.7
   8   7   6   279.9    12.6
  -6   7  -1   279.8    13.1
  -3   5   8   279.7    12.5
  -4   2  -1   279.7    12.3
   6  10  -2   279.7    12.8
   5 -11  11   279.6    12.3
   1   2 -17   279.5    13.7
   1   2 -17   279.5    12.1
  -3  11  -7   279.5    12.7
  -5  12  -9   279.5    13.4
  -2   0   0   279.4    11.4
   6  -7   1   279.4    12.9
   0   2   8   279.3    11.4
  -2   2  16   279.3    12.4
   2   4   0   279.3    11.2
  -5   3  -7   279.3    12.8
  -5  -4  -8   279.3    11.8
   6   4   9   279.3    12.4
  -1  10  -5   279.2    12.4
   2   1  14   279.2    11.8
   8  -2   0   279.2    12.6
   3   2 -10   279.1    11.7
   5   6 -12   279.1    14.1
  -6 -12   0   279.1    12.3
  -8  -7  -6   279.1    12.7
  -6   1 -12   279.0    13.2
   7   9   2   279.0    12.7
   3   5  13   278.9    11.6
  -4   4  -5   278.9    12.5
   3 -15   8   278.8    13.5
   2  -4   4   278.7    11.9
  -4 -12   7   278.7    12.6
  -5   6   4   278.7    12.7
  -6  -7  -2   278.7    12.0
  -7  -5 -10   278.7    12.7
  -2  15   2   278.6    12.9
  -6  -2  -3   278.6    12.4
   0 -11   5   278.5    11.6
   6   0  11   278.5    12.2
  -1   6 -11   278.4    12.7
   3 -14   2   278.4    12.7
  -5   4   6   278.4    12.7
  -1  -2  17   278.3    13.0
  -3   8   8   278.3    12.8
   3  -6   5   278.3    12.1
  -1  -6   6   278.2    12.1
  -6   5   4   278.1    12.9
  -4  -7  -3   278.0    11.3
  -5  10 -12   278.0    13.4
  -7   0   5   278.0    12.8
   8  -2   0   278.0    12.9
   1  -9  10   277.9    12.5
   3 -15   8   277.9    13.1
  -6   7 -10   277.9    12.6
  -8  -7  -6   277.9    12.3
  -6   1 -15   277.8    12.7
  -6   1  10   277.7    13.5
   7 -12   4   277.7    13.4
  -9  -8 -14   277.7    13.7
  -1  -2  17   277.6    12.2
   4  -2   8   277.6    12.0
  -5   3 -10   277.6    13.0
  11  10   2   277.6    12.2
  -1   7 -12   277.5    12.3
   5  10   3   277.5    11.0
  -1  -3  11   277.4    12.6
   4   9  -3   277.4    12.3
   1   2   3   277.2    10.8
   4   5  -5   277.2    12.4
   7 -12   4   277.2    12.8
  -4   0   8   277.1    12.6
  -3   8   0   277.0    12.4
   2   6 -15   276.9    13.7
   6  -2  -7   276.9    13.0
   7  -4  -3   276.9    13.3
  -5  10  -1   276.8    12.4
  -5   6 -14   276.8    13.0
  -6  -1 -19   276.8    13.8
  -1  -2 -12   276.7    12.3
   3  -7  12   276.7    11.9
   0   1   8   276.6    11.3
  -3  15  -8   276.6    13.1
  -3  -9 -10   276.6    11.3
   7  -8   8   276.5    13.2
  -7  -9  -2   276.5    12.3
   2   5 -15   276.4    13.5
  -6   7  -1   276.4    12.6
   7  -4   2   276.4    12.7
  -6  -7   3   276.3    12.4
  -4  -3   9   276.2    12.8
   6   1  19   276.2    12.9
   9  10   1   276.2    11.9
   3   9  10   276.1    11.2
  -6  -5   0   276.1    12.3
  -9  -4  -7   276.1    12.5
  -1  10  -8   276.0    12.7
  -4  -2 -18   276.0    13.0
  -5   9   0   276.0    13.0
   0  11  -5   275.9    12.4
  -3   1  -2   275.9    11.7
  -5   2   6   275.9    12.6
  -4  -7  -3   275.8    11.2
  -5  -9   2   275.8    12.2
   6  12   0   275.7    12.3
  -2  -4   0   275.6    11.0
   3  -8   0   275.6    12.2
   4 -11   5   275.6    12.0
  -7   4   3   275.6    12.9
   0  -1  -8   275.5    11.9
  -1  -2  17   275.5    12.2
  -3  -4 -10   275.5    11.9
  -4 -12   7   275.5    12.1
  -3   0 -18   275.4    13.0
   6  12   0   275.4    12.6
   4   5  -5   275.3    11.5
   5  -6   0   275.3    12.3
   6  -5  -4   275.3    12.8
   6   5   6   275.3    12.0
  -2   3  11   275.2    12.0
   7  -4   2   275.2    12.8
  -2  -8   0   275.1    11.0
  -4   5   9   275.1    12.8
  -5   7   6   275.1    12.7
  -3   3 -14   275.0    12.4
   3   0  -3   275.0    11.8
   6  -7   1   275.0    12.6
  -7   4   3   275.0    12.7
   8   4  11   275.0    12.6
  -2  15   2   274.8    12.1
  -3  -8   2   274.8    11.4
  -4   7   2   274.8    12.2
  -5   7   6   274.8    12.5
   6  -5  -4   274.8    12.3
  -8  -7  -6   274.8    12.2
  -5  10 -12   274.7    13.6
  -5   0 -17   274.7    12.9
  -9   3  -9   274.7    12.6
  -3  -1   3   274.6    11.6
   5  10  10   274.5    10.9
   6  -9   2   274.5    12.5
   7   4  -4   274.4    13.2
  -8  -6   4   274.4    12.9
  -2  15   2   274.3    12.1
  -4   4  -5   274.3    11.9
  -4  -5   7   274.3    11.9
   0  10   0   274.2    11.5
   1   7  10   274.2    11.6
  -2  -2 -10   274.2    11.6
  -3  -8   1   274.2    11.5
   4   4 -12   274.1    12.7
   6   7   2   274.1    12.1
  -9  -8 -14   274.1    13.1
  -4   3  -1   274.0    11.9
  -1  13   9   273.9    12.0
  -4   5 -11   273.9    12.4
  -4 -13   4   273.9    12.3
   5 -11  11   273.9    11.9
  -5 -10  -3   273.9    11.2
  -7  -4   4   273.9    12.6
  -9   2   5   273.9   -13.6
  -1  13   9   273.8    11.8
  -3   8   8   273.8    12.5
   3  -1   2   273.8    11.5
  -4   9  -9   273.8    13.1
   4   0 -10   273.8    11.5
   4   2  18   273.8    11.8
  -7   8  -8   273.8    12.4
   2  -4  -8   273.7    11.4
  -4  -2 -10   273.7    12.2
   6  -2  -7   273.7    11.9
  -7  -9   5   273.7    12.9
  -5 -13   1   273.6    11.8
   0   1 -11   273.5    12.8
   0  -9   0   273.5    11.0
  -2  -6   5   273.5    11.3
   6   3  -2   273.5    12.7
   0  -8   6   273.4    11.3
   3 -14   2   273.4    11.9
  -3  14  -2   273.4    12.3
  -8   2   0   273.4    12.5
   0   0 -10   273.3    11.4
  -2   4   8   273.3    11.9
   4 -11   3   273.3    11.9
  -4  -9   3   273.3    12.1
  -6 -10   2   273.3    12.4
  -2   4  -4   273.1    11.8
   6  -4  16   273.1    11.7
   0   0  11   273.0    12.2
   3   4 -12   273.0    12.6
  -4  13  -5   273.0    13.1
  -4   1   5   273.0    12.1
  -4  -2 -10   273.0    11.9
   6   0  11   272.9    12.6
  -5  -9   2   272.8    11.9
   4  -8 -10   272.7    13.5
  -4   1   5   272.7    12.0
  -5   6   4   272.7    12.3
   5   3  -7   272.7    12.5
  -6   5   4   272.7    12.7
   6   4   9   272.7    12.2
   4  -7  -2   272.6    12.2
   5  -3   5   272.6    12.1
   5   9  -2   272.6    12.2
   2   6  -5   272.5    11.2
   3  -5  -8   272.5    12.4
   4  -4   5   272.5    12.2
  -5  -4  -8   272.5    12.0
   0 -10   0   272.4    11.5
  -2  -1  -8   272.4    11.5
   4  -3   1   272.4    11.9
  -5  12  -8   272.4    13.2
   7   5  10   272.4    11.8
  -2  -4   0   272.2    10.9
   3   8  -2   272.2    11.1
   4   2  10   272.2    11.4
   6  10  -2   272.2    12.7
  -2   0  -4   271.9    11.1
   8   0   2   271.9    12.5
   8   6  -4   271.9    11.7
   4   2  18   271.8    11.6
   5   3  -7   271.8    11.4
  -6   5 -10   271.8    12.2
   6   4  10   271.8    11.8
   0 -10  14   271.7    12.0
   2  -3 -11   271.7    11.4
  -1  -2  -3   271.6    10.7
  -2  15   2   271.6    12.4
  -3   5   8   271.6    12.2
  -5  12  -8   271.6    12.5
   1  -9  10   271.5    11.6
   2 -10   3   271.5    11.6
   5  -2  -6   271.5    11.8
   4   2  10   271.4    11.8
   5  13  -1   271.4    12.1
   3  -7  12   271.3    12.7
  -6   9  -2   271.3    12.9
  -5   4   9   271.2    12.8
  -8  -1 -13   271.2    13.4
   0 -12  -4   271.1    10.8
   1 -10   5   271.1    11.4
  -1   0  -4   271.1    10.9
   2   5 -15   271.1    12.0
   3  -5  -8   271.1    11.4
  -5   6   8   271.1    12.9
  -6  -7  -2   271.1    11.9
   3   4  -7   271.0    12.1
  -4  -7   2   271.0    11.6
  -7   0 -10   271.0    12.9
   4 -13   5   270.9    12.9
  -7  -7  -9   270.9    12.2
  -1   6 -11   270.8    11.9
  -3   6  11   270.8    12.2
  -5   4   6   270.8    12.2
   5   4   8   270.8    11.8
   2  -3 -11   270.7    11.3
  -2   0 -18   270.7    12.6
  -3  15  -8   270.7    13.8
   4  -3   1   270.7    11.9
   5 -10  12   270.7    13.0
   6   7   2   270.7    11.5
  -4  -4  12   270.6    12.4
   7 -11   5   270.6    12.2
  -3   8   0   270.5    12.1
   4  -7  -2   270.5    11.9
   5 -12   8   270.5    11.9
   6  -1  15   270.5    11.7
   0  12  -6   270.4    12.3
  -4   8  10   270.4    12.4
  -4   2  -8   270.4    11.8
  -5  12  -9   270.4    12.4
   6  -9   2   270.4    12.7
  -7  -9   5   270.4    12.9
   4  12  -7   270.3    11.9
   5  -3   5   270.3    12.1
  -5   1   7   270.3    12.3
   5  -7  -6   270.1    12.9
   4   3  -9   270.0    12.3
   4   3  -9   270.0    11.4
  -4  -9   3   270.0    11.7
   5  -4  -6   270.0    11.9
  -6   7 -10   270.0    12.2
   5  -9   0   269.9    12.5
  -6   9  -2   269.9    12.5
   7   0  10   269.9    12.5
   1   0   4   269.8    10.8
  -6   1 -15   269.8    12.7
  -8  -4 -11   269.8    12.7
  -8  -5  -4   269.8    12.3
  -2  -4 -11   269.7    11.9
   4   7  -2   269.7    11.0
   5  -4  -9   269.7    11.6
   7   0  -5   269.7    11.8
   0   2 -12   269.6    11.6
   5   4   8   269.6    11.8
  -6  -4 -10   269.6    11.8
  -2   4  -4   269.5    11.4
  -4   7   2   269.5    12.1
   9  -3   9   269.5    12.9
   0  10   0   269.3    11.3
  -5  12  -8   269.1    12.4
   5  13  -1   269.1    12.3
  -3   5   8   269.0    12.0
   0  -8   6   268.9    11.8
   0  10   0   268.9    11.5
   1   0   4   268.9    11.0
   4   3   9   268.9    11.8
   6   3  -2   268.9    12.2
   8   0   2   268.9    12.2
   4  -9   9   268.8    11.7
   4   7  -2   268.8    11.0
  -6  -3   2   268.8    11.9
  -8   2   3   268.8    12.9
   2   0  18   268.7    11.8
   3   4 -12   268.7    11.5
   4 -13   5   268.7    11.7
  -7  -1  -3   268.7    12.5
  -9 -10  -1   268.7    12.7
  -3  -4  12   268.6    11.8
  -4   9  -9   268.6    12.7
   5   9  -2   268.6    11.1
  -9  -8 -14   268.6    12.3
   2   2  10   268.5    11.1
  -5  -2 -15   268.5    12.3
  -6   5 -10   268.5    12.8
  -6  -3   2   268.5    12.0
   0  10 -14   268.4    13.1
   0   2  13   268.3    12.3
  -5   9   0   268.3    12.2
   5  -1  -7   268.3    11.6
  -6 -10   2   268.3    12.1
  -3 -10  13   268.2    13.1
  -4  -5   5   268.2    12.0
   5  -6   0   268.2    12.2
   5  -4  -6   268.2    12.5
  -5  -9   2   268.2    11.8
  -1   9 -10   268.1    12.2
  -4  -5   5   268.1    11.5
   7  -4  -3   268.1    12.6
   0   0 -10   268.0    11.9
  -1   2  -4   268.0    11.0
  -2  -4   6   268.0    11.2
   2   5 -15   268.0    12.8
  -4  -7   2   268.0    11.6
   5  -4  -9   268.0    12.7
  -6   7  -1   268.0    12.3
   3  -6 -11   267.9    13.0
   6  12   0   267.9    11.0
   2   2  10   267.8    11.7
  -3   7   6   267.8    12.0
  -4  -4  12   267.8    12.9
   6  -5   0   267.7    12.1
   0  -5 -19   267.6    11.9
   0  10   0   267.6    11.6
   6  -9   2   267.6    12.4
   6  10  -2   267.6    11.2
  -7  -9   5   267.6    12.6
  -8  -7   4   267.6    12.7
   5 -10  12   267.5    11.8
   5  -6  -4   267.5    11.9
  -6   0 -11   267.5    12.6
  -6  -4  -9   267.5    12.3
   7 -12   4   267.5    12.1
   7   0  10   267.5    12.1
   3  -9  11   267.4    12.7
   4  13  -6   267.4    13.1
   5  13  -1   267.4    11.2
  -2   1 -13   267.3    11.9
   8   7   6   267.3    11.9
 -11  -3  -5   267.3    13.0
  -4  -9   3   267.2    11.8
   7   9  -5   267.2    11.3
   7   9   2   267.2    11.2
  -3  15  -8   267.1    13.1
  -4  -2 -18   267.1    12.7
  -6  -4  -9   267.1    11.5
  -6 -12   0   267.1    11.7
   0  -2  -8   267.0    11.4
   4  -3   1   267.0    11.7
   9   8  14   267.0    11.7
  -4   2  -1   266.9    11.9
   4  -2   8   266.9    12.0
  -5   4   9   266.9    12.9
  -5 -13   4   266.9    12.2
  -3   6  11   266.8    12.6
   5  -2  -6   266.8    12.3
   0   0 -10   266.6    11.7
  -1  -7 -10   266.6    11.0
  -2  -4   0   266.6    10.7
  -5   4   9   266.6    12.5
   8  -4   4   266.6    12.4
  -4   8   5   266.5    12.0
  -4 -13   4   266.5    11.6
  -7  -7   1   266.5    12.0
  -5  10 -12   266.4    12.4
   0  -8   6   266.3    11.1
  -3   0   3   266.3    11.3
   5  -8   9   266.3    11.7
  -5   1   7   266.3    12.3
   2  -1  13   266.2    11.3
  -3   8   0   266.2    11.7
   5  -3   5   266.2    12.0
   0  -1  -8   266.1    11.4
  -1   5   8   266.0    11.4
  -3   7   6   266.0    11.7
   8   7   6   266.0    11.9
   0   0 -11   265.9    11.3
   3   0  18   265.9    12.3
  -4  11  -5   265.9    12.0
  -4  -7  -3   265.9    10.9
   5  -4  -6   265.9    12.7
  -5   0 -12   265.9    12.5
  -7   4   3   265.9    12.5
   0  -2 -13   265.8    11.4
  -3   7 -12   265.8    12.4
   6  -5   0   265.8    12.3
  -8  -4 -11   265.8    12.8
   0  -4 -13   265.7    12.0
  -6 -10  -1   265.7    11.6
  -6   5   0   265.6    12.2
   1 -11   1   265.5    11.6
   5 -11  11   265.5    12.6
   5  -3   5   265.5    11.9
  -6  -3   2   265.5    11.9
  -2  -4   6   265.4    11.7
   4  -8  -5   265.4    12.5
   4   7  -2   265.4    11.6
   5  -6  -4   265.4    12.3
   5   2 -11   265.4    13.1
  -6  -7   1   265.4    11.8
  -5   8  -9   265.3    12.1
  -6  -4  -9   265.3    12.0
   6  -7   1   265.2    12.3
  -6   5   0   265.2    12.4
   0  -9   0   265.1    11.1
   4 -12  -4   265.1    11.8
  -5   4   6   265.1    12.1
   4   9  -3   265.0    11.6
   8   0   2   265.0    12.3
 -11 -10  -2   265.0    13.0
  -4  11  -5   264.9    12.6
   4   7   3   264.9    10.6
   5 -12   8   264.9    12.5
   3  -8   0   264.8    11.8
   5  -3   0   264.8    11.8
  -5   3  -3   264.8    12.1
   6   4   9   264.7    11.6
   6   5   0   264.7    11.3
   9  10   1   264.7    11.3
  -2  -6  15   264.6    11.8
   4   5  -5   264.6    11.0
  -5   7   6   264.6    12.1
   7   0  10   264.6    12.3
   8  -2   3   264.6    12.2
   0   2  13   264.5    11.4
   3  -8   0   264.5    11.7
  -3  -2 -17   264.5   -12.4
   6  -5  10   264.5    11.7
  -1  11  -1   264.4    11.4
   2   4  11   264.3    11.5
  -7  -9  -2   264.3    11.7
   0  -5 -19   264.2    12.6
  -1  -7 -10   264.2    11.3
  -2   4   8   264.2    11.8
  -6   0 -18   264.2    12.6
   6   7  -1   264.2    12.2
  -7   0 -10   264.2    11.8
   7   9   2   264.2    11.9
   4  -8 -10   264.1    12.7
   7   7   9   264.1    11.8
   1   5  15   264.0    11.5
   3  -7  13   264.0    12.5
  -4  13  -5   264.0    12.2
   4   4 -12   264.0    13.0
  -5  -2 -15   264.0    12.3
   5  10   3   264.0    11.0
   8   7  -4   264.0    12.7
   1   0   4   263.9    10.6
   3  -6   5   263.9    11.8
   6   4  10   263.9    11.9
 -11 -10  -2   263.9    12.4
   2   2  10   263.8    11.5
   5   0  12   263.7    12.0
   7  -7  -3   263.7    13.0
   1 -11   0   263.6    11.0
   4   3   9   263.6    11.1
   6  -5  10   263.6    12.3
   9  10   1   263.6    13.0
  -2   5 -15   263.5    12.3
   2   6  -5   263.5    11.6
  -6   5 -10   263.5    12.5
  -8   4  -4   263.5    12.6
  -2  -2 -10   263.4    11.4
   8   6  -4   263.4    11.4
   0  11  -5   263.3    11.9
   0 -11   5   263.3    11.0
   1  -1 -15   263.3    11.2
   2   4  11   263.3    10.9
  -3   7 -13   263.3    12.2
   4   6   6   263.3    10.8
   7   9  -5   263.3    12.6
   7  10   5   263.3    10.9
  -3   8   0   263.2    11.5
  -4  -2 -18   263.1    12.2
  -4  -3   9   263.1    11.6
   5   0  17   263.0    12.1
  -1  -2  17   262.9    13.1
   1   4  10   262.9    11.5
  -2  -8   0   262.9    10.7
  -3   7 -12   262.9    12.3
  -4   2  -8   262.9    11.5
  -7   7   3   262.9    12.4
   0   2 -12   262.8    12.1
  -5   5 -12   262.8    12.7
   6  -1 -10   262.8    13.3
   6   2   3   262.8    11.9
  -6 -10  -1   262.8    11.5
  -9 -10  -7   262.7    12.3
  -2   4  -4   262.6    11.3
  -9  -6  -7   262.6    12.6
   2  -4  -8   262.5    10.9
  -3  -1   3   262.5    11.1
  -9   1 -11   262.5    13.1
 -11  -7 -12   262.5    11.9
  -5  -3   6   262.4    11.7
   8   4  -8   262.4    11.6
  -3   8   8   262.3    12.2
   6   2   3   262.3    11.7
   2   1   8   262.2    10.8
   3  -7  -6   262.2    11.4
  -3   6  -5   262.2    11.9
  -3  -8   1   262.2    10.8
  -5  10 -12   262.2    12.2
   5  -6  -4   262.2    12.4
  -5   0 -12   262.2    12.1
   6  -9   2   262.2    12.3
   9  -2  -5   262.2    12.1
  -1  -7 -10   262.1    11.4
  -4  -5  13   262.1    12.6
  -6   5   4   262.1    12.0
   5  -5  12   262.0    11.5
   5   4   8   262.0    11.1
   7  -7  -6   262.0    12.1
  -8   7  -8   262.0    12.7
   0  -4 -13   261.9    12.0
  -2 -14   7   261.9    12.4
   6  -5  -4   261.9    11.8
   1 -11   1   261.8    10.9
  -2  -1  11   261.8    12.2
   3   4  -7   261.8    11.7
   4 -11   5   261.8    12.3
   5  -8   9   261.8    12.2
  -5   4  12   261.8    13.2
  -5   3 -10   261.8    11.8
   6   7  -1   261.8    11.9
   2   0 -16   261.5    12.3
  -8  -8   4   261.5    12.1
   1 -13  -4   261.4    10.8
  -1 -12   9   261.4    11.5
  -4   2  -1   261.4    11.4
   4  13  -4   261.4    11.6
   4  -2   8   261.3    11.7
   4   7   3   261.3    10.8
   5   6  -7   261.3    12.4
  -7   8  -8   261.3    12.6
   2  -4  -8   261.2    11.6
  -6  -5 -15   261.2    12.0
  -4   3  -1   261.1    11.6
   8   7  -4   261.1    11.4
  -4   1   5   261.0    11.5
   7   3  17   261.0    12.5
  -8  -6   4   261.0    12.1
  -2   1 -13   260.9    11.8
  -3  13 -11   260.9    12.7
  -4  -5 -16   260.9    12.2
  -5   0 -17   260.9   -12.6
  -8   2  -3   260.9    12.0
   4   9  -3   260.8    10.8
   4  13  -4   260.8    12.0
  -6 -12   7   260.8    12.7
   2   5  20   260.7    13.0
   3  -8   0   260.7    11.4
   4  -3   1   260.7    11.6
   5  -4  -6   260.6    11.3
  -6  -2  -3   260.6    11.6
  -8  -7   4   260.6    12.7
  -3  -6   0   260.5    10.7
  -6   1 -11   260.5    11.6
  -2   5 -15   260.4    12.3
  -3   9 -11   260.4    12.7
  -7   7   6   260.4    12.9
  -5   3  -5   260.3    11.5
   7   9  -5   260.3    11.2
  10   1  13   260.3    12.2
   0 -11  -1   260.2    10.5
   5  -6   0   260.2    11.8
  -5 -10 -10   260.1    10.4
   0   2  13   260.0    12.0
   2   8   0   260.0    10.6
  -3  -4   7   260.0    11.2
   5   3  -6   260.0    11.2
  -7  -4   4   260.0    12.2
[truncated: 1,377,074 more chars]
