# Supplementary material for: Molecular replacement for small-molecule crystal structure determination from X-ray and electron diffraction data with reduced resolution
Source: Acta Crystallogr A Found Adv. 2023 Oct 19;79(Pt 6):504–14. doi: 10.1107/S2053273323008458 (PMC10626656; doi:10.1107/S2053273323008458)
Supplement: Supplementary file 2 [file a-79-00504-Isup2.hkl]

data_I                                                                          
_shelx_title ' BI-3812_E6 in P-1'                                               
_shelx_refln_list_code          4                                               
_shelx_F_calc_maximum      127.10                                               
_exptl_crystal_F_000       688.00                                               
_reflns_d_resolution_high  0.6641                                               
                                                                                
loop_                                                                           
 _space_group_symop_operation_xyz                                               
 'x, y, z'                                                                      
 '-x, -y, -z'                                                                   
                                                                                
_cell_length_a     8.9480                                                       
_cell_length_b    12.1900                                                       
_cell_length_c    14.8810                                                       
_cell_angle_alpha  83.865                                                       
_cell_angle_beta   75.600                                                       
_cell_angle_gamma  80.454                                                       
                                                                                
_shelx_F_squared_multiplier     1.000                                           
                                                                                
loop_                                                                           
 _refln_index_h                                                                 
 _refln_index_k                                                                 
 _refln_index_l                                                                 
 _refln_F_squared_calc                                                          
 _refln_F_squared_meas                                                          
 _refln_F_squared_sigma                                                         
 _refln_observed_status                                                         
   1   0   0         27.63         27.60         0.48 o                         
   2   0   0        205.63        224.35         3.23 o                         
   3   0   0       2881.49       2554.41        49.30 o                         
   4   0   0        329.15        268.21         3.99 o                         
   5   0   0        226.16        188.53         2.98 o                         
   6   0   0         94.11         92.04         1.70 o                         
   7   0   0        397.66        400.50         5.98 o                         
   8   0   0          4.10          5.59         0.39 o                         
   9   0   0         44.71         42.13         1.19 o                         
  10   0   0        112.58        112.18         2.15 o                         
 -10   1   0         26.18         25.48         0.85 o                         
  -8   1   0         30.53         29.36         1.36 o                         
  -7   1   0         46.95         46.92         1.11 o                         
  -6   1   0        178.50        167.05         2.77 o                         
  -5   1   0        285.97        303.07         4.56 o                         
  -4   1   0        151.49        150.11         2.41 o                         
  -3   1   0          0.21          0.83         0.15 o                         
  -2   1   0        630.74        486.42         9.61 o                         
  -1   1   0       1159.88       1114.44        15.20 o                         
   0   1   0        938.06        717.61        22.19 o                         
   1   1   0        101.32         94.40         1.35 o                         
   2   1   0       2291.65       1976.00        26.91 o                         
   3   1   0       2365.72       2157.83        29.46 o                         
   4   1   0         34.11         34.82         0.77 o                         
   5   1   0        411.85        365.17         5.37 o                         
   6   1   0          0.69          0.19         0.16 o                         
   7   1   0        192.68        190.66         4.49 o                         
   8   1   0         29.12         28.43         0.83 o                         
   9   1   0         87.73         87.49         1.76 o                         
  10   1   0          0.21          0.44         0.23 o                         
  11   1   0          1.79          1.55         0.32 o                         
 -10   2   0         35.41         31.46         0.95 o                         
  -9   2   0          0.95          0.97         0.25 o                         
  -8   2   0        224.33        219.86         3.59 o                         
  -7   2   0         18.49         14.70         0.67 o                         
  -6   2   0        236.51        254.96         3.98 o                         
  -5   2   0        257.85        225.46         3.52 o                         
  -4   2   0        796.92        733.80        10.34 o                         
  -3   2   0        345.67        379.72         5.46 o                         
  -2   2   0        407.12        314.99         4.49 o                         
  -1   2   0         96.01         75.16         1.15 o                         
   1   2   0        382.98        357.79         4.90 o                         
   2   2   0      16155.64      15994.68       613.04 o                         
   3   2   0          2.38          3.17         0.20 o                         
   5   2   0       1962.37       1945.79        26.75 o                         
   6   2   0        950.18        938.34        13.19 o                         
   8   2   0          3.47          3.54         0.32 o                         
   9   2   0        352.04        342.27         5.26 o                         
  10   2   0         25.67         22.67         0.80 o                         
  11   2   0          7.99          7.51         0.50 o                         
 -10   3   0          0.53          0.84         0.23 o                         
  -9   3   0         18.27         18.73         0.71 o                         
  -8   3   0         46.19         43.34         1.10 o                         
  -7   3   0         54.10         47.17         1.13 o                         
  -6   3   0         43.17         41.47         1.31 o                         
  -5   3   0        227.95        195.22         3.13 o                         
  -4   3   0        433.99        447.85         6.48 o                         
  -2   3   0       3627.83       3312.08        45.09 o                         
  -1   3   0       4334.69       3796.19        51.80 o                         
   0   3   0          4.61          3.44         0.18 o                         
   1   3   0        782.70        865.00        11.78 o                         
   3   3   0       1933.39       1799.08        24.57 o                         
   5   3   0        115.69        104.33         1.78 o                         
   6   3   0        138.92        154.09         2.53 o                         
   7   3   0          0.03          0.38         0.19 o                         
   8   3   0          0.18          0.25         0.21 o                         
   9   3   0        316.09        326.82         5.05 o                         
  10   3   0         13.94         12.67         0.65 o                         
  11   3   0         99.22        105.62         2.08 o                         
 -10   4   0         28.84         28.61         1.15 o                         
  -9   4   0         37.02         39.73         1.07 o                         
  -8   4   0         37.20         37.31         1.00 o                         
  -7   4   0         99.35        103.55         1.96 o                         
  -6   4   0         19.14         14.66         0.72 o                         
  -5   4   0          1.04          1.29         0.22 o                         
  -4   4   0       2242.51       2342.97        32.17 o                         
  -3   4   0       2935.57       2963.67        40.49 o                         
  -2   4   0        139.97        154.23         2.37 o                         
  -1   4   0        726.42        740.45        10.22 o                         
   0   4   0       1847.83       1949.92        39.15 o                         
   1   4   0       1397.14       1356.69        18.45 o                         
   2   4   0        210.54        217.03         3.06 o                         
   3   4   0         72.05         50.30         0.87 o                         
   4   4   0       1490.07       1567.51        37.83 o                         
   5   4   0       1756.58       1810.85        24.89 o                         
   6   4   0        113.30        105.00         1.84 o                         
   7   4   0        109.68        108.18         1.94 o                         
   8   4   0        131.72        142.10         2.47 o                         
   9   4   0          2.60          1.51         0.28 o                         
  10   4   0         22.08         19.01         0.72 o                         
  11   4   0          0.13          0.52         0.25 o                         
  -9   5   0        158.12        172.03         2.98 o                         
  -8   5   0         25.35         24.38         0.97 o                         
  -7   5   0         75.02         71.13         1.50 o                         
  -6   5   0        222.59        201.71         3.29 o                         
  -5   5   0         39.50         44.69         1.04 o                         
  -4   5   0        349.88        346.74         5.15 o                         
  -3   5   0         38.81         34.09         0.78 o                         
  -2   5   0        675.59        711.91         9.94 o                         
  -1   5   0        125.38        137.59         2.07 o                         
   0   5   0       1531.05       1567.80        26.77 o                         
   1   5   0        385.56        415.94         5.73 o                         
   2   5   0        174.89        259.97         3.64 o                         
   3   5   0        160.06        189.47         2.76 o                         
   4   5   0       2373.52       2353.21        32.14 o                         
   5   5   0        753.92        781.17        12.61 o                         
   6   5   0        243.88        223.34         3.45 o                         
   7   5   0        699.95        723.91        10.31 o                         
   8   5   0         32.50         34.45         0.91 o                         
   9   5   0         21.66         20.75         0.73 o                         
  10   5   0          0.82          0.69         0.25 o                         
  11   5   0         72.22         67.29         1.51 o                         
  -9   6   0          3.65          4.24         0.38 o                         
  -8   6   0         22.06         24.37         0.81 o                         
  -7   6   0        431.92        410.45         6.19 o                         
  -6   6   0          6.93          9.37         0.49 o                         
  -5   6   0        208.32        202.05         3.25 o                         
  -4   6   0        595.97        626.10         8.96 o                         
  -3   6   0         99.64         94.00         1.77 o                         
  -1   6   0        471.83        423.59         5.98 o                         
   0   6   0       2193.70       2107.95        38.41 o                         
   1   6   0        126.72        173.76         2.47 o                         
   2   6   0         82.66         94.01         1.41 o                         
   3   6   0        189.22        185.71         3.72 o                         
   4   6   0          0.68          0.23         0.12 o                         
   5   6   0        112.89        106.79         1.77 o                         
   6   6   0         82.90         85.78         1.55 o                         
   7   6   0       1203.12       1241.10        17.31 o                         
   8   6   0          5.94          5.69         0.39 o                         
   9   6   0          2.97          3.63         0.35 o                         
  10   6   0        303.83        319.47         5.00 o                         
  11   6   0          0.25          0.52         0.24 o                         
  -9   7   0          9.65          9.86         0.55 o                         
  -8   7   0         85.96         96.59         1.92 o                         
  -7   7   0        486.91        470.05         7.02 o                         
  -6   7   0         74.33         66.45         1.42 o                         
  -4   7   0        186.02        159.26         2.63 o                         
  -3   7   0        122.08        137.48         2.27 o                         
  -2   7   0          0.70          1.40         0.16 o                         
  -1   7   0          4.53         13.94         0.52 o                         
   0   7   0       1121.52       1142.20        15.65 o                         
   1   7   0       1065.92       1156.55        15.81 o                         
   2   7   0       2084.71       2040.02        27.76 o                         
   3   7   0        124.54        129.34         1.94 o                         
   4   7   0        136.20        132.70         2.05 o                         
   5   7   0         10.98         14.49         0.67 o                         
   6   7   0          7.21          3.78         0.30 o                         
   7   7   0       1103.35       1190.11        16.60 o                         
   8   7   0          4.56          4.33         0.34 o                         
   9   7   0         30.75         28.63         1.27 o                         
  11   7   0          1.66          1.70         0.30 o                         
  -9   8   0         12.98         12.40         0.65 o                         
  -8   8   0         74.11         71.38         1.56 o                         
  -7   8   0         77.25         68.41         1.48 o                         
  -6   8   0         24.44         25.30         1.10 o                         
  -5   8   0         92.38         87.43         1.69 o                         
  -4   8   0        129.10        127.00         2.20 o                         
  -3   8   0        220.69        206.90         3.24 o                         
  -2   8   0          5.47         12.48         0.42 o                         
  -1   8   0         25.68         28.13         0.62 o                         
   0   8   0         26.82         27.26         0.55 o                         
   1   8   0       1365.73       1321.34        18.07 o                         
   2   8   0        209.55        196.50         2.82 o                         
   3   8   0        141.76        146.54         2.18 o                         
   4   8   0        261.28        256.51         3.73 o                         
   5   8   0        398.68        426.37         7.74 o                         
   6   8   0        163.98        168.86         2.68 o                         
   7   8   0          9.26          8.48         0.42 o                         
   8   8   0          2.53          2.96         0.30 o                         
   9   8   0         17.86         17.04         0.64 o                         
  11   8   0          0.66          0.93         0.26 o                         
  -8   9   0          9.02          8.90         0.51 o                         
  -7   9   0         13.66         12.92         1.20 o                         
  -6   9   0         31.92         34.56         0.95 o                         
  -5   9   0        213.30        200.12         3.27 o                         
  -4   9   0         85.17         76.65         1.52 o                         
  -3   9   0         22.86         27.96         0.83 o                         
  -2   9   0          7.76          8.93         0.36 o                         
   0   9   0        179.00        195.12         2.88 o                         
   1   9   0        271.21        295.02         4.19 o                         
   2   9   0        482.90        450.10         6.28 o                         
   3   9   0        240.09        225.71         3.26 o                         
   4   9   0          5.09          6.45         0.27 o                         
   5   9   0          2.35          1.72         0.21 o                         
   6   9   0         97.78        108.87         1.86 o                         
   7   9   0        323.85        337.80         5.04 o                         
   8   9   0         76.29         73.77         1.48 o                         
   9   9   0        140.15        141.69         2.49 o                         
  10   9   0          0.87          1.86         0.87 o                         
  11   9   0          1.12          1.12         0.28 o                         
  -8  10   0          6.14          5.82         0.43 o                         
  -7  10   0          3.39          2.19         0.29 o                         
  -6  10   0          1.02          0.20         0.20 o                         
  -5  10   0          2.37          2.84         0.38 o                         
  -3  10   0        151.17        147.64         2.45 o                         
  -2  10   0         34.93         27.88         0.69 o                         
  -1  10   0          0.01          0.35         0.13 o                         
   0  10   0        224.27        214.84         3.17 o                         
   1  10   0          0.50          0.56         0.30 o                         
   2  10   0        206.48        188.36         2.75 o                         
   3  10   0        433.12        444.72         6.24 o                         
   4  10   0        731.44        770.24        10.69 o                         
   5  10   0         28.64         28.41         0.66 o                         
   6  10   0         63.60         59.74         1.17 o                         
   7  10   0         52.51         56.50         1.27 o                         
   8  10   0         25.89         24.89         0.74 o                         
   9  10   0         15.37         14.62         0.81 o                         
  10  10   0         28.07         25.96         1.11 o                         
  11  10   0         34.38         29.38         1.37 o                         
  -8  11   0         54.42         61.74         2.49 o                         
  -7  11   0          2.95          3.64         0.35 o                         
  -6  11   0         24.55         25.98         0.82 o                         
  -5  11   0         64.71         70.86         1.49 o                         
  -4  11   0         93.17         97.72         2.05 o                         
  -3  11   0         23.32         23.97         0.69 o                         
  -2  11   0        183.01        168.33         2.71 o                         
  -1  11   0        176.43        183.15         2.82 o                         
   0  11   0         85.87         81.82         2.81 o                         
   1  11   0        577.42        567.46         7.92 o                         
   2  11   0         43.77         48.13         0.86 o                         
   3  11   0        729.78        728.46        10.09 o                         
   4  11   0         36.18         34.89         0.72 o                         
   5  11   0         48.51         48.59         0.99 o                         
   6  11   0        151.93        164.45         2.61 o                         
   7  11   0          9.53          9.61         0.44 o                         
   8  11   0         12.31          9.20         0.50 o                         
   9  11   0         11.65          8.67         0.46 o                         
  10  11   0          5.79          7.04         0.46 o                         
  11  11   0         12.96         15.10         0.89 o                         
  -7  12   0         26.48         37.56         1.24 o                         
  -6  12   0          0.66          1.07         0.25 o                         
  -5  12   0          0.36          0.35         0.20 o                         
  -4  12   0         40.63         40.80         1.00 o                         
  -3  12   0         11.13         10.45         0.56 o                         
  -2  12   0         19.53         25.67         0.68 o                         
  -1  12   0         49.86         52.87         1.10 o                         
   0  12   0        388.29        408.56        12.79 o                         
   1  12   0         27.98         27.79         0.60 o                         
   2  12   0         95.35         99.08         1.92 o                         
   3  12   0        265.59        278.03         4.00 o                         
   4  12   0        363.28        386.49         5.55 o                         
   5  12   0         13.76         14.03         0.44 o                         
   6  12   0        234.32        215.10         3.30 o                         
   7  12   0         28.82         24.92         0.71 o                         
   9  12   0         12.55         13.44         0.58 o                         
  -7  13   0         13.72         11.57         0.57 o                         
  -6  13   0         95.24        115.85         2.17 o                         
  -5  13   0         28.57         25.98         0.81 o                         
  -4  13   0          0.32          1.51         0.23 o                         
  -2  13   0         19.90         17.79         0.56 o                         
  -1  13   0        166.76        175.73         2.75 o                         
   0  13   0          0.07          0.12         0.14 o                         
   1  13   0        254.16        276.63         4.02 o                         
   2  13   0         42.78         46.34         0.85 o                         
   3  13   0        690.40        707.36         9.84 o                         
   4  13   0        390.70        402.30         5.73 o                         
   6  13   0        115.40        120.27         2.96 o                         
   7  13   0         47.95         48.99         1.26 o                         
   8  13   0         53.96         39.40         1.74 o                         
  -6  14   0         15.28         13.08         0.87 o                         
  -5  14   0          0.56          0.47         0.22 o                         
  -4  14   0         49.87         56.09         1.68 o                         
  -3  14   0         53.27         62.84         1.31 o                         
  -2  14   0         31.40         40.63         0.94 o                         
  -1  14   0         17.57         15.18         0.50 o                         
   0  14   0         61.97         62.59         1.24 o                         
   1  14   0         40.32         38.53         0.84 o                         
   2  14   0          0.39          0.53         0.14 o                         
   3  14   0          2.57          3.79         0.21 o                         
   4  14   0        118.63        108.92         1.73 o                         
   5  14   0        142.77        131.02         3.63 o                         
   6  14   0          1.32         -0.04         0.22 o                         
  -4  15   0         18.43         14.26         1.43 o                         
  -3  15   0         54.23         56.50         1.83 o                         
  -2  15   0         17.25         21.19         1.45 o                         
  -1  15   0          6.22          6.57         0.60 o                         
   0  15   0          1.26          1.15         0.37 o                         
   1  15   0         80.48         82.03         5.13 o                         
   2  15   0          6.75          5.85         0.40 o                         
   3  15   0         16.02         12.08         0.55 o                         
  -3 -15   1         18.93         18.77         0.96 o                         
  -1 -15   1          1.20          1.38         0.36 o                         
   0 -15   1          7.15          6.07         0.44 o                         
   1 -15   1         56.51         65.50         1.67 o                         
   3 -15   1          4.40          3.70         0.50 o                         
   4 -15   1          5.39          6.59         0.65 o                         
  -6 -14   1         59.34         48.39         1.48 o                         
  -5 -14   1        293.16        310.18         6.55 o                         
  -4 -14   1        104.57         95.18         2.06 o                         
  -3 -14   1          1.24          1.08         0.46 o                         
  -1 -14   1          0.19          0.64         0.17 o                         
   0 -14   1         59.44         62.46         1.20 o                         
   1 -14   1         84.77         88.02         1.59 o                         
   2 -14   1          4.35          4.02         0.30 o                         
   3 -14   1          1.65          1.72         0.24 o                         
   4 -14   1          0.14          0.37         0.22 o                         
   6 -14   1          3.94          4.48         0.37 o                         
  -8 -13   1         73.49         88.63         2.37 o                         
  -7 -13   1         29.10         26.41         0.77 o                         
  -6 -13   1          4.83          4.16         0.30 o                         
  -5 -13   1        212.39        208.39         3.20 o                         
  -4 -13   1         82.95         79.64         1.40 o                         
  -1 -13   1         66.98         71.78         1.28 o                         
   0 -13   1         45.78         47.55         0.96 o                         
   1 -13   1          7.12          7.84         0.47 o                         
   2 -13   1         32.69         35.03         0.84 o                         
   3 -13   1        226.02        248.01         4.32 o                         
   4 -13   1          4.01          5.54         0.38 o                         
   5 -13   1          7.52          7.93         0.45 o                         
   6 -13   1        129.04        145.84         2.59 o                         
   7 -13   1         75.14         94.36         1.89 o                         
  -9 -12   1          3.25          1.52         0.26 o                         
  -8 -12   1         27.09         26.51         1.04 o                         
  -7 -12   1          0.04          0.01         0.16 o                         
  -6 -12   1        292.52        317.25         4.74 o                         
  -5 -12   1          0.62          0.61         0.19 o                         
  -4 -12   1        180.35        163.69         2.54 o                         
  -1 -12   1          0.02          0.12         0.15 o                         
   0 -12   1         68.20         72.41         1.29 o                         
   1 -12   1        122.28        124.71         2.06 o                         
   2 -12   1          0.68          1.72         0.22 o                         
   3 -12   1          0.61          0.34         0.30 o                         
   4 -12   1          1.27          0.92         0.20 o                         
   5 -12   1         13.10         15.28         0.61 o                         
   6 -12   1          0.04         -0.18         0.19 o                         
   7 -12   1         84.73         92.64         2.34 o                         
 -11 -11   1          0.08          0.01         0.31 o                         
 -10 -11   1          0.26          0.70         0.25 o                         
  -9 -11   1         12.58          8.03         0.51 o                         
  -8 -11   1        116.31        132.19         2.34 o                         
  -7 -11   1         41.97         47.88         1.08 o                         
  -6 -11   1          7.52          6.02         0.35 o                         
  -5 -11   1         20.07         17.51         0.53 o                         
  -4 -11   1         50.55         44.64         0.89 o                         
  -2 -11   1        362.44        344.36         5.34 o                         
   0 -11   1         27.59         26.82         0.67 o                         
   1 -11   1        202.08        204.10         3.12 o                         
   2 -11   1        282.06        285.53         4.29 o                         
   3 -11   1         98.71         97.18         1.76 o                         
   4 -11   1          2.52          1.06         0.21 o                         
   5 -11   1         11.24         12.03         0.53 o                         
   6 -11   1         18.01         19.06         0.70 o                         
   7 -11   1         30.34         37.66         1.05 o                         
   8 -11   1          0.09          0.60         0.29 o                         
 -11 -10   1          0.08          0.12         0.24 o                         
 -10 -10   1          3.15          3.07         0.34 o                         
  -9 -10   1        120.03        117.26         2.17 o                         
  -8 -10   1         60.57         69.96         1.45 o                         
  -7 -10   1         35.99         43.78         1.02 o                         
  -6 -10   1        289.51        300.67         4.50 o                         
  -5 -10   1         16.61         15.92         0.50 o                         
  -4 -10   1        301.41        287.32         4.71 o                         
  -3 -10   1         16.97         17.11         0.96 o                         
  -2 -10   1         22.02         16.42         0.53 o                         
  -1 -10   1        341.72        342.10         4.89 o                         
   0 -10   1         14.02          9.74         0.47 o                         
   1 -10   1       1158.01       1211.41        17.79 o                         
   2 -10   1          0.23          0.50         0.17 o                         
   3 -10   1          6.02          7.84         0.60 o                         
   4 -10   1        100.10         88.39         2.61 o                         
   5 -10   1        232.77        229.20         3.68 o                         
   6 -10   1          9.65          9.22         0.49 o                         
   7 -10   1          1.09          1.52         0.28 o                         
   8 -10   1        262.06        279.03         5.41 o                         
 -11  -9   1          4.41          4.74         0.41 o                         
 -10  -9   1          0.07         -0.19         0.19 o                         
  -9  -9   1          2.83          2.04         0.28 o                         
  -8  -9   1          2.47          2.51         0.28 o                         
  -7  -9   1          0.68          0.86         0.22 o                         
  -6  -9   1        126.32        135.81         2.25 o                         
  -5  -9   1          2.03          2.68         0.23 o                         
  -4  -9   1        610.80        645.28         9.03 o                         
  -3  -9   1         26.82         35.35         0.70 o                         
  -2  -9   1        187.48        194.57         2.86 o                         
  -1  -9   1         91.81         97.13         1.54 o                         
   0  -9   1         17.42         25.58         0.59 o                         
   1  -9   1         22.35         23.14         0.57 o                         
   2  -9   1        124.45        113.79         1.90 o                         
   3  -9   1        141.07        160.55         2.62 o                         
   4  -9   1        241.89        228.76         3.61 o                         
   5  -9   1        184.88        172.33         2.89 o                         
   6  -9   1         42.72         45.62         1.13 o                         
   7  -9   1          0.12          0.30         0.22 o                         
   8  -9   1         58.07         65.12         2.13 o                         
 -11  -8   1          2.57          3.42         0.35 o                         
 -10  -8   1         14.92         16.27         0.66 o                         
  -9  -8   1         53.74         55.26         1.28 o                         
  -8  -8   1          0.09          0.10         0.19 o                         
  -7  -8   1        504.64        535.38         7.75 o                         
  -6  -8   1         51.17         69.60         1.33 o                         
  -5  -8   1         30.44         35.56         0.79 o                         
  -4  -8   1        870.77        891.44        12.36 o                         
  -3  -8   1        236.16        218.33         3.18 o                         
  -2  -8   1         60.20         62.87         1.04 o                         
  -1  -8   1        717.38        744.98        10.29 o                         
   0  -8   1        262.15        270.48         3.91 o                         
   2  -8   1        113.15        114.75         1.91 o                         
   3  -8   1        371.13        383.16         5.63 o                         
   4  -8   1        145.90        156.90         2.61 o                         
   5  -8   1       1038.46        898.48        12.75 o                         
   6  -8   1        117.43        108.82         2.04 o                         
   7  -8   1        123.39        116.51         2.18 o                         
   8  -8   1         19.42         19.63         0.74 o                         
   9  -8   1          0.37          0.51         0.23 o                         
 -11  -7   1         94.92         93.50         2.72 o                         
 -10  -7   1         12.11         11.33         0.56 o                         
  -9  -7   1          4.55          4.73         0.38 o                         
  -8  -7   1          4.23          5.30         0.38 o                         
  -7  -7   1        192.40        189.00         3.04 o                         
  -6  -7   1        193.47        200.44         3.14 o                         
  -5  -7   1        313.87        355.97         5.18 o                         
  -4  -7   1         88.96         92.32         1.53 o                         
  -3  -7   1        107.18         95.59         1.51 o                         
  -2  -7   1        466.60        461.59         6.43 o                         
  -1  -7   1         96.18         89.99         1.46 o                         
   0  -7   1         43.82         57.21         1.06 o                         
   1  -7   1        537.14        497.60         7.02 o                         
   2  -7   1        111.14        102.82         1.72 o                         
   3  -7   1          4.26          1.47         0.23 o                         
   4  -7   1        194.16        186.07         3.00 o                         
   6  -7   1        236.54        213.98         3.48 o                         
   7  -7   1          1.61          1.42         0.26 o                         
   8  -7   1          0.13          0.13         0.21 o                         
   9  -7   1          0.02          0.02         0.21 o                         
 -11  -6   1         93.82        103.22         2.61 o                         
 -10  -6   1          1.07          0.79         0.24 o                         
  -9  -6   1         13.63         10.48         0.53 o                         
  -8  -6   1         13.29         13.23         0.57 o                         
  -7  -6   1        184.66        171.13         2.81 o                         
  -6  -6   1        498.96        523.47         7.53 o                         
  -5  -6   1         14.27         13.09         0.45 o                         
  -4  -6   1         39.23         45.18         0.87 o                         
  -3  -6   1        482.84        482.53         6.76 o                         
  -2  -6   1        380.79        343.29         4.81 o                         
  -1  -6   1       1257.45       1163.64        16.65 o                         
   0  -6   1          1.08          2.48         0.16 o                         
   1  -6   1       1977.45       1986.65        27.15 o                         
   2  -6   1       4206.06       4392.50        79.52 o                         
   3  -6   1        387.92        379.18         5.54 o                         
   4  -6   1          2.78          4.53         0.42 o                         
   5  -6   1         34.53         50.88         1.13 o                         
   6  -6   1          0.22          0.95         0.23 o                         
   7  -6   1        433.99        409.67         6.18 o                         
   8  -6   1        183.86        168.86         2.93 o                         
   9  -6   1         44.76         45.72         1.17 o                         
 -11  -5   1          1.47          1.06         0.34 o                         
 -10  -5   1         77.65         69.23         1.52 o                         
  -9  -5   1         11.98         11.80         0.55 o                         
  -8  -5   1          0.67          0.76         0.24 o                         
  -7  -5   1        321.81        317.31         6.72 o                         
  -6  -5   1         79.91         75.01         1.41 o                         
  -5  -5   1         91.88        118.68         1.97 o                         
  -4  -5   1        910.05        997.24        13.79 o                         
  -3  -5   1         90.57         93.90         1.50 o                         
  -2  -5   1        768.31        795.13        10.92 o                         
  -1  -5   1        134.21        136.22         2.22 o                         
   0  -5   1        431.56        447.09         6.21 o                         
   1  -5   1       2553.16       2471.62        36.00 o                         
   2  -5   1        279.50        287.20         4.19 o                         
   3  -5   1        363.94        368.95         5.38 o                         
   4  -5   1         98.50         99.45         1.78 o                         
   5  -5   1         88.12         96.20         1.78 o                         
   6  -5   1         30.19         34.13         0.91 o                         
   7  -5   1         75.85         68.73         1.47 o                         
   8  -5   1        257.83        259.79         4.16 o                         
   9  -5   1          5.82          6.60         0.45 o                         
  10  -5   1         71.26         75.56         2.60 o                         
 -11  -4   1          0.92          0.89         0.26 o                         
 -10  -4   1         11.97         10.82         0.56 o                         
  -9  -4   1         13.90         11.03         0.54 o                         
  -8  -4   1        151.44        167.42         3.24 o                         
  -6  -4   1        132.76        135.47         2.27 o                         
  -5  -4   1        191.67        180.77         2.82 o                         
  -4  -4   1        224.14        277.11         4.06 o                         
  -3  -4   1        110.10        123.22         1.89 o                         
  -2  -4   1          3.46          8.03         0.31 o                         
  -1  -4   1       1233.39       1215.04        16.56 o                         
   0  -4   1        890.22        780.84        11.40 o                         
   1  -4   1         36.56         15.59         0.49 o                         
   2  -4   1          1.86          2.45         0.19 o                         
   3  -4   1        945.23        929.49        12.96 o                         
   4  -4   1        464.22        510.01         7.35 o                         
   5  -4   1         69.13         61.06         1.26 o                         
   7  -4   1          1.56          1.29         0.25 o                         
   8  -4   1        551.10        543.22         8.01 o                         
   9  -4   1        188.16        184.31         3.14 o                         
  10  -4   1          3.69          3.29         0.35 o                         
 -11  -3   1         55.38         57.38         1.52 o                         
 -10  -3   1         15.98         13.84         0.64 o                         
  -9  -3   1         88.53         92.90         1.84 o                         
  -8  -3   1         38.14         36.97         0.98 o                         
  -6  -3   1         24.43         29.58         0.79 o                         
  -5  -3   1          0.32          3.43         0.28 o                         
  -4  -3   1         45.71         32.92         0.72 o                         
  -3  -3   1        120.42        138.48         2.10 o                         
  -2  -3   1        963.51       1047.04        14.33 o                         
  -1  -3   1          1.88          8.14         0.29 o                         
   0  -3   1       1057.46       1000.57        13.65 o                         
   1  -3   1       5862.09       5126.54        69.54 o                         
   2  -3   1          0.93          1.33         0.15 o                         
   4  -3   1        213.75        204.93         3.19 o                         
   5  -3   1         73.32         73.77         1.44 o                         
   6  -3   1        184.18        193.96         3.16 o                         
   7  -3   1         31.44         27.34         0.81 o                         
   8  -3   1         16.28         17.36         0.66 o                         
   9  -3   1          1.50          1.99         0.29 o                         
  10  -3   1         88.18         87.62         1.81 o                         
 -11  -2   1         52.18         50.20         1.27 o                         
 -10  -2   1          0.98          1.33         0.30 o                         
  -9  -2   1          5.95          6.14         0.48 o                         
  -8  -2   1         22.82         19.27         0.72 o                         
  -7  -2   1         27.47         28.73         0.82 o                         
  -6  -2   1          0.01          0.68         0.23 o                         
  -5  -2   1        253.51        244.04         3.70 o                         
  -4  -2   1         12.61          7.70         0.34 o                         
  -3  -2   1       3365.25       3256.33        44.32 o                         
   0  -2   1          0.02          2.50         0.12 o                         
   1  -2   1        817.55        699.41         9.61 o                         
   2  -2   1         77.57        103.49         1.62 o                         
   3  -2   1        506.97        489.74         6.95 o                         
   4  -2   1        199.64        198.84         3.09 o                         
   5  -2   1        235.03        240.64         4.49 o                         
   6  -2   1        471.37        470.08         9.77 o                         
   7  -2   1         23.35         31.32         0.87 o                         
   8  -2   1         12.20         14.32         0.60 o                         
   9  -2   1         11.72         12.29         1.01 o                         
  10  -2   1        105.17        109.56         2.11 o                         
 -10  -1   1          0.01          0.12         0.25 o                         
  -9  -1   1          7.19          6.45         0.46 o                         
  -8  -1   1         56.36         52.69         1.22 o                         
  -7  -1   1        272.05        267.13         4.17 o                         
  -6  -1   1         40.14         40.54         0.96 o                         
  -5  -1   1          1.46          1.09         0.20 o                         
  -4  -1   1       1071.33       1044.65        14.49 o                         
  -3  -1   1         75.05         92.87         1.68 o                         
  -2  -1   1       4128.37       3927.85        53.33 o                         
  -1  -1   1         52.85         53.98         1.84 o                         
   0  -1   1        671.71        532.69         8.30 o                         
   1  -1   1        325.25        297.02         5.85 o                         
   2  -1   1        184.79        102.08         1.58 o                         
   3  -1   1       1368.20       1231.71        16.96 o                         
   4  -1   1        351.11        307.15         4.53 o                         
   5  -1   1        470.68        439.51         6.41 o                         
   6  -1   1          1.37          1.48         0.24 o                         
   7  -1   1        255.14        225.86         3.62 o                         
   8  -1   1          0.27          0.37         0.22 o                         
   9  -1   1        241.35        242.04         3.93 o                         
  10  -1   1          2.28          1.04         0.26 o                         
 -10   0   1          0.07          0.42         0.26 o                         
  -8   0   1          2.79          4.36         0.35 o                         
  -7   0   1         16.21         12.81         0.53 o                         
  -6   0   1        115.97        123.02         2.14 o                         
  -5   0   1         52.15         52.87         1.12 o                         
  -4   0   1         78.65         92.29         2.26 o                         
  -3   0   1       3762.59       3551.84        48.35 o                         
  -2   0   1      13860.54      12652.66       342.84 o                         
  -1   0   1          4.81          4.10         0.15 o                         
   1   0   1        524.94        458.61         6.73 o                         
   2   0   1         93.65         60.66         1.52 o                         
   3   0   1         20.84         12.87         0.38 o                         
   4   0   1        279.73        281.73         4.18 o                         
   5   0   1        510.00        520.46         7.49 o                         
   6   0   1         36.66         34.30         0.86 o                         
   7   0   1        401.52        356.71         8.02 o                         
   8   0   1         63.74         64.62         1.40 o                         
   9   0   1        314.76        301.12         4.72 o                         
  10   0   1          3.47          3.63         0.35 o                         
  11   0   1         15.96         13.48         0.62 o                         
 -10   1   1          4.48          3.73         0.37 o                         
  -9   1   1        116.97        115.41         2.18 o                         
  -8   1   1         67.07         66.10         1.43 o                         
  -7   1   1        116.76        110.71         2.04 o                         
  -6   1   1       1223.31       1169.24        16.37 o                         
  -5   1   1        770.66        801.35        11.32 o                         
  -4   1   1          1.81          3.99         0.32 o                         
  -3   1   1        312.59        300.49         6.17 o                         
  -2   1   1        691.59        542.85         7.56 o                         
  -1   1   1       5813.83       5298.87        90.89 o                         
   0   1   1       1116.09        985.38        16.53 o                         
   1   1   1        590.94        508.09         7.78 o                         
   3   1   1         77.51         67.30         1.15 o                         
   5   1   1          0.33          2.28         0.22 o                         
   6   1   1         71.06         57.98         1.40 o                         
   8   1   1         31.52         37.54         0.99 o                         
   9   1   1          0.27         -0.19         0.20 o                         
  10   1   1          0.19          0.35         0.22 o                         
  11   1   1        101.81        102.32         2.63 o                         
 -10   2   1          0.13         -0.05         0.21 o                         
  -9   2   1         93.62         93.73         2.62 o                         
  -8   2   1         38.66         43.32         1.09 o                         
  -7   2   1         53.25         54.89         1.24 o                         
  -6   2   1        133.30        130.07         2.27 o                         
  -5   2   1       1922.61       1964.48        27.08 o                         
  -4   2   1         29.87         25.92         0.68 o                         
  -2   2   1       1101.10       1058.39        14.56 o                         
  -1   2   1        317.31        292.16         4.10 o                         
   0   2   1       3608.09       3043.36        47.66 o                         
   1   2   1          0.04          1.08         0.09 o                         
   3   2   1       7237.13       6510.42        88.36 o                         
   4   2   1         24.00         15.69         0.64 o                         
   5   2   1         46.50         38.27         0.96 o                         
   6   2   1        100.48         95.89         1.73 o                         
   7   2   1        363.59        325.51         4.94 o                         
   8   2   1         82.00         96.10         1.84 o                         
   9   2   1         25.89         21.53         0.74 o                         
  10   2   1          3.93          2.57         0.32 o                         
  11   2   1         19.08         16.17         0.66 o                         
 -10   3   1          0.02         -0.06         0.21 o                         
  -9   3   1         26.79         23.18         0.79 o                         
  -8   3   1         14.83         13.53         0.73 o                         
  -7   3   1         57.42         53.02         1.22 o                         
  -5   3   1        942.60        949.58        13.36 o                         
  -4   3   1        481.24        486.06         7.01 o                         
  -3   3   1        146.43        143.65         4.20 o                         
  -2   3   1         48.32         52.26         0.95 o                         
  -1   3   1       1185.77       1097.01        15.01 o                         
   0   3   1       2944.06       2708.02        50.99 o                         
   1   3   1        149.83        158.56         7.96 o                         
   2   3   1       8898.97       8355.54       168.49 o                         
   3   3   1       3891.00       3531.65        48.01 o                         
   4   3   1        608.36        612.03         8.58 o                         
   5   3   1       1181.95       1230.50        17.05 o                         
   6   3   1        369.39        374.73         5.53 o                         
   7   3   1         39.28         35.29         1.24 o                         
   8   3   1         22.26         19.92         0.69 o                         
   9   3   1        237.57        241.98         3.88 o                         
  10   3   1        124.06        128.96         2.35 o                         
  11   3   1          0.36          0.04         0.25 o                         
 -10   4   1          0.95          0.65         0.25 o                         
  -9   4   1         33.15         30.34         1.09 o                         
  -8   4   1         40.68         37.67         1.02 o                         
  -7   4   1          3.38          2.76         0.31 o                         
  -6   4   1         41.37         37.14         0.96 o                         
  -5   4   1         10.96          8.47         0.42 o                         
  -4   4   1         71.12         84.91         1.56 o                         
  -3   4   1        115.11         87.81         2.97 o                         
  -2   4   1       1786.82       1595.49        21.88 o                         
  -1   4   1         73.36         58.63         1.32 o                         
   0   4   1        504.31        452.03         6.22 o                         
   1   4   1          5.81          5.92         0.24 o                         
   2   4   1        678.66        602.51        11.13 o                         
   3   4   1       1612.34       1487.14        20.32 o                         
   4   4   1       2742.14       2593.90        35.38 o                         
   5   4   1       6248.57       6287.55        85.47 o                         
   6   4   1          0.03          0.03         0.16 o                         
   7   4   1         95.61         96.19         1.76 o                         
   8   4   1        474.22        471.00         6.94 o                         
   9   4   1          5.81          5.33         0.40 o                         
  10   4   1          7.34          6.79         0.69 o                         
  11   4   1          1.10          0.56         0.25 o                         
  -9   5   1        161.36        160.85         2.84 o                         
  -7   5   1         38.13         34.78         0.96 o                         
  -6   5   1         16.98         19.42         0.67 o                         
  -5   5   1        143.82        145.33         2.46 o                         
  -4   5   1        613.56        573.56         8.23 o                         
  -3   5   1        347.76        296.59         4.40 o                         
  -2   5   1         18.95         12.63         0.40 o                         
  -1   5   1          3.76          2.72         0.18 o                         
   0   5   1       3069.07       2849.07        38.70 o                         
   1   5   1         74.29         80.17         1.79 o                         
   2   5   1       1073.40        950.98        15.27 o                         
   3   5   1       1776.77       1853.34        26.07 o                         
   4   5   1        600.28        646.35         9.01 o                         
   5   5   1       3262.67       3228.99        44.06 o                         
   6   5   1         30.42         31.40         0.76 o                         
   7   5   1        314.17        329.33         4.95 o                         
   8   5   1         30.81         29.72         0.84 o                         
   9   5   1        129.70        141.03         2.49 o                         
  11   5   1         50.99         51.48         1.28 o                         
  -9   6   1         31.96         30.71         0.94 o                         
  -8   6   1         87.16         86.97         1.77 o                         
  -7   6   1         28.21         31.14         0.90 o                         
  -6   6   1         62.47         56.66         1.28 o                         
  -5   6   1         15.25         17.84         0.61 o                         
  -4   6   1         33.81         25.37         0.71 o                         
  -3   6   1        396.44        370.42         5.42 o                         
  -2   6   1          7.90         12.38         0.71 o                         
  -1   6   1          8.74         19.32         0.46 o                         
   0   6   1        138.94        125.08         2.51 o                         
   1   6   1        537.76        576.26        13.12 o                         
   2   6   1       1469.68       1535.39        20.90 o                         
   3   6   1        995.38       1036.52        14.19 o                         
   4   6   1       1549.99       1565.46        21.43 o                         
   5   6   1        593.52        636.64         8.95 o                         
   6   6   1        362.33        358.77         5.26 o                         
   7   6   1        693.70        749.25        10.63 o                         
   8   6   1         21.99         22.54         0.71 o                         
   9   6   1          0.08         -0.17         0.27 o                         
  10   6   1         86.78         94.35         2.83 o                         
  11   6   1         28.06         32.76         0.98 o                         
  -9   7   1        102.76        107.11         2.09 o                         
  -8   7   1          2.75          3.54         0.35 o                         
  -7   7   1       1185.25       1184.02        16.69 o                         
  -6   7   1         15.74         15.74         0.74 o                         
  -4   7   1         21.26         19.05         0.62 o                         
  -3   7   1        346.16        310.77         4.63 o                         
  -2   7   1         21.25         23.99         0.60 o                         
  -1   7   1          0.87          1.84         0.19 o                         
   0   7   1        614.50        613.19         8.53 o                         
   1   7   1        370.80        370.68         5.40 o                         
   2   7   1          0.65          1.59         0.18 o                         
   3   7   1        159.31        133.57         1.96 o                         
   4   7   1        708.37        610.57         8.50 o                         
   5   7   1       1291.88       1380.17        19.01 o                         
   6   7   1        484.46        518.30         7.41 o                         
   7   7   1       1351.61       1393.55        22.39 o                         
   8   7   1        249.42        269.91         4.49 o                         
   9   7   1        149.01        149.44         3.15 o                         
  10   7   1          0.12          0.06         0.21 o                         
  11   7   1         49.55         49.51         1.25 o                         
  -8   8   1          0.87          0.87         0.25 o                         
  -7   8   1          2.53          0.98         0.25 o                         
  -6   8   1          2.32          1.55         0.27 o                         
  -5   8   1        150.25        146.81         2.53 o                         
  -4   8   1         36.56         36.62         0.91 o                         
  -3   8   1          0.08          0.25         0.16 o                         
  -2   8   1        715.70        707.81         9.95 o                         
  -1   8   1        417.51        377.59         5.39 o                         
   0   8   1         11.02         20.53         0.50 o                         
   1   8   1         57.62         63.46         1.13 o                         
   2   8   1        892.82        945.44        12.94 o                         
   3   8   1          0.95          0.75         0.10 o                         
   4   8   1        207.32        238.26         3.45 o                         
   5   8   1        144.63        142.86         6.80 o                         
   6   8   1         52.39         56.00         1.10 o                         
   7   8   1         51.74         44.92         1.45 o                         
   9   8   1        469.23        497.18         7.31 o                         
  10   8   1         73.58         76.43         1.60 o                         
  11   8   1         27.80         28.45         0.90 o                         
  -8   9   1         67.83         71.47         1.57 o                         
  -7   9   1        161.93        167.17         2.90 o                         
  -6   9   1          4.03          3.37         0.33 o                         
  -5   9   1         94.94         94.86         2.02 o                         
  -4   9   1          2.79          1.00         0.21 o                         
  -3   9   1        249.56        245.44         3.77 o                         
  -2   9   1         17.95         14.34         0.46 o                         
  -1   9   1       1299.56       1249.50        17.22 o                         
   0   9   1        138.43        121.18         2.65 o                         
   1   9   1        154.09        153.07         2.23 o                         
   2   9   1          0.12          2.23         0.17 o                         
   3   9   1          1.90          0.32         0.10 o                         
   4   9   1          2.31          3.87         0.21 o                         
   6   9   1         12.42          8.94         0.38 o                         
   7   9   1        461.13        486.14         7.04 o                         
   8   9   1          0.01         -0.22         0.61 o                         
   9   9   1        433.39        478.12         7.06 o                         
  10   9   1         59.16         53.40         1.62 o                         
  11   9   1         28.80         29.25         0.92 o                         
  -8  10   1        126.14        144.09         2.62 o                         
  -7  10   1         51.46         52.03         1.27 o                         
  -6  10   1         15.88         13.41         0.59 o                         
  -5  10   1        342.15        361.05         5.48 o                         
  -4  10   1        256.07        239.87         5.42 o                         
  -3  10   1         20.41         22.38         0.91 o                         
  -2  10   1        369.11        354.02         7.32 o                         
   0  10   1          0.47          1.27         0.14 o                         
   1  10   1        197.21        183.77         2.87 o                         
   2  10   1        695.21        744.57        12.32 o                         
   3  10   1         16.91         20.73         0.53 o                         
   4  10   1        716.50        692.32         9.60 o                         
   5  10   1        277.85        293.25         5.47 o                         
   6  10   1        180.12        195.69         3.00 o                         
   7  10   1         71.14         68.37         1.32 o                         
   8  10   1          0.57          0.35         0.19 o                         
   9  10   1        205.40        202.08         3.31 o                         
  10  10   1         37.26         39.72         1.21 o                         
  11  10   1          1.98          1.09         0.27 o                         
  12  10   1         81.64         89.19         8.32 o                         
  -8  11   1          6.12          4.02         1.55 o                         
  -7  11   1          5.89          7.28         0.46 o                         
  -6  11   1          4.35          4.16         0.36 o                         
  -5  11   1          0.98          0.47         0.20 o                         
  -4  11   1         24.70         23.46         0.73 o                         
  -3  11   1        351.01        343.30         5.13 o                         
  -2  11   1         12.02          9.90         0.39 o                         
  -1  11   1         26.60         31.48         1.16 o                         
   0  11   1        185.26        186.84         2.78 o                         
   1  11   1       1555.90       1565.33        21.59 o                         
   2  11   1        517.94        516.67         9.48 o                         
   3  11   1          7.93          6.59         0.26 o                         
   4  11   1         93.13         91.49         1.44 o                         
   5  11   1          3.47          2.11         0.18 o                         
   6  11   1         29.69         32.16         0.94 o                         
   7  11   1        143.52        157.02         2.54 o                         
   8  11   1         24.77         24.90         0.72 o                         
   9  11   1         16.84         16.50         0.63 o                         
  10  11   1          0.84          1.70         0.27 o                         
  11  11   1         26.08         20.12         1.17 o                         
  -7  12   1          0.39          0.21         0.21 o                         
  -6  12   1          0.01          0.11         0.22 o                         
  -5  12   1        221.20        242.88         4.43 o                         
  -4  12   1         94.46         90.27         1.72 o                         
  -3  12   1        102.63        105.70         1.88 o                         
  -2  12   1         64.28         68.45         1.30 o                         
  -1  12   1         50.41         49.62         0.97 o                         
   0  12   1          0.52          0.87         0.18 o                         
   1  12   1         26.39         25.07         0.51 o                         
   2  12   1         27.44         23.49         0.46 o                         
   3  12   1        117.41        106.68         1.60 o                         
   4  12   1        518.75        523.58         7.30 o                         
   5  12   1          3.97          4.53         0.23 o                         
   6  12   1          3.88          2.89         0.23 o                         
   7  12   1         13.07         12.81         0.46 o                         
   8  12   1         10.10         10.19         0.46 o                         
   9  12   1          0.00          0.01         0.22 o                         
  -7  13   1         59.57         63.28         1.46 o                         
  -6  13   1          2.36          1.85         0.27 o                         
  -5  13   1          2.14          3.80         0.34 o                         
  -4  13   1         80.35         91.51         1.76 o                         
  -3  13   1        139.78        145.63         2.45 o                         
  -2  13   1          2.50          3.64         0.27 o                         
  -1  13   1         88.99        100.38         1.69 o                         
   0  13   1         87.19        101.04         1.68 o                         
   1  13   1         26.93         21.25         0.87 o                         
   2  13   1         13.84         13.36         0.30 o                         
   3  13   1        667.58        668.53        13.13 o                         
   4  13   1          8.19          6.38         0.41 o                         
   5  13   1         26.05         20.32         0.48 o                         
   7  13   1         35.25         28.30         0.72 o                         
   8  13   1          2.23          0.99         0.25 o                         
  -6  14   1         32.41         36.30         1.51 o                         
  -5  14   1         50.84         58.09         1.31 o                         
  -4  14   1          3.42          3.76         0.32 o                         
  -2  14   1         28.32         30.86         0.77 o                         
  -1  14   1          0.55          0.13         0.14 o                         
   0  14   1         15.60         12.48         0.66 o                         
   1  14   1         18.32         17.71         0.75 o                         
   5  14   1          2.45          2.79         0.23 o                         
   6  14   1         25.99         29.50         0.92 o                         
  -3  15   1          9.23          9.75         0.72 o                         
  -2  15   1         77.87         86.80         2.34 o                         
  -1  15   1         48.73         52.60         1.60 o                         
   0  15   1          0.00          0.43         0.30 o                         
   1  15   1         60.53         63.32         1.96 o                         
  -4 -15   2         22.08         14.92         3.01 o                         
  -3 -15   2         31.44         25.37         1.06 o                         
  -2 -15   2          1.88          1.16         0.36 o                         
  -1 -15   2         25.51         22.66         0.92 o                         
   0 -15   2         22.81         25.06         0.70 o                         
   1 -15   2         10.79          7.75         0.42 o                         
   2 -15   2          1.31          0.98         0.21 o                         
   3 -15   2         30.89         34.86         1.42 o                         
   4 -15   2         85.04        102.12         2.85 o                         
  -6 -14   2         51.26         46.12         1.72 o                         
  -5 -14   2        341.12        342.60         5.33 o                         
  -4 -14   2          5.16          4.96         0.32 o                         
  -3 -14   2         15.57         12.72         0.82 o                         
  -2 -14   2        121.12        117.42         1.97 o                         
  -1 -14   2        159.95        149.01         2.40 o                         
   0 -14   2         45.78         43.82         0.95 o                         
   1 -14   2         57.98         56.56         1.17 o                         
   3 -14   2        206.30        220.97         3.54 o                         
   4 -14   2         16.71         19.95         0.69 o                         
   5 -14   2        119.01        128.13         2.32 o                         
   6 -14   2          0.19          0.25         0.22 o                         
  -8 -13   2         15.78         13.24         0.90 o                         
  -7 -13   2          1.75          3.55         0.34 o                         
  -6 -13   2        146.38        159.49         2.64 o                         
  -5 -13   2        162.16        170.01         2.74 o                         
  -4 -13   2          5.07          4.53         0.31 o                         
  -3 -13   2          5.63          6.51         0.34 o                         
  -2 -13   2         50.84         49.51         1.07 o                         
  -1 -13   2         62.13         65.50         1.40 o                         
   0 -13   2         14.61         16.74         0.67 o                         
   1 -13   2        413.36        425.96         6.21 o                         
   2 -13   2         47.01         48.61         1.07 o                         
   3 -13   2          4.83          6.34         0.38 o                         
   4 -13   2        127.27        158.93         2.71 o                         
   5 -13   2         12.47         15.49         0.63 o                         
   6 -13   2         53.57         61.14         1.38 o                         
   7 -13   2        253.70        310.40         4.87 o                         
  -9 -12   2          2.70          2.67         0.34 o                         
  -8 -12   2          7.80          4.79         0.38 o                         
  -7 -12   2          0.80          0.05         0.19 o                         
  -6 -12   2          0.09          0.44         0.19 o                         
  -5 -12   2        135.80        145.84         2.38 o                         
  -4 -12   2         22.42         22.32         0.62 o                         
  -3 -12   2        631.23        680.02         9.91 o                         
  -2 -12   2          0.02          0.15         0.15 o                         
  -1 -12   2         38.50         44.41         0.91 o                         
   0 -12   2        162.57        153.34         2.44 o                         
   1 -12   2         49.38         47.33         0.99 o                         
   2 -12   2          2.89          2.23         0.24 o                         
   3 -12   2         66.44         67.47         1.37 o                         
   4 -12   2         64.23         67.27         1.40 o                         
   5 -12   2         50.09         54.11         1.24 o                         
   6 -12   2         11.31         11.76         0.55 o                         
   7 -12   2         23.08         22.29         0.77 o                         
 -11 -11   2          0.93          2.07         0.42 o                         
 -10 -11   2         17.95         17.34         1.02 o                         
  -9 -11   2         29.63         31.01         0.93 o                         
  -8 -11   2          0.06          0.27         0.21 o                         
  -7 -11   2          0.04          0.38         0.19 o                         
  -6 -11   2         10.69          8.91         0.49 o                         
  -5 -11   2          2.91          1.95         0.22 o                         
  -4 -11   2          7.46          7.65         0.36 o                         
  -3 -11   2          0.09          0.27         0.17 o                         
  -2 -11   2         22.44         17.83         0.50 o                         
  -1 -11   2        130.79        126.06         2.02 o                         
   0 -11   2          1.06          0.96         0.18 o                         
   1 -11   2        475.32        436.41         6.30 o                         
   2 -11   2          9.16          6.27         0.34 o                         
   3 -11   2          7.64          5.30         0.34 o                         
   4 -11   2         55.12         49.92         1.13 o                         
   5 -11   2         25.77         24.09         0.79 o                         
   7 -11   2          0.60          1.01         0.25 o                         
 -11 -10   2         40.71         33.84         3.30 o                         
 -10 -10   2          1.07          0.40         0.23 o                         
  -9 -10   2         78.01         85.67         1.74 o                         
  -8 -10   2          3.89          3.39         0.32 o                         
  -7 -10   2          2.65          4.29         0.33 o                         
  -6 -10   2        185.96        209.53         3.29 o                         
  -5 -10   2         19.06         19.41         0.59 o                         
  -4 -10   2         39.98         38.31         0.82 o                         
  -3 -10   2         15.73         11.00         0.39 o                         
  -2 -10   2         21.07         24.55         0.94 o                         
  -1 -10   2        679.22        680.45        11.39 o                         
   0 -10   2         58.75         58.04         1.08 o                         
   1 -10   2          9.92         13.83         0.45 o                         
   2 -10   2         41.56         44.43         1.31 o                         
   3 -10   2        628.45        573.34         8.25 o                         
   4 -10   2          5.16          3.15         0.28 o                         
   5 -10   2         84.02         87.86         1.71 o                         
   6 -10   2        106.74        116.19         2.15 o                         
   7 -10   2         21.67         20.85         0.75 o                         
   8 -10   2         35.32         40.32         1.10 o                         
 -11  -9   2          1.40          0.98         0.26 o                         
 -10  -9   2         11.33          8.41         0.50 o                         
  -9  -9   2          0.10          0.16         0.21 o                         
  -8  -9   2         83.40         94.45         1.81 o                         
  -7  -9   2        213.71        233.54         3.67 o                         
  -6  -9   2          0.69          0.48         0.19 o                         
  -5  -9   2        204.77        211.20         3.24 o                         
  -4  -9   2         59.66         57.64         1.09 o                         
  -3  -9   2         55.40         49.22         1.29 o                         
   0  -9   2         14.85         16.27         0.58 o                         
   1  -9   2          5.02          4.31         0.26 o                         
   2  -9   2         12.93         12.95         0.45 o                         
   3  -9   2        259.84        247.78         3.82 o                         
   4  -9   2          0.53          0.87         0.32 o                         
   5  -9   2          6.15         12.46         0.52 o                         
   6  -9   2        203.73        205.48         3.39 o                         
   7  -9   2         17.93         14.23         0.61 o                         
   8  -9   2          9.73          9.82         0.52 o                         
 -11  -8   2          0.97          1.31         0.28 o                         
 -10  -8   2         22.94         20.83         0.97 o                         
  -9  -8   2         31.36         33.64         0.97 o                         
  -8  -8   2         37.08         33.04         1.34 o                         
  -7  -8   2         28.35         30.01         0.82 o                         
  -6  -8   2         16.11         15.34         1.07 o                         
  -5  -8   2          6.44          5.28         0.31 o                         
  -4  -8   2          0.80          0.79         0.17 o                         
  -3  -8   2        203.73        220.15         3.25 o                         
  -2  -8   2          9.39          5.95         0.38 o                         
  -1  -8   2        286.98        343.06         4.89 o                         
   1  -8   2        275.32        273.00         4.02 o                         
   2  -8   2        305.01        274.23         4.09 o                         
   3  -8   2          1.73          0.55         0.16 o                         
   4  -8   2          1.60          0.21         0.17 o                         
   5  -8   2        697.44        643.58         9.30 o                         
   6  -8   2         79.92         65.01         1.41 o                         
   7  -8   2          2.47          3.86         0.40 o                         
   8  -8   2        167.28        174.40         3.02 o                         
   9  -8   2          6.28          5.17         0.41 o                         
 -11  -7   2          8.26          6.53         0.45 o                         
 -10  -7   2         82.22         79.63         2.41 o                         
  -9  -7   2        131.29        133.26         2.40 o                         
  -8  -7   2         22.24         22.34         1.14 o                         
  -7  -7   2          0.03          0.22         0.20 o                         
  -6  -7   2         24.60         30.60         0.99 o                         
  -5  -7   2          8.92         10.62         0.42 o                         
  -4  -7   2        206.62        206.19         3.10 o                         
  -3  -7   2        297.82        313.24         6.39 o                         
  -2  -7   2         49.16         49.92         1.12 o                         
  -1  -7   2         10.00         16.61         0.93 o                         
   0  -7   2       1058.39       1218.49        16.73 o                         
   1  -7   2         76.85         47.70         2.60 o                         
   2  -7   2         18.52         20.80         0.55 o                         
   3  -7   2         35.90         36.82         1.14 o                         
   4  -7   2         19.97         17.34         0.69 o                         
   5  -7   2        368.29        330.05         7.10 o                         
   6  -7   2        141.69        135.84         2.40 o                         
   7  -7   2          0.56          0.16         0.20 o                         
   8  -7   2          6.15          4.70         0.38 o                         
   9  -7   2          0.65          1.40         0.28 o                         
 -11  -6   2          0.01          0.01         0.20 o                         
 -10  -6   2         67.29         68.48         1.54 o                         
  -9  -6   2          0.30          0.24         0.23 o                         
  -8  -6   2         21.75         20.94         0.72 o                         
  -7  -6   2        283.37        311.29         4.73 o                         
  -6  -6   2         12.64         12.06         0.48 o                         
  -5  -6   2        121.94        123.24         2.04 o                         
  -4  -6   2         83.86         99.19         1.64 o                         
  -2  -6   2       1036.19       1171.13        16.06 o                         
  -1  -6   2        308.75        327.19         5.04 o                         
   0  -6   2        244.49        237.35         3.43 o                         
   1  -6   2          2.37          9.02         0.32 o                         
   2  -6   2          0.51          2.57         0.20 o                         
   3  -6   2        158.93        124.63         2.07 o                         
   4  -6   2        524.51        465.80         6.80 o                         
   5  -6   2          3.04          3.26         0.29 o                         
   6  -6   2        302.86        303.00         4.68 o                         
   7  -6   2        100.64         90.35         1.79 o                         
   8  -6   2          4.03          3.51         0.38 o                         
   9  -6   2         43.49         46.81         1.19 o                         
 -11  -5   2          0.01         -0.06         0.22 o                         
 -10  -5   2        153.52        149.98         3.24 o                         
  -9  -5   2         61.98         60.34         1.37 o                         
  -8  -5   2          2.21          2.76         0.33 o                         
  -7  -5   2        321.47        340.75         5.13 o                         
  -6  -5   2        105.65        101.14         1.79 o                         
  -5  -5   2        541.21        532.99         7.61 o                         
  -4  -5   2         74.30         56.80         1.06 o                         
  -2  -5   2        888.36        906.34        12.46 o                         
  -1  -5   2         79.68         53.13         1.18 o                         
   0  -5   2        155.59        166.87         2.45 o                         
   1  -5   2       8844.84       9069.28       122.96 o                         
   3  -5   2        344.28        406.74         5.90 o                         
   4  -5   2          3.53          4.03         0.29 o                         
   5  -5   2         38.87         36.21         0.90 o                         
   6  -5   2        263.53        252.67         4.81 o                         
   7  -5   2          0.39          0.41         0.22 o                         
   8  -5   2         28.96         26.62         0.90 o                         
   9  -5   2          3.92          2.40         0.31 o                         
  10  -5   2          0.49          0.39         0.22 o                         
 -11  -4   2          3.30          2.85         0.50 o                         
 -10  -4   2          0.04         -0.07         0.22 o                         
  -9  -4   2        108.58        114.36         3.22 o                         
  -8  -4   2         75.49         88.94         1.74 o                         
  -7  -4   2         52.00         56.85         1.23 o                         
  -6  -4   2         14.36         15.82         0.55 o                         
  -5  -4   2        183.89        166.67         2.63 o                         
  -4  -4   2         65.61         85.02         1.45 o                         
  -3  -4   2       2096.62       2437.52        33.24 o                         
  -2  -4   2          6.28          3.92         0.19 o                         
  -1  -4   2          1.12          0.94         0.13 o                         
   0  -4   2        132.36         98.04         1.49 o                         
   1  -4   2         63.33         82.16         1.66 o                         
   2  -4   2       2111.13       1913.94        26.20 o                         
   3  -4   2       1697.55       1862.22        25.59 o                         
   4  -4   2        556.01        530.69         7.64 o                         
   5  -4   2        186.58        180.07         2.93 o                         
   7  -4   2        216.58        225.43         3.64 o                         
   8  -4   2          5.26          7.26         0.45 o                         
   9  -4   2        245.60        248.02         4.02 o                         
  10  -4   2         21.27         20.01         0.84 o                         
 -10  -3   2         13.14         13.54         0.63 o                         
  -9  -3   2        239.79        245.49         4.88 o                         
  -8  -3   2        282.91        309.01         5.95 o                         
  -7  -3   2         59.40         64.19         1.35 o                         
  -6  -3   2        199.90        202.79         3.21 o                         
  -5  -3   2          3.06          2.99         0.27 o                         
  -4  -3   2        494.45        559.29         7.90 o                         
  -3  -3   2       3756.84       3801.63        51.69 o                         
  -2  -3   2        342.93        336.12         5.10 o                         
  -1  -3   2         16.07         16.02         0.35 o                         
   0  -3   2       2116.93       2249.16        30.58 o                         
   1  -3   2       4461.15       4250.33        57.70 o                         
   2  -3   2       2694.46       2490.55        33.96 o                         
   3  -3   2        844.90        924.28        12.86 o                         
   4  -3   2         92.43        143.46         2.34 o                         
   5  -3   2        119.15         95.97         1.75 o                         
   6  -3   2         19.41         17.55         0.61 o                         
   7  -3   2        316.09        299.09         4.65 o                         
   8  -3   2        150.15        147.11         2.59 o                         
   9  -3   2         60.57         57.38         1.33 o                         
  10  -3   2         93.21        102.19         2.83 o                         
 -10  -2   2          2.95          2.28         0.32 o                         
  -8  -2   2         39.75         33.46         1.30 o                         
  -7  -2   2         72.10         64.32         1.64 o                         
  -6  -2   2         65.22         60.14         1.24 o                         
  -5  -2   2          0.01          0.78         0.20 o                         
  -4  -2   2       1744.16       1769.89        24.30 o                         
  -3  -2   2       1261.90       1074.16        14.87 o                         
  -2  -2   2       5262.26       5797.97        84.06 o                         
  -1  -2   2        674.72        659.49         9.06 o                         
   0  -2   2       1187.85       1362.12        18.56 o                         
   1  -2   2        349.63        362.60         5.06 o                         
   2  -2   2       1466.62       1273.92        17.48 o                         
   3  -2   2       3392.77       3023.25        58.35 o                         
   4  -2   2         58.18         47.87         0.99 o                         
   5  -2   2        751.79        764.87        15.32 o                         
   6  -2   2        307.49        313.02         4.77 o                         
   7  -2   2        784.38        752.59        10.79 o                         
   8  -2   2          0.37          0.82         0.24 o                         
  10  -2   2        304.80        309.38         6.90 o                         
 -10  -1   2         59.43         68.94         1.54 o                         
  -9  -1   2          7.28          5.02         1.24 o                         
  -8  -1   2         19.26         14.11         0.60 o                         
  -7  -1   2        151.20        127.08         2.25 o                         
  -6  -1   2        513.96        549.92         7.95 o                         
  -5  -1   2         81.23         95.08         1.69 o                         
  -4  -1   2         64.59         75.36         1.35 o                         
  -3  -1   2         89.38         63.91         1.40 o                         
  -1  -1   2          3.84          2.79         0.23 o                         
   0  -1   2        510.32        503.69        11.53 o                         
   1  -1   2         12.50         12.02         0.28 o                         
   2  -1   2       1532.10       1392.08        19.06 o                         
   3  -1   2        256.30        219.51         3.26 o                         
   4  -1   2        523.28        472.48         6.78 o                         
   5  -1   2         34.38         53.38         2.15 o                         
   6  -1   2        519.95        511.61         7.45 o                         
   7  -1   2        179.26        179.22         3.09 o                         
   8  -1   2         41.02         39.02         1.11 o                         
   9  -1   2         77.31         78.44         1.64 o                         
  10  -1   2        108.72        106.87         2.72 o                         
  11  -1   2        148.09        159.80         2.84 o                         
 -10   0   2         87.79         93.04         1.89 o                         
  -9   0   2         70.51         80.00         1.67 o                         
  -8   0   2         57.21         61.50         1.37 o                         
  -7   0   2        571.34        590.41         8.57 o                         
  -6   0   2          2.33          1.01         0.23 o                         
  -5   0   2        788.47        728.73        14.60 o                         
  -4   0   2          1.68          0.42         0.17 o                         
  -3   0   2         53.57         53.18         1.40 o                         
  -2   0   2      15493.97      15719.68       345.90 o                         
  -1   0   2          3.16          8.38         0.30 o                         
   0   0   2          4.53          1.76         0.30 o                         
   1   0   2        174.67        163.82         2.70 o                         
   2   0   2        154.49         99.93         1.53 o                         
   3   0   2       2337.18       1968.82        26.92 o                         
   4   0   2         89.24         87.77         1.52 o                         
   5   0   2       4048.24       3808.04        52.00 o                         
   6   0   2        373.47        381.96         5.67 o                         
   8   0   2        224.10        215.39         3.51 o                         
   9   0   2        170.05        177.15         3.02 o                         
  10   0   2         11.23         11.33         0.56 o                         
  11   0   2         14.27         13.70         0.62 o                         
 -10   1   2         91.56         89.28         2.07 o                         
  -9   1   2        410.76        447.03         6.73 o                         
  -8   1   2        373.31        370.70         5.64 o                         
  -7   1   2         44.74         50.57         1.17 o                         
  -6   1   2         58.88         54.58         1.19 o                         
  -5   1   2        672.10        594.80        10.94 o                         
  -4   1   2         81.14         72.45         1.34 o                         
  -2   1   2         60.18         63.18         1.48 o                         
  -1   1   2       4141.18       3583.34        48.62 o                         
   0   1   2       1114.38       1209.24        19.26 o                         
   1   1   2       3134.71       2846.06        38.59 o                         
   2   1   2        368.67        307.75         4.33 o                         
   3   1   2         50.04         45.26         0.84 o                         
   5   1   2       1731.79       1693.58        23.35 o                         
   6   1   2        345.49        324.87         4.89 o                         
   7   1   2          8.00          8.02         0.42 o                         
   8   1   2        472.99        486.13         7.19 o                         
   9   1   2         31.17         31.05         0.90 o                         
  10   1   2          0.19          0.07         0.21 o                         
  11   1   2        205.42        224.15         3.71 o                         
 -10   2   2          2.66          3.10         0.48 o                         
  -9   2   2        351.85        356.69         5.50 o                         
  -8   2   2        575.06        576.00         8.44 o                         
  -7   2   2          7.24          8.33         0.46 o                         
  -5   2   2        798.04        806.41        11.41 o                         
  -4   2   2        125.35        119.87         2.01 o                         
  -3   2   2       1458.05       1335.79        26.07 o                         
  -2   2   2       3517.29       3241.58        44.12 o                         
  -1   2   2       3841.11       3526.48        47.88 o                         
   0   2   2       1034.90        947.83        12.90 o                         
   1   2   2        274.79        243.87         5.04 o                         
   2   2   2       2142.53       1879.74        25.58 o                         
   3   2   2       3143.53       2946.37        40.11 o                         
   4   2   2        576.82        626.85         8.80 o                         
   5   2   2       1304.42       1263.04        17.51 o                         
   6   2   2        111.91        122.20         2.09 o                         
   7   2   2         35.30         39.00         0.97 o                         
   8   2   2        106.42        107.61         2.00 o                         
   9   2   2        276.30        278.21         4.38 o                         
  10   2   2         48.77         45.56         1.15 o                         
  11   2   2         22.92         19.41         0.73 o                         
 -10   3   2         19.39         18.54         0.74 o                         
  -9   3   2        172.38        182.59         3.12 o                         
  -8   3   2        325.09        322.35         5.00 o                         
  -7   3   2        582.02        583.36         8.51 o                         
  -6   3   2       1290.93       1278.12        17.87 o                         
  -5   3   2        225.11        230.88         3.61 o                         
  -4   3   2        300.24        307.98         4.59 o                         
  -3   3   2       1501.46       1352.99        18.66 o                         
  -2   3   2        853.15        804.10        11.15 o                         
  -1   3   2       1579.11       1484.68        20.27 o                         
   0   3   2       2743.74       2445.50        35.10 o                         
   1   3   2       4038.81       3184.14        76.39 o                         
   2   3   2        678.98        536.33         7.38 o                         
   3   3   2        174.74        178.36         2.62 o                         
   4   3   2       1382.17       1303.84        17.95 o                         
   5   3   2          9.61          9.03         0.46 o                         
   6   3   2          3.07          3.33         0.26 o                         
   7   3   2       1526.88       1523.50        21.17 o                         
   8   3   2        115.32        131.49         2.32 o                         
   9   3   2         12.25         12.56         0.56 o                         
  11   3   2         56.42         62.23         1.59 o                         
  -9   4   2         20.90         18.53         0.72 o                         
  -8   4   2        557.77        543.31         8.04 o                         
  -7   4   2        675.18        666.69         9.65 o                         
  -6   4   2        691.11        669.96         9.65 o                         
  -5   4   2          3.57          5.94         0.36 o                         
  -4   4   2         77.97         55.01         1.52 o                         
  -3   4   2        400.89        385.63         5.59 o                         
  -2   4   2        379.34        345.00         4.95 o                         
  -1   4   2       1144.89       1122.75        15.40 o                         
   0   4   2       1518.12       1450.95        19.75 o                         
   2   4   2          2.68          1.04         0.08 o                         
   3   4   2        439.12        462.90         6.45 o                         
   4   4   2        837.92        820.51        11.38 o                         
   5   4   2        270.74        281.29         4.16 o                         
   6   4   2         30.31         25.01         0.68 o                         
   7   4   2        486.58        464.50         6.80 o                         
   8   4   2         42.27         45.20         1.20 o                         
   9   4   2        119.22        108.67         2.04 o                         
  10   4   2        139.85        145.56         3.22 o                         
  11   4   2          3.10          3.07         0.37 o                         
  -9   5   2        334.97        328.99         5.15 o                         
  -8   5   2        158.01        160.38         2.80 o                         
  -7   5   2        648.95        639.94         9.30 o                         
  -6   5   2        589.40        580.14         8.44 o                         
  -5   5   2          2.65          2.67         0.28 o                         
  -4   5   2        747.72        762.53        10.79 o                         
  -3   5   2        196.21        153.40         2.45 o                         
  -2   5   2       1571.12       1478.38        20.33 o                         
  -1   5   2        190.61        159.93         2.37 o                         
   0   5   2        206.52        160.88         3.54 o                         
   2   5   2       1516.59       1513.99        25.79 o                         
   3   5   2       2837.76       2702.97        36.74 o                         
   4   5   2        305.38        343.05         4.89 o                         
   5   5   2       1067.99       1040.37        14.42 o                         
   6   5   2          0.46          1.90         0.21 o                         
   7   5   2          0.36          1.10         0.20 o                         
   8   5   2        146.71        148.80         2.54 o                         
   9   5   2         93.58         90.86         1.78 o                         
  10   5   2        128.79        121.34         2.25 o                         
  11   5   2          5.16          4.91         0.40 o                         
  -9   6   2         43.67         37.96         1.05 o                         
  -8   6   2          0.21          0.30         0.22 o                         
  -7   6   2         95.31        105.00         2.00 o                         
  -6   6   2        291.37        263.07         4.13 o                         
  -5   6   2         12.24          8.29         0.44 o                         
  -4   6   2        553.99        518.17         7.50 o                         
  -3   6   2         59.08         55.71         1.11 o                         
  -1   6   2        322.15        284.18         4.09 o                         
   0   6   2        490.24        523.94         7.24 o                         
   1   6   2        354.53        394.10         5.45 o                         
   2   6   2        665.86        687.25        10.72 o                         
   3   6   2        271.25        283.75         3.98 o                         
   4   6   2          1.69          1.14         0.19 o                         
   6   6   2        483.84        470.52         6.77 o                         
   7   6   2        354.52        371.58         5.50 o                         
   9   6   2         15.07         17.29         0.65 o                         
  10   6   2         32.80         26.37         0.85 o                         
  11   6   2          0.55          0.50         0.24 o                         
  12   6   2        112.11        102.01         2.40 o                         
  -9   7   2        263.10        272.28         4.38 o                         
  -8   7   2         26.87         30.89         0.93 o                         
  -7   7   2         12.92         10.76         0.67 o                         
  -6   7   2          2.59          1.38         0.26 o                         
  -4   7   2        224.83        217.56         3.43 o                         
  -3   7   2         12.66         21.75         0.62 o                         
  -2   7   2         62.99         62.48         1.35 o                         
  -1   7   2         94.37         69.97         1.18 o                         
   0   7   2        112.90         94.91         1.43 o                         
   1   7   2          0.34          4.26         0.11 o                         
   2   7   2        416.03        370.00        24.59 o                         
   3   7   2         40.30         35.81         0.89 o                         
   4   7   2         94.46         74.36         1.59 o                         
   5   7   2       3287.86       3326.61        45.31 o                         
   6   7   2        200.52        202.61         3.20 o                         
   7   7   2        904.56        934.89        13.12 o                         
   8   7   2         51.89         52.04         1.18 o                         
   9   7   2          0.72          0.92         0.24 o                         
  10   7   2         23.05         28.18         0.87 o                         
  11   7   2         28.08         26.99         0.88 o                         
  12   7   2         73.42         82.16         1.74 o                         
  -8   8   2          3.11          3.65         0.36 o                         
  -7   8   2         19.95         21.78         1.25 o                         
  -6   8   2         34.74         33.84         0.94 o                         
  -5   8   2          2.82          2.49         0.28 o                         
  -4   8   2         97.79         83.55         1.59 o                         
  -3   8   2         36.56         34.21         1.47 o                         
  -2   8   2        779.36        691.94         9.84 o                         
  -1   8   2        370.96        346.69         4.97 o                         
   0   8   2        131.68        126.33         2.77 o                         
   1   8   2        180.31        175.81         2.83 o                         
   3   8   2        339.27        305.00         4.24 o                         
   4   8   2         23.49         21.84         0.63 o                         
   5   8   2         69.41         89.06         1.46 o                         
   6   8   2         45.20         51.79         1.02 o                         
   7   8   2        321.76        341.89         5.06 o                         
   8   8   2         81.62         83.65         1.60 o                         
   9   8   2        146.44        144.91         2.51 o                         
  10   8   2        222.13        239.57         3.85 o                         
  11   8   2          9.63          8.51         0.51 o                         
  12   8   2         11.23          9.62         0.56 o                         
  -8   9   2         17.48         18.53         0.99 o                         
  -7   9   2         36.78         41.20         1.09 o                         
  -6   9   2         11.81         13.79         0.58 o                         
  -5   9   2          0.80          1.04         0.24 o                         
  -4   9   2         16.48         17.60         0.61 o                         
  -3   9   2          3.67          3.60         0.36 o                         
  -2   9   2         35.47         27.70         1.33 o                         
  -1   9   2        119.01         99.62         1.62 o                         
   0   9   2        381.60        410.80         5.76 o                         
   1   9   2        110.37        106.47         2.05 o                         
   3   9   2         29.41         32.36         0.52 o                         
   4   9   2         55.55         53.62         0.89 o                         
   5   9   2         13.01         15.51         0.41 o                         
   6   9   2        179.15        176.71         2.73 o                         
   7   9   2        197.19        212.96         3.29 o                         
   8   9   2         22.46         21.56         0.67 o                         
   9   9   2         90.34         92.97         1.77 o                         
  10   9   2        107.16        126.25         2.46 o                         
  11   9   2          0.66          1.55         0.28 o                         
  12   9   2         20.65         16.04         0.70 o                         
  -8  10   2         44.37         41.46         1.14 o                         
  -7  10   2        456.39        506.88         7.56 o                         
  -6  10   2        113.15        118.77         2.21 o                         
  -5  10   2         98.05        100.74         1.91 o                         
  -4  10   2          6.18          5.90         0.45 o                         
  -3  10   2         78.98         72.31         1.41 o                         
  -2  10   2         16.68         15.79         0.50 o                         
  -1  10   2        529.67        504.22         8.24 o                         
   0  10   2        330.68        323.23         4.57 o                         
   1  10   2        126.57        134.63         2.36 o                         
   3  10   2        606.61        523.83        10.40 o                         
   4  10   2        156.01        140.00         2.04 o                         
   5  10   2         74.80         73.86         1.22 o                         
   6  10   2         78.53         84.67         1.45 o                         
   7  10   2         11.42         11.62         0.46 o                         
   8  10   2          0.70          0.57         0.19 o                         
   9  10   2        238.85        243.20         3.84 o                         
  10  10   2        111.40        116.19         2.16 o                         
  11  10   2        187.15        200.30         3.61 o                         
  12  10   2         34.51         33.83         2.12 o                         
  -7  11   2         12.31         15.95         0.66 o                         
  -6  11   2          0.31          0.53         0.23 o                         
  -5  11   2        222.63        251.87         4.01 o                         
  -4  11   2         11.28         11.91         0.52 o                         
  -3  11   2         39.29         48.10         1.06 o                         
  -2  11   2        628.31        637.96         9.04 o                         
   0  11   2        200.89        186.45         2.74 o                         
   1  11   2        738.22        697.85         9.59 o                         
   4  11   2         41.93         45.68         0.72 o                         
   5  11   2         26.08         29.03         0.57 o                         
   7  11   2         15.82         11.78         0.43 o                         
   8  11   2         51.89         49.13         1.31 o                         
   9  11   2         51.11         50.64         1.16 o                         
  10  11   2         97.33        106.78         2.09 o                         
  11  11   2        113.99         98.64         5.33 o                         
  -7  12   2         13.06         13.07         0.60 o                         
  -6  12   2         46.77         55.42         1.33 o                         
  -5  12   2        291.26        336.08         5.78 o                         
  -4  12   2         18.82         18.61         0.65 o                         
  -3  12   2          0.54          0.49         0.19 o                         
  -2  12   2         60.99         64.47         1.41 o                         
  -1  12   2         49.92         52.96         1.01 o                         
   0  12   2         33.74         30.59         0.61 o                         
   1  12   2        314.77        321.45         4.49 o                         
   5  12   2          0.22          0.21         0.10 o                         
   6  12   2         11.72         12.94         0.39 o                         
   7  12   2         18.76         21.73         0.59 o                         
   8  12   2         33.25         38.87         1.04 o                         
   9  12   2         56.02         54.51         2.77 o                         
  -7  13   2          4.31          6.20         0.43 o                         
  -6  13   2          9.92          9.06         0.50 o                         
  -5  13   2         62.97         69.15         1.49 o                         
  -4  13   2         93.34        114.99         2.75 o                         
  -3  13   2        322.45        356.87         5.33 o                         
  -2  13   2         39.91         37.11         0.85 o                         
  -1  13   2        106.89        117.41         1.90 o                         
   0  13   2          4.80          3.82         0.25 o                         
   1  13   2         61.95         56.78         1.27 o                         
   6  13   2         11.08          8.35         0.28 o                         
   7  13   2         84.92         86.12         1.49 o                         
   8  13   2          0.86          1.09         0.26 o                         
  -6  14   2         44.37         49.90         1.84 o                         
  -5  14   2         23.57         23.47         1.48 o                         
  -4  14   2         19.39         22.45         0.73 o                         
  -3  14   2        222.31        252.40         4.12 o                         
  -2  14   2         19.29         17.40         0.56 o                         
  -1  14   2          4.92          4.69         0.26 o                         
   0  14   2         59.81         63.61         1.07 o                         
   6  14   2          1.67          1.52         0.16 o                         
  -2  15   2        193.12        212.41         4.78 o                         
  -1  15   2        120.39        125.77         2.97 o                         
   0  15   2          6.28          5.68         0.47 o                         
  -4 -15   3          3.69          2.20         0.45 o                         
  -3 -15   3         67.94         63.34         3.96 o                         
  -2 -15   3          7.68          6.67         1.09 o                         
  -1 -15   3         46.14         41.81         1.27 o                         
   0 -15   3         37.34         32.81         1.07 o                         
   1 -15   3          1.16          1.84         0.58 o                         
   2 -15   3         77.83         87.94         1.96 o                         
   3 -15   3          7.07          9.46         1.18 o                         
   5 -15   3        109.50        135.69         3.54 o                         
  -6 -14   3         17.43         13.08         1.21 o                         
  -5 -14   3         88.27         82.50         1.81 o                         
  -4 -14   3         23.16         18.24         0.63 o                         
  -3 -14   3         25.69         21.61         0.83 o                         
  -2 -14   3          0.01          0.06         0.19 o                         
  -1 -14   3        154.90        164.00         2.66 o                         
   0 -14   3         68.39         67.44         1.32 o                         
   1 -14   3          9.78         10.89         0.47 o                         
   2 -14   3        125.09        135.31         2.33 o                         
   3 -14   3        166.69        181.22         3.00 o                         
   4 -14   3        103.68        120.79         2.20 o                         
   5 -14   3         13.94         19.44         0.73 o                         
   6 -14   3         13.62         15.11         0.65 o                         
  -8 -13   3         51.03         53.91         3.03 o                         
  -7 -13   3          0.50          0.89         0.23 o                         
  -6 -13   3         73.16         60.03         2.94 o                         
  -5 -13   3         56.88         48.31         1.09 o                         
  -4 -13   3         59.69         58.96         1.20 o                         
  -3 -13   3          0.04          0.22         0.18 o                         
  -2 -13   3         58.46         56.74         1.26 o                         
  -1 -13   3        562.76        563.42         8.06 o                         
   0 -13   3         68.12         67.00         1.30 o                         
   1 -13   3         42.20         40.90         0.93 o                         
   2 -13   3        116.92        109.52         2.26 o                         
   3 -13   3          9.76          9.91         0.47 o                         
   4 -13   3         22.26         20.47         0.69 o                         
   6 -13   3        488.18        574.62        15.24 o                         
  -9 -12   3          1.73          1.04         0.27 o                         
  -8 -12   3          8.88         10.82         0.55 o                         
  -7 -12   3         28.54         28.93         0.85 o                         
  -5 -12   3        158.14        159.03         2.60 o                         
  -4 -12   3         46.17         47.90         1.02 o                         
  -3 -12   3         13.87         15.60         0.52 o                         
  -2 -12   3         41.89         49.09         1.01 o                         
  -1 -12   3         17.25         16.09         0.52 o                         
   0 -12   3          3.08          2.37         0.24 o                         
   1 -12   3        298.20        285.76         4.30 o                         
   2 -12   3         69.61         73.34         1.42 o                         
   3 -12   3          7.56          7.01         0.39 o                         
   4 -12   3        104.12        105.88         1.96 o                         
   5 -12   3         48.69         48.32         1.16 o                         
   6 -12   3          0.15          0.52         0.22 o                         
   7 -12   3         10.31         10.25         0.53 o                         
 -10 -11   3         39.95         46.71         1.93 o                         
  -9 -11   3         53.75         58.95         1.40 o                         
  -8 -11   3          3.46          4.14         0.35 o                         
  -7 -11   3          2.75          2.75         0.31 o                         
  -5 -11   3         40.11         35.01         1.11 o                         
  -4 -11   3         63.72         61.48         1.19 o                         
  -3 -11   3         42.57         40.20         0.86 o                         
  -2 -11   3        157.53        171.62         2.67 o                         
  -1 -11   3        137.14        134.57         2.16 o                         
   0 -11   3         14.42         12.80         0.45 o                         
   1 -11   3        129.99        119.05         2.43 o                         
   2 -11   3        391.04        342.49         5.10 o                         
   3 -11   3          3.28          3.54         0.42 o                         
   4 -11   3        236.86        226.91         3.61 o                         
   5 -11   3        134.04        137.92         2.43 o                         
   6 -11   3        163.63        179.58         4.22 o                         
   7 -11   3         15.93         16.44         0.67 o                         
 -10 -10   3          0.02         -0.09         0.21 o                         
  -9 -10   3          2.00          1.84         0.30 o                         
  -8 -10   3          3.73          3.06         0.33 o                         
  -7 -10   3         67.35         70.92         1.45 o                         
  -6 -10   3        140.90        143.17         7.42 o                         
  -5 -10   3         25.10         20.87         0.63 o                         
  -4 -10   3        346.17        334.54         5.63 o                         
  -3 -10   3          0.77          0.74         0.21 o                         
  -2 -10   3         86.89         92.25         1.64 o                         
  -1 -10   3         45.00         47.53         0.99 o                         
   0 -10   3        142.33        147.07         2.33 o                         
   1 -10   3         81.55         77.15         1.40 o                         
   2 -10   3        221.29        190.37         3.08 o                         
   3 -10   3       1461.09       1377.26        19.14 o                         
   4 -10   3         38.20         37.05         0.93 o                         
   5 -10   3          0.99          0.34         0.19 o                         
   6 -10   3        307.56        301.57         4.71 o                         
   7 -10   3         47.56         54.89         1.31 o                         
   8 -10   3        119.75        121.38         2.30 o                         
 -10  -9   3          5.70          6.29         0.46 o                         
  -9  -9   3         59.13         57.21         2.86 o                         
  -8  -9   3         37.07         40.11         1.04 o                         
  -7  -9   3         93.31        101.15         1.88 o                         
  -6  -9   3          1.24          0.22         0.19 o                         
  -5  -9   3        105.74         91.56         1.62 o                         
  -4  -9   3        208.57        205.19         3.13 o                         
  -3  -9   3         12.10         18.06         0.51 o                         
  -2  -9   3         94.96        122.56         1.94 o                         
  -1  -9   3        106.05        110.03         1.77 o                         
   0  -9   3        146.91        163.11         2.53 o                         
   1  -9   3          0.32          0.23         0.14 o                         
   2  -9   3         63.05         66.40         1.27 o                         
   3  -9   3         13.56          7.67         0.39 o                         
   4  -9   3        436.73        391.17         8.15 o                         
   5  -9   3        153.48        136.92         2.39 o                         
   6  -9   3        118.75        106.77         2.01 o                         
   7  -9   3         86.01         91.21         1.82 o                         
   8  -9   3         32.24         29.37         0.90 o                         
 -10  -8   3          0.55          0.90         0.24 o                         
  -8  -8   3          2.16          2.22         0.32 o                         
  -7  -8   3         16.52         17.10         0.62 o                         
  -6  -8   3          5.51          4.11         0.35 o                         
  -5  -8   3         20.00         24.25         0.65 o                         
  -4  -8   3         83.47         69.56         1.27 o                         
  -3  -8   3        100.29        107.03         1.74 o                         
  -2  -8   3        373.81        409.13         5.81 o                         
  -1  -8   3        521.07        544.26         7.64 o                         
   0  -8   3        284.27        291.09         4.23 o                         
   1  -8   3        289.08        309.61         4.53 o                         
   2  -8   3        491.75        489.00         7.02 o                         
   3  -8   3        782.02        696.94         9.90 o                         
   4  -8   3         58.77         40.33         0.96 o                         
   5  -8   3         99.56         91.53         1.75 o                         
   6  -8   3        176.28        163.86         2.80 o                         
   7  -8   3          2.77          3.47         0.33 o                         
   8  -8   3         11.67         10.19         0.53 o                         
   9  -8   3         47.25         51.14         1.28 o                         
 -10  -7   3          3.74          3.59         0.37 o                         
  -8  -7   3          0.28          0.33         0.21 o                         
  -7  -7   3        104.80        104.91         1.92 o                         
  -6  -7   3        224.03        235.61         4.21 o                         
  -5  -7   3        273.47        285.13         4.26 o                         
  -4  -7   3        242.83        251.17         3.73 o                         
  -3  -7   3        237.97        267.79         3.91 o                         
  -2  -7   3          1.25          0.12         0.12 o                         
   0  -7   3       3936.84       4291.65        58.38 o                         
   1  -7   3        135.24        134.90         2.13 o                         
   2  -7   3         40.97         44.76         0.93 o                         
   3  -7   3        134.72        146.90         2.40 o                         
   4  -7   3        118.63        102.62         2.10 o                         
   5  -7   3         91.54        103.74         1.91 o                         
   6  -7   3        462.54        396.51         5.98 o                         
   7  -7   3         58.67         55.58         1.28 o                         
   8  -7   3         71.99         81.63         1.69 o                         
   9  -7   3         65.53         67.88         1.51 o                         
 -10  -6   3         47.39         43.95         1.65 o                         
  -8  -6   3         13.97         13.98         0.59 o                         
  -7  -6   3         99.85        102.50         1.91 o                         
  -6  -6   3        451.43        485.22         7.04 o                         
  -5  -6   3        350.21        367.75         5.38 o                         
  -4  -6   3          2.29          2.04         0.21 o                         
  -3  -6   3         92.38         75.32         1.28 o                         
  -1  -6   3         43.92         39.44         0.74 o                         
   0  -6   3        693.79        654.33        15.22 o                         
   1  -6   3         44.04         34.85         0.71 o                         
   2  -6   3        839.30        821.74        14.57 o                         
   3  -6   3         80.12         93.41         1.65 o                         
   4  -6   3         55.64         52.67         1.11 o                         
   5  -6   3          8.41          8.94         0.76 o                         
   6  -6   3         66.60         52.47         1.20 o                         
   7  -6   3         97.25        106.09         2.01 o                         
   8  -6   3        337.59        335.01         5.20 o                         
   9  -6   3         36.79         39.70         1.08 o                         
 -10  -5   3        134.92        138.22         4.00 o                         
  -9  -5   3        113.25        122.99         6.80 o                         
  -8  -5   3        166.01        172.12         2.90 o                         
  -7  -5   3        143.96        148.51         2.52 o                         
  -6  -5   3        351.60        392.53         5.78 o                         
  -5  -5   3        138.05        182.50         2.87 o                         
  -4  -5   3         63.27         67.06         1.36 o                         
  -3  -5   3          8.17          5.90         0.27 o                         
  -2  -5   3       1118.89       1120.98        21.79 o                         
  -1  -5   3       3161.06       3387.84        46.06 o                         
   0  -5   3          1.84          0.33         0.12 o                         
   1  -5   3         93.79         77.36         1.37 o                         
   2  -5   3       3240.32       3441.84        46.91 o                         
   3  -5   3        335.66        392.01         5.70 o                         
   4  -5   3        496.69        462.15         6.72 o                         
   5  -5   3        349.34        325.70         4.93 o                         
   6  -5   3        145.48        135.68         2.38 o                         
   7  -5   3         27.41         24.26         0.78 o                         
   8  -5   3         29.70         33.44         1.25 o                         
   9  -5   3          7.74          7.94         0.47 o                         
  10  -5   3         69.92         71.87         1.58 o                         
 -10  -4   3          9.51          7.15         0.48 o                         
  -9  -4   3         21.54         19.52         1.15 o                         
  -8  -4   3        305.79        341.17         5.27 o                         
  -7  -4   3         32.26         30.12         0.95 o                         
  -6  -4   3         30.74         22.74         0.68 o                         
  -5  -4   3        110.25        115.60         2.13 o                         
  -4  -4   3        661.37        779.33        10.89 o                         
  -3  -4   3         32.30         63.07         1.12 o                         
  -2  -4   3        606.10        667.57         9.26 o                         
  -1  -4   3        712.98        767.35        10.58 o                         
   0  -4   3         83.99        117.88         1.79 o                         
   1  -4   3         63.11         52.21         0.93 o                         
   3  -4   3         59.49         27.61         0.67 o                         
   4  -4   3         14.90         12.15         0.62 o                         
   5  -4   3        129.65        109.98         1.96 o                         
   6  -4   3        439.42        396.29         5.94 o                         
   7  -4   3        135.02        123.35         2.23 o                         
   8  -4   3         24.56         20.52         0.72 o                         
   9  -4   3         74.64         69.19         1.53 o                         
  10  -4   3         27.80         29.21         1.17 o                         
 -10  -3   3         29.41         28.61         0.99 o                         
  -9  -3   3          0.93          1.31         0.29 o                         
  -8  -3   3        117.00        125.05         2.26 o                         
  -7  -3   3         82.37         86.54         1.83 o                         
  -6  -3   3         15.00         18.25         0.62 o                         
  -5  -3   3        840.15        857.99        12.03 o                         
  -4  -3   3      12623.32      13413.46       181.84 o                         
  -3  -3   3       2743.61       3044.48        41.46 o                         
  -2  -3   3        150.99        137.18         2.06 o                         
  -1  -3   3       2106.93       2136.19        29.09 o                         
   0  -3   3        923.42       1006.87        13.80 o                         
   1  -3   3        154.59        124.70         1.89 o                         
   2  -3   3        950.14        991.68        13.69 o                         
   3  -3   3        670.30        612.09         8.64 o                         
   4  -3   3         64.37         65.54         1.27 o                         
   5  -3   3        177.42        190.30         3.05 o                         
   6  -3   3        496.76        453.13         6.68 o                         
   7  -3   3          0.01          0.06         0.19 o                         
   8  -3   3         41.28         41.55         1.67 o                         
   9  -3   3        110.51        111.77         2.98 o                         
  10  -3   3        312.28        319.17         5.03 o                         
 -10  -2   3          6.15          6.62         0.46 o                         
  -9  -2   3         14.85         13.65         0.65 o                         
  -8  -2   3          1.72          2.16         0.32 o                         
  -7  -2   3          8.45          8.14         0.46 o                         
  -6  -2   3         63.63         69.61         1.50 o                         
  -5  -2   3        113.89        120.81         2.18 o                         
  -4  -2   3       2085.82       2253.62        30.86 o                         
  -3  -2   3        271.47        252.66         3.69 o                         
  -2  -2   3        349.91        320.34         4.55 o                         
  -1  -2   3        106.22        101.85         1.54 o                         
   0  -2   3       3233.35       3408.19        46.28 o                         
   1  -2   3        197.23        183.21         2.66 o                         
   2  -2   3       2633.12       2549.05        34.74 o                         
   4  -2   3        101.60         93.21         1.63 o                         
   5  -2   3        947.34        962.43        13.52 o                         
   6  -2   3         29.31         35.72         0.90 o                         
   7  -2   3         69.40         64.45         1.37 o                         
   8  -2   3        213.53        195.97         3.26 o                         
  10  -2   3        111.88        109.87         2.75 o                         
 -10  -1   3        140.38        146.57         3.37 o                         
  -9  -1   3         17.72         19.19         0.72 o                         
  -8  -1   3         39.81         34.60         0.97 o                         
  -7  -1   3          4.74          4.89         0.39 o                         
  -6  -1   3        489.03        501.37         7.94 o                         
  -5  -1   3       1297.08       1335.97        18.53 o                         
  -4  -1   3       3056.62       3116.23        43.57 o                         
  -3  -1   3        165.25        196.50         2.94 o                         
  -2  -1   3       2304.53       2400.72        39.96 o                         
  -1  -1   3      14455.56      14324.02       280.07 o                         
   0  -1   3         33.21         15.39         0.34 o                         
   1  -1   3        663.15        708.64         9.75 o                         
   2  -1   3        771.88        705.62         9.77 o                         
   3  -1   3       1570.66       1395.23        19.19 o                         
   4  -1   3       2252.29       1898.70        36.89 o                         
   5  -1   3        930.42        839.55        11.83 o                         
   6  -1   3          0.00          0.43         0.18 o                         
   7  -1   3        387.85        374.01         5.64 o                         
   8  -1   3          5.47          3.86         0.34 o                         
   9  -1   3         46.27         51.18         1.23 o                         
  10  -1   3        760.54        776.91        11.22 o                         
  11  -1   3         74.02         72.83         1.59 o                         
 -10   0   3         79.45         81.33         1.94 o                         
  -9   0   3          0.02          0.20         0.23 o                         
  -8   0   3         43.95         44.06         1.12 o                         
  -7   0   3        124.45        145.50         2.60 o                         
  -5   0   3        169.22        187.88         2.99 o                         
  -4   0   3       2187.42       2196.61        30.12 o                         
  -3   0   3        186.50        214.34         3.20 o                         
  -2   0   3       1527.90       1576.96        21.55 o                         
  -1   0   3       1119.51       1223.96        23.64 o                         
   0   0   3        106.18        117.92         1.78 o                         
   1   0   3        586.18        589.93         8.12 o                         
   2   0   3       2197.08       1995.54        27.20 o                         
   3   0   3         30.04         29.88         0.64 o                         
   4   0   3          6.71         20.67         0.93 o                         
   5   0   3         80.50         74.69         1.41 o                         
   6   0   3        971.18        930.48        13.11 o                         
   8   0   3        104.16         99.43         1.90 o                         
   9   0   3         42.32         43.50         1.11 o                         
  10   0   3        652.44        654.33         9.55 o                         
  11   0   3          5.85          6.08         0.44 o                         
 -10   1   3         43.36         41.04         1.13 o                         
  -9   1   3        275.78        304.78         5.01 o                         
  -8   1   3        269.44        295.75         4.63 o                         
  -7   1   3        506.17        551.31         8.82 o                         
  -5   1   3         65.30         59.35         1.22 o                         
  -4   1   3       1016.05        985.29        13.74 o                         
  -3   1   3       1465.20       1353.83        18.64 o                         
  -2   1   3         44.63         38.37         0.76 o                         
  -1   1   3       9020.76       8824.37       138.08 o                         
   0   1   3         31.63         29.39         0.64 o                         
   1   1   3        513.78        495.08         7.96 o                         
   2   1   3        700.50        667.46         9.21 o                         
   3   1   3        243.32        240.88         3.51 o                         
   5   1   3         20.98         26.70         1.14 o                         
   6   1   3        575.62        547.34         7.91 o                         
   7   1   3        194.49        192.61         3.14 o                         
   8   1   3        345.98        347.12         5.29 o                         
   9   1   3         10.90         13.42         0.58 o                         
  10   1   3         31.66         32.41         0.95 o                         
  11   1   3          9.73          7.29         0.47 o                         
 -10   2   3         48.17         47.44         1.22 o                         
  -9   2   3        348.58        361.99         5.57 o                         
  -8   2   3        187.20        188.79         3.69 o                         
  -7   2   3         46.08         46.21         1.13 o                         
  -6   2   3        116.68        113.56         2.26 o                         
  -5   2   3         24.31         13.49         0.77 o                         
  -4   2   3        548.72        516.37         7.41 o                         
  -3   2   3        142.82        177.53         2.73 o                         
  -2   2   3       1161.59       1191.77        16.39 o                         
  -1   2   3       2710.36       2672.03        36.82 o                         
   0   2   3         88.08         80.50         1.19 o                         
   1   2   3        211.23        218.51         3.04 o                         
   2   2   3       1791.15       1586.89        32.45 o                         
   3   2   3        724.79        666.73         9.25 o                         
   4   2   3        147.11        149.79         2.33 o                         
   5   2   3        152.71        125.67         2.09 o                         
   6   2   3        227.09        205.98         3.52 o                         
   7   2   3        241.66        234.11         3.69 o                         
   8   2   3        189.44        172.96         2.90 o                         
   9   2   3         33.02         28.39         0.85 o                         
  10   2   3          0.12          0.26         0.22 o                         
  11   2   3          0.02          0.19         0.22 o                         
  -9   3   3        480.65        528.59         8.98 o                         
  -8   3   3        147.16        151.66         3.80 o                         
  -7   3   3        352.55        360.80         5.48 o                         
  -6   3   3        802.26        811.08        11.55 o                         
  -5   3   3        100.59         81.17         2.14 o                         
  -4   3   3        220.29        232.93         3.58 o                         
  -3   3   3         10.61          9.57         0.38 o                         
  -2   3   3        353.55        334.45         4.80 o                         
  -1   3   3        278.99        251.71         4.63 o                         
   0   3   3       1644.60       1839.65        25.00 o                         
   1   3   3       1600.15       1512.53        20.55 o                         
   2   3   3         79.94         59.45         1.04 o                         
   3   3   3        495.55        447.41         6.85 o                         
   4   3   3        190.46        143.95         2.23 o                         
   5   3   3        346.46        288.85         4.29 o                         
   6   3   3       1243.15       1274.97        17.72 o                         
   7   3   3        607.27        627.27         9.02 o                         
   8   3   3        766.88        724.33        10.40 o                         
   9   3   3          0.19          0.30         0.21 o                         
  10   3   3         20.17         17.52         1.00 o                         
  11   3   3         17.84         14.11         0.63 o                         
  -9   4   3        331.44        359.86         5.56 o                         
  -8   4   3        171.58        166.06         4.14 o                         
  -7   4   3        215.46        211.55         3.46 o                         
  -6   4   3        611.70        595.42         8.64 o                         
  -5   4   3        194.09        166.58         2.75 o                         
  -4   4   3        137.65        122.95         2.14 o                         
  -3   4   3        339.74        305.30         4.50 o                         
  -2   4   3       2206.24       2066.77        28.26 o                         
  -1   4   3        454.02        457.25         6.40 o                         
   0   4   3        793.40        736.09        10.96 o                         
   1   4   3        525.59        616.71         8.42 o                         
   2   4   3        290.86        248.00         4.15 o                         
   3   4   3        127.09        140.61         2.08 o                         
   4   4   3          0.32         -0.01         0.12 o                         
   5   4   3        365.28        323.80         4.74 o                         
   6   4   3          4.51          6.75         0.34 o                         
   7   4   3          9.44         13.67         0.52 o                         
   8   4   3        100.75         95.23         1.79 o                         
   9   4   3          4.91          2.90         0.31 o                         
  10   4   3        122.35        124.99         2.30 o                         
  11   4   3         49.96         56.47         1.33 o                         
  -9   5   3         37.87         38.10         1.08 o                         
  -8   5   3          5.10          4.84         0.39 o                         
  -7   5   3        160.73        153.50         2.67 o                         
  -6   5   3        511.07        512.95         7.53 o                         
  -5   5   3         38.33         32.42         1.15 o                         
  -4   5   3        337.50        294.01         4.55 o                         
  -3   5   3        230.07        184.82         2.88 o                         
  -2   5   3        134.20        129.60         2.06 o                         
  -1   5   3         83.03         72.50         1.19 o                         
   0   5   3       5802.21       5655.47        84.13 o                         
   2   5   3        717.39        712.97        18.63 o                         
   3   5   3        675.04        624.12         8.60 o                         
   4   5   3          0.25          3.05         0.29 o                         
   6   5   3          5.26          6.98         0.34 o                         
   7   5   3          0.49          0.20         0.17 o                         
   9   5   3         28.25         26.93         0.81 o                         
  10   5   3        166.94        173.02         4.18 o                         
  11   5   3         78.98         76.53         1.64 o                         
  12   5   3          2.09          2.35         0.32 o                         
  -9   6   3         60.67         60.90         2.28 o                         
  -8   6   3         27.48         26.45         0.85 o                         
  -7   6   3        123.97        123.04         2.26 o                         
  -6   6   3        561.11        570.07         8.32 o                         
  -4   6   3       1461.72       1448.80        20.11 o                         
  -3   6   3       1040.97       1021.26        14.24 o                         
  -1   6   3         32.50         43.80         0.81 o                         
   0   6   3         14.49         22.86         0.44 o                         
   3   6   3       1256.51       1379.70        26.39 o                         
   4   6   3        100.58         96.35         1.51 o                         
   5   6   3         74.54         65.78         1.17 o                         
   6   6   3         57.37         44.17         0.97 o                         
   7   6   3         31.43         35.35         0.85 o                         
   8   6   3         19.45         17.09         0.60 o                         
   9   6   3         23.45         22.82         0.75 o                         
  10   6   3         96.20        102.43         1.98 o                         
  11   6   3          1.90          3.02         0.34 o                         
  12   6   3          1.60          1.90         0.32 o                         
  -9   7   3        119.00        109.09         5.23 o                         
  -8   7   3         47.79         46.82         1.29 o                         
  -7   7   3        194.11        194.60         3.26 o                         
  -6   7   3        178.61        177.12         2.97 o                         
  -5   7   3        101.18         97.13         1.82 o                         
  -4   7   3       1443.88       1363.20        18.96 o                         
  -3   7   3        613.98        617.10         8.78 o                         
  -2   7   3        426.16        428.68         6.15 o                         
  -1   7   3        319.53        265.49         3.84 o                         
   0   7   3        304.01        262.23         3.70 o                         
   3   7   3       1110.99       1189.67        16.26 o                         
   4   7   3        241.64        210.13         3.02 o                         
   5   7   3        290.15        298.98         5.98 o                         
   6   7   3       1098.80       1065.07        14.79 o                         
   7   7   3          8.90          7.83         0.46 o                         
   8   7   3          4.68          3.23         0.30 o                         
   9   7   3          8.16          7.35         0.44 o                         
  10   7   3         74.54         83.98         1.70 o                         
  11   7   3          0.42          0.38         0.23 o                         
  12   7   3         57.71         59.35         1.41 o                         
  -8   8   3         30.44         29.55         1.32 o                         
  -6   8   3          6.39          5.16         0.38 o                         
  -5   8   3         66.21         69.80         1.63 o                         
  -4   8   3        737.01        740.86        10.55 o                         
  -3   8   3        992.97        946.31        13.26 o                         
  -2   8   3       2741.73       2719.94        37.19 o                         
  -1   8   3       1944.11       1773.22        24.27 o                         
   0   8   3       1273.99       1252.86        17.32 o                         
   4   8   3          4.09          6.82         0.27 o                         
   5   8   3        368.61        393.68         5.92 o                         
   6   8   3        184.18        176.81         4.17 o                         
   7   8   3        248.24        235.38         3.67 o                         
   8   8   3          1.69          1.24         0.22 o                         
   9   8   3        106.59        121.73         2.56 o                         
  10   8   3         40.35         43.26         1.28 o                         
  11   8   3          0.18          0.01         0.21 o                         
  12   8   3         34.50         32.67         0.99 o                         
  -8   9   3         22.53         18.72         0.72 o                         
  -7   9   3          5.29          5.16         0.59 o                         
  -6   9   3          0.02         -0.19         0.20 o                         
  -5   9   3         64.05         71.86         1.49 o                         
  -4   9   3          0.75          1.60         0.24 o                         
  -3   9   3         54.13         54.38         1.13 o                         
  -2   9   3        932.11        895.28        12.50 o                         
  -1   9   3         44.31         41.96         0.82 o                         
   0   9   3        500.25        442.87         6.16 o                         
   4   9   3         53.27         39.94         0.87 o                         
   5   9   3         73.38         74.72         1.22 o                         
   6   9   3         49.77         47.46         1.38 o                         
   7   9   3        225.44        234.15         3.56 o                         
   8   9   3         10.46         10.79         0.47 o                         
   9   9   3         70.99         70.86         1.44 o                         
  10   9   3         15.42         11.89         0.55 o                         
  11   9   3          6.53          7.19         0.47 o                         
  12   9   3          0.87          1.78         0.31 o                         
  -8  10   3          1.01          1.19         0.27 o                         
  -7  10   3        129.22        130.86         2.40 o                         
  -6  10   3        131.26        126.01         2.31 o                         
  -5  10   3        101.62        103.43         1.94 o                         
  -4  10   3         57.04         45.98         1.92 o                         
  -3  10   3          3.73          5.09         0.32 o                         
  -2  10   3        465.67        453.66         6.53 o                         
  -1  10   3       2067.11       1963.34        26.87 o                         
   0  10   3       4014.71       4010.37        68.04 o                         
   5  10   3        209.25        218.54         3.13 o                         
   6  10   3        106.94        113.23         1.80 o                         
   7  10   3        295.50        286.23         4.25 o                         
   8  10   3         33.61         38.16         0.90 o                         
   9  10   3         72.84         74.45         1.49 o                         
  10  10   3        102.78        113.42         2.10 o                         
  -7  11   3          0.41          0.98         0.26 o                         
  -6  11   3         12.61         14.28         0.62 o                         
  -5  11   3        119.48        126.40         2.29 o                         
  -4  11   3         92.02         91.32         1.75 o                         
  -3  11   3         27.43         36.44         1.17 o                         
  -2  11   3         85.11         79.48         1.60 o                         
  -1  11   3          0.25          1.17         0.33 o                         
   0  11   3         35.35         40.43         0.71 o                         
   5  11   3        116.06        102.45         1.52 o                         
   6  11   3          6.60          7.66         0.28 o                         
   7  11   3         38.98         37.43         0.81 o                         
   8  11   3          0.01          0.04         0.15 o                         
   9  11   3         39.79         28.32         2.13 o                         
  10  11   3         96.13        101.50         1.94 o                         
  -7  12   3         10.44          9.55         0.53 o                         
  -6  12   3          6.93          7.68         0.46 o                         
  -5  12   3         52.85         59.37         1.38 o                         
  -4  12   3         16.74         15.68         0.60 o                         
  -3  12   3        269.08        287.46         4.38 o                         
  -2  12   3          7.15          5.83         0.31 o                         
   0  12   3        296.38        293.39         4.15 o                         
   6  12   3         52.29         54.22         0.98 o                         
   7  12   3         40.05         44.26         1.22 o                         
   8  12   3          1.45          1.32         0.20 o                         
   9  12   3         25.80         27.22         1.10 o                         
  -7  13   3         15.91         16.06         0.97 o                         
  -6  13   3          0.02         -0.11         0.20 o                         
  -5  13   3         16.41         13.67         0.59 o                         
  -4  13   3         55.49         66.57         1.40 o                         
  -3  13   3         56.67         56.88         1.20 o                         
  -2  13   3         21.36         28.61         0.72 o                         
  -1  13   3          2.07          1.51         0.58 o                         
   0  13   3          4.44          4.22         0.22 o                         
   7  13   3          2.61          1.40         0.20 o                         
   8  13   3         13.03          8.65         0.62 o                         
  -5  14   3        101.37        114.56         4.66 o                         
  -4  14   3         23.42         23.67         1.12 o                         
  -3  14   3          7.10          6.73         0.38 o                         
  -2  14   3        168.16        177.80         2.80 o                         
   0  14   3         14.73         12.84         0.53 o                         
   0  15   3         12.86         10.75         0.88 o                         
  -3 -15   4         33.35         27.96         1.61 o                         
  -2 -15   4          4.58          5.63         0.61 o                         
  -1 -15   4          0.15          0.09         0.22 o                         
   0 -15   4         10.30          9.31         0.46 o                         
   1 -15   4         24.18         19.97         0.83 o                         
   2 -15   4          1.70          1.44         0.25 o                         
   3 -15   4         49.76         49.08         1.17 o                         
   4 -15   4        392.00        437.60         9.40 o                         
   5 -15   4         24.77         27.15         1.28 o                         
  -6 -14   4         19.35         15.90         1.71 o                         
  -5 -14   4          0.02          0.15         0.22 o                         
  -4 -14   4         55.43         61.14         1.45 o                         
  -3 -14   4          5.15          3.92         0.33 o                         
  -2 -14   4         44.03         42.12         1.00 o                         
  -1 -14   4          4.25          3.48         0.31 o                         
   0 -14   4         70.29         65.98         3.04 o                         
   1 -14   4         55.19         54.22         1.18 o                         
   2 -14   4         20.98         24.93         0.75 o                         
   3 -14   4          1.94          3.51         0.31 o                         
   4 -14   4         21.87         18.01         0.77 o                         
   5 -14   4        493.71        590.40         8.65 o                         
   6 -14   4          0.82          0.74         0.24 o                         
  -8 -13   4          5.65          4.79         0.57 o                         
  -7 -13   4         14.66         13.98         0.62 o                         
  -6 -13   4          2.50          2.82         0.32 o                         
  -5 -13   4        227.26        224.61         3.58 o                         
  -4 -13   4        214.26        210.86         3.36 o                         
  -3 -13   4        156.56        160.51         2.61 o                         
  -2 -13   4          0.07          0.22         0.19 o                         
  -1 -13   4        134.82        136.90         2.66 o                         
   0 -13   4        104.95        106.08         1.88 o                         
   2 -13   4         31.83         30.56         0.81 o                         
   3 -13   4          0.54          0.98         0.21 o                         
   4 -13   4        144.94        149.92         2.59 o                         
   5 -13   4          2.08          2.02         0.27 o                         
   6 -13   4        326.46        366.13         5.61 o                         
  -9 -12   4          0.61          0.53         0.25 o                         
  -8 -12   4         43.68         44.31         1.26 o                         
  -7 -12   4          6.93          7.82         0.52 o                         
  -6 -12   4         24.41         24.86         0.77 o                         
  -4 -12   4         80.54         88.58         1.63 o                         
  -3 -12   4         11.21         10.64         0.45 o                         
  -2 -12   4          4.30          4.50         0.33 o                         
  -1 -12   4         20.35         22.06         0.63 o                         
   0 -12   4          8.30          7.46         0.38 o                         
   1 -12   4        389.06        362.80         5.37 o                         
   2 -12   4        119.20        121.72         2.11 o                         
   3 -12   4          8.89          8.45         0.43 o                         
   4 -12   4         12.97          9.48         0.49 o                         
   5 -12   4          1.06          1.53         0.26 o                         
   6 -12   4          3.50          2.92         0.31 o                         
   7 -12   4        190.26        219.34         3.62 o                         
 -10 -11   4          3.11          2.04         0.35 o                         
  -9 -11   4          5.64          5.00         0.41 o                         
  -8 -11   4         71.68         65.70         1.47 o                         
  -7 -11   4         13.74         12.06         0.54 o                         
  -6 -11   4          0.12          0.62         0.21 o                         
  -5 -11   4          3.96          1.74         0.65 o                         
  -4 -11   4         82.19         69.71         1.52 o                         
  -3 -11   4         56.94         60.55         1.18 o                         
  -2 -11   4        164.59        167.81         2.92 o                         
  -1 -11   4        392.86        379.88         5.53 o                         
   0 -11   4         23.03         21.96         0.61 o                         
   1 -11   4        137.57        130.82         2.33 o                         
   2 -11   4        653.32        595.85         8.55 o                         
   3 -11   4        247.34        260.55         4.03 o                         
   4 -11   4          2.77          2.11         0.26 o                         
   5 -11   4         77.72         81.93         1.65 o                         
   6 -11   4        139.19        133.81         2.40 o                         
   7 -11   4          7.17         10.22         0.53 o                         
 -10 -10   4          4.13          3.40         0.38 o                         
  -9 -10   4         21.94         17.94         0.72 o                         
  -8 -10   4         14.76          9.49         0.51 o                         
  -7 -10   4         21.78         21.91         0.72 o                         
  -6 -10   4         50.87         47.68         1.21 o                         
  -5 -10   4          6.03          3.93         0.32 o                         
  -4 -10   4          0.63          0.76         0.20 o                         
  -3 -10   4         35.67         37.36         1.18 o                         
  -2 -10   4          8.89          8.43         0.37 o                         
  -1 -10   4         91.46         95.21         1.63 o                         
   0 -10   4         87.46         85.22         1.51 o                         
   1 -10   4        611.46        579.09        10.47 o                         
   2 -10   4          1.49          0.49         0.28 o                         
   4 -10   4         97.17         92.94         3.01 o                         
   5 -10   4          1.02          0.08         0.27 o                         
   6 -10   4          0.35         -0.11         0.18 o                         
   7 -10   4        100.35        110.46         2.10 o                         
   8 -10   4        137.48        148.11         2.65 o                         
 -10  -9   4         47.98         53.18         1.62 o                         
  -9  -9   4         25.97         24.90         0.84 o                         
  -8  -9   4         34.16         35.29         0.97 o                         
  -7  -9   4         17.81         17.66         0.63 o                         
  -6  -9   4         61.21         68.70         2.03 o                         
  -5  -9   4         62.54         79.05         1.48 o                         
  -4  -9   4        102.44        105.95         2.31 o                         
  -3  -9   4        306.70        303.46         5.66 o                         
  -2  -9   4        530.27        552.90         7.81 o                         
  -1  -9   4         79.11         68.72         1.28 o                         
   0  -9   4         67.80         71.18         1.29 o                         
   1  -9   4          0.63          4.16         0.28 o                         
   2  -9   4          6.43          8.02         0.38 o                         
   3  -9   4         56.17         47.37         1.31 o                         
   4  -9   4       1333.52       1132.00        15.87 o                         
   5  -9   4         74.24         75.29         1.52 o                         
   6  -9   4         21.80         24.23         0.77 o                         
   7  -9   4        132.64        117.25         2.18 o                         
   8  -9   4         12.07         11.50         0.56 o                         
 -10  -8   4         21.75         23.39         0.85 o                         
  -9  -8   4          0.05          0.03         0.20 o                         
  -8  -8   4        172.45        193.54         4.63 o                         
  -7  -8   4         16.69         17.79         0.64 o                         
  -6  -8   4         12.26         11.38         0.49 o                         
  -5  -8   4          9.67          8.94         0.42 o                         
  -4  -8   4          6.80          6.46         0.33 o                         
  -3  -8   4        226.98        245.85         3.66 o                         
  -2  -8   4        513.72        534.96         7.55 o                         
  -1  -8   4         58.76         65.31         1.17 o                         
   0  -8   4        550.76        570.66         8.05 o                         
   1  -8   4         91.10         89.45         1.54 o                         
   2  -8   4         72.16         75.03         1.39 o                         
   3  -8   4        150.18        140.77         2.34 o                         
   5  -8   4         69.54         60.09         1.51 o                         
   6  -8   4        283.91        257.92         4.09 o                         
   8  -8   4          3.07          3.92         0.40 o                         
   9  -8   4         25.03         24.23         0.85 o                         
 -10  -7   4          0.01          0.23         0.22 o                         
  -9  -7   4         12.57          9.39         0.52 o                         
  -8  -7   4        192.49        197.40         3.28 o                         
  -7  -7   4          0.02          0.35         0.21 o                         
  -6  -7   4          1.47          0.42         0.21 o                         
  -5  -7   4          5.55          6.51         0.37 o                         
  -4  -7   4        229.81        259.82         3.88 o                         
  -3  -7   4         29.00         25.30         0.61 o                         
  -2  -7   4        315.00        317.95         4.59 o                         
  -1  -7   4         45.79         39.63         0.79 o                         
   0  -7   4         39.03         40.71         0.81 o                         
   1  -7   4        283.55        295.77         4.34 o                         
   2  -7   4         11.70         11.79         0.42 o                         
   3  -7   4        464.33        473.30         6.86 o                         
   4  -7   4        298.89        249.74         3.87 o                         
   5  -7   4         54.77         47.51         1.10 o                         
   6  -7   4        514.25        453.39         6.73 o                         
   7  -7   4        262.56        252.65         4.05 o                         
   8  -7   4          5.46          3.65         0.35 o                         
   9  -7   4         61.95         65.01         1.47 o                         
 -10  -6   4         20.57         16.95         1.05 o                         
  -9  -6   4          0.06          0.19         0.23 o                         
  -8  -6   4        192.14        210.78         3.44 o                         
  -7  -6   4         88.90         89.42         1.92 o                         
  -6  -6   4        106.09        115.30         2.06 o                         
  -5  -6   4          6.51          6.85         0.37 o                         
  -4  -6   4        113.48        129.72         2.10 o                         
  -3  -6   4         62.33         52.24         0.98 o                         
  -2  -6   4        118.96        124.23         2.14 o                         
  -1  -6   4       3094.54       3263.44        44.43 o                         
   0  -6   4        434.28        526.53         7.40 o                         
   1  -6   4        253.24        235.99         3.76 o                         
   2  -6   4         25.10         23.52         0.60 o                         
   3  -6   4         15.54         17.12         0.53 o                         
   4  -6   4          0.30          0.33         0.15 o                         
   6  -6   4       1099.51        993.29        14.06 o                         
   7  -6   4          3.43          2.77         0.30 o                         
   8  -6   4        134.60        122.80         2.28 o                         
   9  -6   4        242.04        245.72         4.01 o                         
 -10  -5   4         36.92         32.85         1.01 o                         
  -9  -5   4         14.57         12.57         0.60 o                         
  -8  -5   4          3.55          3.43         0.35 o                         
  -7  -5   4        325.00        350.80         5.30 o                         
  -6  -5   4        646.45        684.80         9.79 o                         
  -5  -5   4        279.94        340.03         5.03 o                         
  -4  -5   4         46.90         41.58         0.88 o                         
  -3  -5   4        753.67        817.16        11.36 o                         
  -2  -5   4        361.81        392.42         5.58 o                         
  -1  -5   4        429.63        448.44         8.91 o                         
   1  -5   4        748.65        751.44        10.45 o                         
   2  -5   4        575.32        600.53         8.46 o                         
   3  -5   4        167.23        176.61         2.77 o                         
   4  -5   4         12.64         15.25         0.57 o                         
   5  -5   4         18.05         20.87         0.80 o                         
   6  -5   4         14.55         10.03         0.48 o                         
   7  -5   4         12.07         11.87         0.66 o                         
   8  -5   4        405.27        374.37         5.72 o                         
   9  -5   4         66.62         60.91         1.40 o                         
  10  -5   4          0.05          0.12         0.22 o                         
 -10  -4   4         22.38         25.42         1.09 o                         
  -9  -4   4         59.16         64.84         1.45 o                         
  -8  -4   4          0.01          0.24         0.21 o                         
  -7  -4   4        175.71        195.73         3.75 o                         
  -6  -4   4        433.26        469.49         9.80 o                         
  -5  -4   4       2145.97       2264.74        31.08 o                         
  -4  -4   4          2.67          3.16         0.26 o                         
  -3  -4   4          0.14          0.18         0.14 o                         
  -2  -4   4       1552.19       1620.93        22.19 o                         
  -1  -4   4        499.92        475.11         9.46 o                         
   0  -4   4          5.45          5.42         0.24 o                         
   2  -4   4        197.18        206.65         3.38 o                         
   3  -4   4        109.06        115.92         1.92 o                         
   4  -4   4        798.00        753.41        10.65 o                         
   5  -4   4        527.31        452.75         6.63 o                         
   6  -4   4          9.24         13.76         0.54 o                         
   7  -4   4         23.03         25.50         0.95 o                         
   8  -4   4        203.41        191.10         3.70 o                         
   9  -4   4        128.58        116.61         2.20 o                         
  10  -4   4          0.82          1.46         0.28 o                         
 -10  -3   4         54.34         52.36         2.16 o                         
  -9  -3   4         14.29         15.42         0.66 o                         
  -8  -3   4        147.26        168.41         2.87 o                         
  -7  -3   4        441.84        500.26         8.11 o                         
  -6  -3   4        334.60        377.34         8.04 o                         
  -5  -3   4         11.84          8.28         0.40 o                         
  -4  -3   4       1132.90       1278.63        17.67 o                         
  -3  -3   4         10.20         20.83         0.81 o                         
  -2  -3   4        924.70       1066.90        27.58 o                         
  -1  -3   4       1573.30       1705.76        23.29 o                         
   0  -3   4        190.86        191.97         2.81 o                         
   1  -3   4        102.46        107.19         1.87 o                         
   3  -3   4       1088.25       1152.06        15.94 o                         
   4  -3   4        867.90        882.75        12.39 o                         
   5  -3   4        746.91        727.10        10.34 o                         
   7  -3   4        285.30        270.08         4.25 o                         
   8  -3   4       1126.57       1072.55        15.17 o                         
   9  -3   4         99.36        101.88         1.98 o                         
  10  -3   4        155.05        158.66         2.81 o                         
 -10  -2   4         75.14         72.60         2.54 o                         
  -9  -2   4         20.34         20.88         0.77 o                         
  -8  -2   4        171.15        183.69         3.08 o                         
  -7  -2   4         91.30        102.24         1.92 o                         
  -6  -2   4        523.55        579.06         8.35 o                         
  -5  -2   4        208.15        244.02         3.73 o                         
  -4  -2   4       1313.62       1448.59        19.97 o                         
  -3  -2   4       1318.30       1305.84        17.97 o                         
  -1  -2   4        241.85        241.75         3.47 o                         
   0  -2   4       7738.39       8019.50       116.23 o                         
   1  -2   4        226.31        226.13         3.27 o                         
   2  -2   4        301.09        252.31         7.91 o                         
   3  -2   4       1717.46       1654.26        22.72 o                         
   4  -2   4          6.99          2.22         0.22 o                         
   5  -2   4          9.75          7.13         0.36 o                         
   6  -2   4         67.50         61.12         1.52 o                         
   7  -2   4       1042.37        972.58        13.77 o                         
   8  -2   4       1465.80       1385.96        19.41 o                         
  10  -2   4          6.27          7.37         0.47 o                         
 -10  -1   4         12.94         12.82         0.71 o                         
  -9  -1   4         31.79         32.87         0.99 o                         
  -8  -1   4        314.21        356.91         5.45 o                         
  -7  -1   4        223.26        246.23         3.96 o                         
  -6  -1   4         27.70         29.44         1.31 o                         
  -5  -1   4        434.73        443.91         6.76 o                         
  -4  -1   4         98.83         89.99         2.61 o                         
  -3  -1   4         20.05          9.54         0.54 o                         
  -1  -1   4        746.06        687.32         9.50 o                         
   0  -1   4        826.82        769.27        10.58 o                         
   1  -1   4         89.35         74.02         1.31 o                         
   2  -1   4       4268.67       4015.84        54.57 o                         
   4  -1   4        458.46        432.56         6.24 o                         
   5  -1   4        127.88        133.85         2.24 o                         
   6  -1   4         79.09         55.56         1.19 o                         
   7  -1   4       1143.36       1088.61        15.33 o                         
   8  -1   4         65.04         60.92         1.35 o                         
   9  -1   4         26.11         28.12         0.86 o                         
  10  -1   4        597.68        590.43         8.68 o                         
  11  -1   4          1.85          1.89         0.30 o                         
 -10   0   4         25.82         26.11         0.89 o                         
  -9   0   4        225.05        244.49         6.29 o                         
  -8   0   4         21.19         24.24         0.84 o                         
  -7   0   4          0.05          0.17         0.25 o                         
  -6   0   4        104.24        125.10         2.19 o                         
  -5   0   4        651.81        682.30         9.70 o                         
  -4   0   4        248.98        260.07         4.68 o                         
  -3   0   4       1868.44       1824.45        25.00 o                         
  -2   0   4        383.17        254.11        11.62 o                         
  -1   0   4       2678.35       2746.78        37.35 o                         
   0   0   4          1.28          0.55         0.12 o                         
   1   0   4        208.54        200.82         2.88 o                         
   2   0   4        214.94        195.98         2.86 o                         
   3   0   4         17.79         18.30         0.48 o                         
   4   0   4        106.44         95.22         1.63 o                         
   5   0   4        111.93         97.45         1.72 o                         
   6   0   4        183.79        154.00         2.56 o                         
   8   0   4        284.12        256.89         4.08 o                         
   9   0   4        467.98        484.00         7.20 o                         
  10   0   4        371.96        355.81         5.50 o                         
  11   0   4          1.79          1.69         0.29 o                         
 -10   1   4          3.86          3.37         0.98 o                         
  -9   1   4          8.07          6.99         0.47 o                         
  -8   1   4         51.77         55.05         1.29 o                         
  -7   1   4         16.94         18.17         1.41 o                         
  -6   1   4        382.40        432.14         6.53 o                         
  -5   1   4        515.51        521.91         7.55 o                         
  -4   1   4         20.45         26.67         0.71 o                         
  -3   1   4        978.07       1054.95        14.61 o                         
  -2   1   4        429.62        360.85         5.14 o                         
  -1   1   4       6320.79       6239.53        84.58 o                         
   0   1   4       5470.90       5531.78        74.98 o                         
   1   1   4        121.85        120.93         1.78 o                         
   2   1   4          6.53          2.89         0.17 o                         
   3   1   4        324.88        340.40         4.87 o                         
   4   1   4       1169.93       1070.96        20.97 o                         
   5   1   4       1128.38       1168.41        16.24 o                         
   6   1   4         59.55         54.98         1.16 o                         
   7   1   4         22.39         25.15         0.74 o                         
   8   1   4        196.81        160.71         2.74 o                         
   9   1   4        335.92        324.44         5.02 o                         
  10   1   4         17.16         16.29         0.65 o                         
  11   1   4          1.35          2.24         0.31 o                         
  -9   2   4         34.06         35.67         1.03 o                         
  -7   2   4        421.42        453.18         6.74 o                         
  -6   2   4          4.79          4.90         0.38 o                         
  -5   2   4        582.73        548.62         7.92 o                         
  -4   2   4        426.86        423.87         6.16 o                         
  -3   2   4        109.92         86.91         1.51 o                         
  -2   2   4        337.95        246.94         3.62 o                         
  -1   2   4       2157.02       2066.96        28.15 o                         
   0   2   4       2516.30       2624.37        35.66 o                         
   1   2   4          4.32          8.66         0.54 o                         
   2   2   4         43.04         49.11         1.08 o                         
   3   2   4       1083.17        926.30        12.77 o                         
   4   2   4        133.57        149.50         2.33 o                         
   5   2   4       4054.15       3948.10        53.85 o                         
   6   2   4        263.81        285.48         4.33 o                         
   7   2   4        113.68        114.77         2.16 o                         
   8   2   4          4.72          8.89         0.46 o                         
   9   2   4        108.19        109.70         2.06 o                         
  11   2   4         28.50         27.42         0.87 o                         
  -9   3   4          0.71          0.41         0.26 o                         
  -8   3   4          1.78          2.19         0.32 o                         
  -7   3   4         81.02         85.98         1.72 o                         
  -6   3   4        157.64        163.58         2.76 o                         
  -5   3   4         75.90         83.49         1.60 o                         
  -4   3   4        116.54        111.18         1.92 o                         
  -3   3   4         46.22         46.47         0.95 o                         
  -2   3   4       2529.04       2579.46        57.50 o                         
  -1   3   4       2852.19       2742.28        41.60 o                         
   0   3   4       6152.56       6427.55        87.10 o                         
   1   3   4        542.10        523.29         7.18 o                         
   2   3   4         49.91         38.09         0.75 o                         
   3   3   4        993.98        871.18        12.00 o                         
   4   3   4        255.17        276.27         4.03 o                         
   5   3   4        349.51        348.96         5.10 o                         
   6   3   4        278.43        293.78         4.43 o                         
   7   3   4         27.82         33.05         0.87 o                         
   8   3   4         28.12         30.60         0.84 o                         
   9   3   4        142.69        131.11         2.35 o                         
  10   3   4          1.87          1.39         0.26 o                         
  11   3   4          7.52          6.38         0.44 o                         
  -9   4   4         41.42         41.48         1.15 o                         
  -8   4   4         31.09         31.17         0.94 o                         
  -7   4   4          0.67          1.15         0.28 o                         
  -6   4   4        144.46        152.46         2.61 o                         
  -5   4   4          7.68          5.88         0.39 o                         
  -4   4   4        633.69        622.12         8.88 o                         
  -3   4   4        924.50        976.71        13.61 o                         
  -1   4   4       1189.22       1098.31        15.09 o                         
   0   4   4       1040.42        989.95        13.53 o                         
   1   4   4       1118.44       1186.36        16.15 o                         
   2   4   4       2258.48       2254.35        45.03 o                         
   3   4   4        494.42        434.87         6.07 o                         
   4   4   4         28.56         32.39         1.01 o                         
   5   4   4        122.27        125.76         2.04 o                         
   6   4   4         98.44        107.85         1.87 o                         
   7   4   4        717.55        679.47         9.71 o                         
   8   4   4          3.21          4.87         1.08 o                         
   9   4   4         18.92         18.11         0.66 o                         
  10   4   4         16.05         16.14         0.64 o                         
  11   4   4          0.83          1.12         0.26 o                         
  12   4   4          5.21          4.97         0.40 o                         
  -9   5   4        102.75        103.88         2.06 o                         
  -8   5   4          0.87          0.89         0.28 o                         
  -7   5   4         18.69         20.12         0.76 o                         
  -6   5   4        204.93        211.46         3.44 o                         
  -4   5   4       1293.81       1324.43        18.40 o                         
  -3   5   4        109.75        136.12         2.23 o                         
  -1   5   4        363.12        328.27         4.67 o                         
   0   5   4        355.35        355.88         4.96 o                         
   1   5   4       2603.45       2774.00        37.69 o                         
   2   5   4         59.74         38.37         1.24 o                         
   3   5   4        591.74        657.50         9.04 o                         
   4   5   4        986.18        942.83        13.00 o                         
   6   5   4         98.86         98.58         1.71 o                         
   7   5   4         34.20         37.14         0.89 o                         
   8   5   4        197.10        194.60         3.41 o                         
   9   5   4         54.27         49.81         1.17 o                         
  10   5   4         35.47         35.65         1.01 o                         
  11   5   4          0.01          0.05         0.32 o                         
  12   5   4          4.80          3.01         0.34 o                         
  -9   6   4         60.07         60.20         1.81 o                         
  -8   6   4         33.33         35.40         1.03 o                         
  -7   6   4         50.10         53.32         1.28 o                         
  -6   6   4        397.80        417.27         6.24 o                         
  -5   6   4        204.65        199.70         3.78 o                         
  -4   6   4       1642.52       1599.85        22.15 o                         
  -3   6   4          0.90          0.50         0.16 o                         
  -2   6   4         50.05         56.56         1.07 o                         
  -1   6   4        530.25        521.43         7.31 o                         
   0   6   4         31.12         41.24         0.96 o                         
   1   6   4        237.99        188.52         2.62 o                         
   3   6   4       1749.85       1806.09        24.59 o                         
   4   6   4        126.95        139.81         2.09 o                         
   5   6   4        293.03        270.64         3.96 o                         
   6   6   4         20.05         21.18         0.58 o                         
   7   6   4          1.52          0.99         0.20 o                         
   8   6   4        132.07        142.44         3.43 o                         
   9   6   4          4.90          3.72         0.32 o                         
  10   6   4         18.05         16.64         0.65 o                         
  11   6   4         21.15         17.66         0.71 o                         
  12   6   4          0.30          0.44         0.24 o                         
  -8   7   4          0.01          0.15         0.24 o                         
  -7   7   4        129.77        118.48         8.89 o                         
  -6   7   4         61.61         60.11         1.33 o                         
  -5   7   4         41.51         37.68         1.16 o                         
  -4   7   4        384.05        378.99         5.63 o                         
  -3   7   4        280.15        296.82         4.44 o                         
  -2   7   4          9.12          7.66         0.33 o                         
  -1   7   4         57.56         37.70         0.74 o                         
   0   7   4        677.83        714.10         9.82 o                         
   4   7   4         90.38         74.80         1.16 o                         
   5   7   4         43.71         47.24         0.88 o                         
   6   7   4        320.20        299.79         5.50 o                         
   7   7   4         75.78         65.37         1.27 o                         
   8   7   4         13.84         16.10         0.57 o                         
   9   7   4         45.29         47.58         1.13 o                         
  10   7   4         95.86        104.92         1.99 o                         
  11   7   4          0.38          0.32         0.26 o                         
  12   7   4         18.01         12.02         0.60 o                         
  -8   8   4         49.62         51.26         1.28 o                         
  -7   8   4         27.96         25.76         1.24 o                         
  -6   8   4         30.67         29.31         0.98 o                         
  -5   8   4        110.34        115.92         2.10 o                         
  -4   8   4       1036.99       1016.12        14.28 o                         
  -3   8   4        772.30        752.51        10.64 o                         
  -2   8   4       4675.52       4429.93        60.33 o                         
  -1   8   4          0.33          0.83         0.17 o                         
   0   8   4        338.36        278.04         5.02 o                         
   4   8   4        139.73        133.00         1.90 o                         
   5   8   4         73.07         68.04         1.13 o                         
   6   8   4         21.26         16.97         0.70 o                         
   7   8   4         48.94         50.86         1.05 o                         
   8   8   4         79.17         75.45         1.46 o                         
   9   8   4        175.07        181.60         3.32 o                         
  10   8   4        265.69        287.90         5.15 o                         
  11   8   4          2.17          1.64         0.31 o                         
  12   8   4         20.06         27.31         0.89 o                         
  -8   9   4          4.62          5.07         0.43 o                         
  -7   9   4          0.23          0.23         0.25 o                         
  -6   9   4         46.14         47.75         1.83 o                         
  -5   9   4         81.61         85.79         1.69 o                         
  -4   9   4        272.16        257.61         4.00 o                         
  -3   9   4         19.76         17.59         0.57 o                         
  -2   9   4        114.65        108.55         1.82 o                         
  -1   9   4         66.73         54.71         1.00 o                         
   0   9   4       1061.92       1105.20        15.13 o                         
   5   9   4         92.68         90.82         1.92 o                         
   6   9   4         47.77         51.52         0.96 o                         
   7   9   4        182.55        189.22         2.92 o                         
   8   9   4         58.51         64.04         1.27 o                         
   9   9   4         32.53         35.65         1.21 o                         
  10   9   4         37.40         46.12         1.12 o                         
  12   9   4          9.65          9.55         0.55 o                         
  -8  10   4         22.18         20.38         0.96 o                         
  -7  10   4          8.95          8.74         0.52 o                         
  -6  10   4         11.83         12.39         0.57 o                         
  -5  10   4        164.02        171.32         2.89 o                         
  -3  10   4         16.93         17.70         0.58 o                         
  -2  10   4       1177.82       1166.50        19.14 o                         
  -1  10   4       1348.67       1344.21        18.48 o                         
   0  10   4       2478.15       2561.68        34.86 o                         
   5  10   4        364.30        358.73         4.98 o                         
   6  10   4         89.76         83.20         1.85 o                         
   7  10   4          0.19          0.50         0.19 o                         
   8  10   4          0.04          0.03         0.16 o                         
   9  10   4         27.46         27.19         0.99 o                         
  10  10   4          0.06          0.39         0.22 o                         
  11  10   4         85.25         84.50         1.73 o                         
  -7  11   4          1.66          0.76         0.27 o                         
  -5  11   4          0.41          0.31         0.20 o                         
  -4  11   4         13.67         12.94         0.54 o                         
  -3  11   4          1.02          1.85         0.23 o                         
  -2  11   4        305.60        312.58         4.61 o                         
  -1  11   4         20.88         20.79         0.53 o                         
   0  11   4          4.21          3.77         0.17 o                         
   6  11   4         24.79         23.06         0.47 o                         
   7  11   4          0.00          0.09         0.30 o                         
   8  11   4          6.72          8.04         0.37 o                         
   9  11   4          0.01          0.05         0.16 o                         
  10  11   4          1.86          2.02         0.34 o                         
  -7  12   4         32.72         38.33         1.49 o                         
  -6  12   4          0.76          1.14         0.28 o                         
  -5  12   4        140.09        152.13         2.67 o                         
  -4  12   4        176.76        184.83         3.05 o                         
  -3  12   4        116.47        121.11         2.10 o                         
  -2  12   4        122.93        127.94         2.12 o                         
  -1  12   4         60.64         50.83         3.82 o                         
   0  12   4        204.19        227.90         3.59 o                         
   6  12   4         50.48         43.85         1.19 o                         
   7  12   4         48.35         51.76         1.05 o                         
   8  12   4         19.59         20.15         0.57 o                         
   9  12   4          5.05          6.87         0.48 o                         
  -7  13   4          0.01          0.10         0.38 o                         
  -6  13   4         11.05         11.15         0.58 o                         
  -5  13   4          2.92          2.22         0.31 o                         
  -4  13   4        167.87        190.40         4.58 o                         
  -3  13   4         11.12         14.13         0.55 o                         
  -2  13   4          6.94          8.67         0.39 o                         
  -1  13   4        190.21        215.07         4.44 o                         
   0  13   4        168.64        187.63         2.75 o                         
   7  13   4          4.75          4.39         0.36 o                         
  -4  14   4          0.14         -0.04         0.33 o                         
  -3  14   4         16.86         14.58         0.84 o                         
  -2  14   4         79.81         90.85         2.38 o                         
  -1  14   4         30.96         30.26         0.65 o                         
  -3 -15   5          2.36          2.80         0.58 o                         
  -2 -15   5          2.63          2.41         0.51 o                         
  -1 -15   5          0.83          0.76         0.23 o                         
   0 -15   5          7.99          7.78         0.44 o                         
   1 -15   5         19.87         17.12         0.68 o                         
   2 -15   5        110.12        112.05         2.95 o                         
   4 -15   5        222.02        244.09         5.70 o                         
   5 -15   5          0.05          0.60         0.35 o                         
  -6 -14   5          0.33          0.27         0.31 o                         
  -5 -14   5          4.33          2.93         0.33 o                         
  -4 -14   5         50.57         49.52         1.55 o                         
  -3 -14   5         46.84         37.68         0.96 o                         
  -2 -14   5          1.10          0.64         0.22 o                         
  -1 -14   5          0.07          0.04         0.18 o                         
   0 -14   5          2.21          2.14         0.27 o                         
   1 -14   5         16.43         16.93         0.69 o                         
   2 -14   5         86.84         93.22         1.88 o                         
   3 -14   5         56.88         51.58         1.19 o                         
   4 -14   5         22.96         21.50         0.73 o                         
   5 -14   5        894.60       1073.81        15.22 o                         
   6 -14   5          6.89          5.99         0.51 o                         
  -8 -13   5          6.89          5.61         0.83 o                         
  -7 -13   5          4.65          2.93         0.34 o                         
  -6 -13   5         28.01         21.90         1.34 o                         
  -5 -13   5         65.10         67.77         1.57 o                         
  -4 -13   5          8.61          7.97         0.45 o                         
  -2 -13   5         99.30        101.81         5.26 o                         
   0 -13   5        161.30        153.95         2.57 o                         
   1 -13   5         16.99         17.92         0.63 o                         
   2 -13   5         23.37         24.01         0.81 o                         
   3 -13   5         15.88         14.50         0.57 o                         
   4 -13   5        181.84        205.19         3.36 o                         
   5 -13   5         52.25         58.42         1.32 o                         
   6 -13   5         40.29         41.91         1.09 o                         
  -9 -12   5         66.38         77.92        10.22 o                         
  -8 -12   5          0.23          0.91         0.24 o                         
  -7 -12   5         14.88         12.94         0.59 o                         
  -6 -12   5         56.21         53.68         1.85 o                         
  -5 -12   5          4.94          5.06         0.36 o                         
  -4 -12   5         24.94         25.09         0.74 o                         
  -3 -12   5          1.31          0.98         0.22 o                         
  -2 -12   5          0.43          0.45         0.20 o                         
  -1 -12   5         13.24         13.16         0.50 o                         
   0 -12   5          8.01          9.25         0.43 o                         
   1 -12   5          2.30          3.20         0.30 o                         
   2 -12   5          0.01          0.04         0.16 o                         
   3 -12   5          6.20          8.17         0.43 o                         
   4 -12   5          9.73         10.79         0.55 o                         
   5 -12   5         73.67         70.98         1.50 o                         
   6 -12   5          2.75          2.83         0.32 o                         
   7 -12   5        494.73        555.33         8.20 o                         
  -9 -11   5         94.00         98.90         2.98 o                         
  -8 -11   5          2.11          2.89         0.33 o                         
  -7 -11   5         69.20         68.42         1.69 o                         
  -6 -11   5         88.27         79.82         1.59 o                         
  -5 -11   5         37.49         35.47         0.95 o                         
  -3 -11   5         58.68         54.71         1.13 o                         
  -2 -11   5          7.95          8.45         0.40 o                         
  -1 -11   5          0.90          1.57         0.22 o                         
   0 -11   5        204.69        206.21         3.22 o                         
   1 -11   5        477.23        477.39         6.93 o                         
   2 -11   5        272.29        247.29         3.83 o                         
   3 -11   5        157.30        177.03         3.49 o                         
   4 -11   5        198.31        207.05         3.35 o                         
   5 -11   5          2.47          3.90         0.33 o                         
   6 -11   5          4.72          4.13         0.36 o                         
   7 -11   5        219.61        231.02         3.77 o                         
  -9 -10   5         39.07         38.08         1.17 o                         
  -8 -10   5         74.77         82.65         1.72 o                         
  -7 -10   5         58.19         56.62         1.29 o                         
  -6 -10   5          5.52          4.14         0.34 o                         
  -5 -10   5         31.64         28.42         0.79 o                         
  -4 -10   5         51.14         54.59         1.13 o                         
  -3 -10   5        324.67        345.92         5.08 o                         
  -2 -10   5         14.37         10.19         0.41 o                         
  -1 -10   5        105.57        107.81         1.83 o                         
   0 -10   5        141.87        140.31         2.68 o                         
   1 -10   5        247.87        222.81         3.46 o                         
   2 -10   5         29.72         28.89         0.76 o                         
   3 -10   5         24.14         13.28         0.51 o                         
   4 -10   5        156.32        158.45         2.67 o                         
   5 -10   5         52.58         63.13         1.36 o                         
   7 -10   5         86.96         89.65         1.79 o                         
   8 -10   5          1.84          2.97         0.33 o                         
  -9  -9   5          0.11         -0.05         0.21 o                         
  -8  -9   5         26.87         23.42         1.93 o                         
  -7  -9   5        187.02        202.82         3.32 o                         
  -6  -9   5         27.18         23.25         1.15 o                         
  -5  -9   5         69.36         77.42         1.48 o                         
  -4  -9   5        452.41        509.84        13.89 o                         
  -3  -9   5         41.62         38.92         0.98 o                         
  -2  -9   5          0.26          0.31         0.16 o                         
  -1  -9   5        104.69        127.13         2.06 o                         
   0  -9   5        360.53        387.35         5.62 o                         
   1  -9   5        421.86        417.92         6.33 o                         
   2  -9   5        151.75        146.67         2.42 o                         
   4  -9   5        197.66        174.17         2.87 o                         
   5  -9   5        343.34        360.15         5.45 o                         
   6  -9   5          2.54          2.66         0.29 o                         
   7  -9   5         43.82         38.46         1.02 o                         
   8  -9   5          4.68          4.68         0.37 o                         
  -9  -8   5         29.28         27.63         1.01 o                         
  -7  -8   5        112.38        115.25         2.10 o                         
  -6  -8   5         48.57         45.89         1.07 o                         
  -5  -8   5         30.88         30.76         1.85 o                         
  -4  -8   5          3.51          2.82         0.26 o                         
  -3  -8   5        265.22        298.74         4.41 o                         
  -2  -8   5        114.34        129.78         2.52 o                         
  -1  -8   5         26.24         28.67         0.67 o                         
   0  -8   5        158.74        161.12         2.52 o                         
   1  -8   5       1266.99       1233.37        17.08 o                         
   2  -8   5        173.66        158.48         3.56 o                         
   3  -8   5         92.61        112.67         2.45 o                         
   4  -8   5        112.72        113.06         2.16 o                         
   5  -8   5         12.59          7.24         0.41 o                         
   6  -8   5         20.94         16.19         0.73 o                         
   7  -8   5         17.71         15.73         0.62 o                         
   8  -8   5          0.17          0.02         0.20 o                         
 -10  -7   5          6.18          4.74         0.43 o                         
  -9  -7   5          0.80          0.73         0.25 o                         
  -8  -7   5          0.17          0.03         0.24 o                         
  -7  -7   5        127.41        131.68         2.32 o                         
  -6  -7   5        147.97        145.78         2.46 o                         
  -4  -7   5         47.80         56.30         1.12 o                         
  -3  -7   5         10.78          6.28         0.32 o                         
  -2  -7   5        928.86       1019.60        14.53 o                         
  -1  -7   5          0.07          0.38         0.13 o                         
   0  -7   5         88.22         90.29         1.67 o                         
   1  -7   5       1178.37       1212.04        16.76 o                         
   2  -7   5          0.07          0.42         0.16 o                         
   3  -7   5        304.99        280.23         4.24 o                         
   4  -7   5        240.23        228.92         5.17 o                         
   5  -7   5        344.23        376.47         6.70 o                         
   6  -7   5          6.67          3.44         0.31 o                         
   7  -7   5         62.74         61.28         1.37 o                         
   8  -7   5        148.77        150.11         2.66 o                         
   9  -7   5          5.70          5.72         0.42 o                         
 -10  -6   5          4.57          4.48         0.54 o                         
  -9  -6   5         16.37         13.88         0.62 o                         
  -8  -6   5         58.93         52.02         1.26 o                         
  -7  -6   5        353.65        391.83         5.87 o                         
  -6  -6   5         18.81         16.60         0.79 o                         
  -5  -6   5        143.26        155.02         2.54 o                         
  -4  -6   5         10.96         11.52         0.44 o                         
  -3  -6   5        350.57        401.81         5.92 o                         
  -2  -6   5        172.53        216.67         4.75 o                         
  -1  -6   5         61.13         59.42         1.06 o                         
   0  -6   5         56.36         68.79         1.21 o                         
   1  -6   5        719.48        754.38        10.54 o                         
   2  -6   5         92.35        111.80         1.86 o                         
   3  -6   5        188.84        197.11         3.08 o                         
   4  -6   5          0.58          0.72         0.18 o                         
   5  -6   5         29.63         28.74         1.19 o                         
   6  -6   5        365.32        338.20         5.17 o                         
   7  -6   5        208.27        189.03         3.16 o                         
   8  -6   5         18.94         23.96         0.86 o                         
   9  -6   5          0.99          0.34         0.24 o                         
 -10  -5   5          1.53          1.47         0.31 o                         
  -9  -5   5          7.07          6.67         0.46 o                         
  -8  -5   5         45.63         45.96         1.15 o                         
  -7  -5   5          5.02          4.62         0.36 o                         
  -6  -5   5        537.32        605.27         8.70 o                         
  -5  -5   5          0.38          0.14         0.18 o                         
  -4  -5   5        198.73        210.40         3.22 o                         
  -3  -5   5        306.99        356.92         5.16 o                         
  -2  -5   5        519.34        619.61         8.68 o                         
  -1  -5   5        225.10        242.58         3.55 o                         
   0  -5   5        834.24        904.91        12.53 o                         
   1  -5   5          0.57          5.24         0.33 o                         
   2  -5   5        137.35        156.97         2.46 o                         
   3  -5   5       1616.55       1569.49        21.67 o                         
   4  -5   5         10.35         15.94         0.53 o                         
   5  -5   5         31.04         27.25         2.56 o                         
   6  -5   5        132.05        127.77         3.13 o                         
   7  -5   5         24.74         23.81         0.88 o                         
   9  -5   5        169.66        158.16         2.79 o                         
  10  -5   5         85.90         87.12         1.83 o                         
 -10  -4   5         24.44         24.72         0.87 o                         
  -9  -4   5          0.82          0.37         0.23 o                         
  -8  -4   5          0.07          0.04         0.23 o                         
  -7  -4   5        293.16        313.29         4.81 o                         
  -6  -4   5       1168.60       1299.20        18.11 o                         
  -5  -4   5        757.87        806.92        11.37 o                         
  -4  -4   5        169.55        171.66         2.90 o                         
  -3  -4   5         85.88         85.33         1.45 o                         
  -2  -4   5        433.14        478.75         7.57 o                         
  -1  -4   5        280.08        290.83         4.20 o                         
   0  -4   5        352.21        328.80         4.71 o                         
   1  -4   5         95.67         86.77         1.57 o                         
   2  -4   5          2.38          9.82         0.36 o                         
   3  -4   5        322.59        312.69         4.62 o                         
   4  -4   5        217.33        217.44         3.39 o                         
   5  -4   5        612.70        615.90         8.85 o                         
   6  -4   5         10.54          8.90         0.79 o                         
   7  -4   5       2010.43       1938.69        26.87 o                         
   8  -4   5         14.57         14.82         0.60 o                         
   9  -4   5         45.23         40.95         1.08 o                         
  10  -4   5          7.66          7.40         0.47 o                         
 -10  -3   5         51.43         45.83         1.24 o                         
  -9  -3   5          7.63          5.70         0.45 o                         
  -8  -3   5          0.54          0.46         0.25 o                         
  -7  -3   5          1.08          0.97         0.25 o                         
  -6  -3   5        587.85        648.41        12.01 o                         
  -5  -3   5         57.07         57.71         1.18 o                         
  -4  -3   5         11.50         13.11         0.47 o                         
  -3  -3   5        398.21        421.53         8.21 o                         
  -2  -3   5        603.54        718.75        10.00 o                         
  -1  -3   5          4.15          7.87         0.29 o                         
   1  -3   5       5813.15       5899.60       113.28 o                         
   2  -3   5         61.66         74.08         1.28 o                         
   3  -3   5         15.57         11.34         0.40 o                         
   4  -3   5        374.72        317.57         4.73 o                         
   5  -3   5        208.68        208.96         3.31 o                         
   7  -3   5        123.83        112.97         2.08 o                         
   8  -3   5       1845.41       1766.84        24.58 o                         
   9  -3   5         62.32         59.91         1.37 o                         
  10  -3   5         17.94         13.45         0.61 o                         
 -10  -2   5          1.62          0.00         0.62 o                         
  -9  -2   5         24.59         25.57         0.86 o                         
  -8  -2   5         24.20         22.10         1.50 o                         
  -7  -2   5          4.05          4.65         0.38 o                         
  -6  -2   5        497.24        535.63         9.20 o                         
  -5  -2   5         64.00         75.41         1.44 o                         
  -4  -2   5         94.56        123.95         2.05 o                         
  -3  -2   5       3175.90       3407.55        52.93 o                         
  -2  -2   5       1047.73        987.53        13.64 o                         
   0  -2   5       4775.22       4961.49        67.36 o                         
   1  -2   5       1500.20       1553.88        30.06 o                         
   3  -2   5        169.36        184.16         2.83 o                         
   4  -2   5          7.16          7.26         0.34 o                         
   5  -2   5         84.70         70.63         1.38 o                         
   6  -2   5        866.77        769.43        10.96 o                         
   7  -2   5          0.48          0.14         0.20 o                         
   8  -2   5        463.07        453.11         6.77 o                         
  10  -2   5         15.02         14.13         0.62 o                         
  -9  -1   5        102.15        105.80         2.06 o                         
  -7  -1   5        108.22        114.96         2.10 o                         
  -6  -1   5         81.19         92.56         1.73 o                         
  -5  -1   5         24.20         32.56         0.83 o                         
  -4  -1   5         12.94         18.82         0.84 o                         
  -3  -1   5        198.57        182.65         2.80 o                         
  -2  -1   5        288.67        310.00         4.46 o                         
  -1  -1   5        586.25        664.21        13.04 o                         
   0  -1   5        197.13        240.06         5.02 o                         
   1  -1   5          9.59         15.30         0.38 o                         
   2  -1   5        664.93        696.40        13.70 o                         
   3  -1   5        111.19        116.92         1.89 o                         
   4  -1   5        610.85        635.53         9.00 o                         
   5  -1   5        564.38        501.68         7.25 o                         
   6  -1   5        949.66        873.64        12.36 o                         
   7  -1   5         61.84         54.39         1.21 o                         
   8  -1   5       1411.53       1339.33        18.76 o                         
   9  -1   5          2.44          3.93         0.35 o                         
  10  -1   5         79.81         77.97         1.65 o                         
  11  -1   5        113.37        112.30         2.17 o                         
  -9   0   5         93.65         96.27         2.23 o                         
  -7   0   5        204.59        221.33         3.58 o                         
  -6   0   5        227.47        232.46         3.67 o                         
  -5   0   5          1.66          5.36         0.36 o                         
  -4   0   5        930.25        974.79        13.84 o                         
  -3   0   5        227.16        174.45         5.75 o                         
  -2   0   5         78.15         74.04         1.26 o                         
  -1   0   5        826.73        793.06        10.95 o                         
   0   0   5        112.74        104.20         1.59 o                         
   1   0   5         49.37         50.56         0.87 o                         
   2   0   5        284.89        254.04         3.66 o                         
   4   0   5         55.37         60.62         1.15 o                         
   5   0   5        250.39        250.86         3.83 o                         
   6   0   5        374.46        349.91         5.24 o                         
   8   0   5          1.57          2.13         0.29 o                         
   9   0   5        102.62         97.57         1.90 o                         
  10   0   5          4.63          4.03         0.36 o                         
  11   0   5         41.29         35.85         1.03 o                         
  -9   1   5         19.16         18.12         1.08 o                         
  -8   1   5          3.96          2.79         0.36 o                         
  -7   1   5        118.88        132.54         2.36 o                         
  -6   1   5        172.66        177.24         2.92 o                         
  -5   1   5         63.31         70.36         1.39 o                         
  -4   1   5        177.02        195.52         3.36 o                         
  -3   1   5        664.89        743.19        11.46 o                         
  -2   1   5       1210.79       1218.75        16.91 o                         
  -1   1   5        111.63        143.61         2.16 o                         
   0   1   5       2314.81       2315.31        32.76 o                         
   1   1   5       1386.68       1374.50        18.78 o                         
   2   1   5        166.89        179.33         2.86 o                         
   3   1   5        394.63        449.79         6.36 o                         
   4   1   5       3363.44       3552.43        48.43 o                         
   5   1   5        299.82        330.62         4.89 o                         
   6   1   5         52.09         40.19         0.94 o                         
   7   1   5         50.50         42.74         1.02 o                         
   8   1   5          0.22         -0.06         0.19 o                         
   9   1   5         34.05         34.26         0.94 o                         
  10   1   5        101.26        101.79         2.02 o                         
  11   1   5          7.79          8.35         0.49 o                         
  -9   2   5        171.72        179.78         5.59 o                         
  -8   2   5         52.88         49.55         1.21 o                         
  -7   2   5         24.40         27.29         1.11 o                         
  -6   2   5        228.14        249.53         3.93 o                         
  -5   2   5          9.12         14.85         0.57 o                         
  -4   2   5         66.72         79.90         1.48 o                         
  -3   2   5       2300.49       2440.06        33.38 o                         
  -2   2   5        291.92        270.55         3.95 o                         
  -1   2   5        595.83        676.46        12.14 o                         
   0   2   5        903.58        909.46        12.47 o                         
   1   2   5       2076.27       2091.94        28.46 o                         
   2   2   5       1923.46       1808.78        24.66 o                         
   3   2   5       4242.96       3969.23        53.96 o                         
   5   2   5       2561.32       2571.10        35.21 o                         
   6   2   5         14.47         10.29         0.44 o                         
   7   2   5         78.41         62.15         1.75 o                         
   8   2   5        127.54        120.69         2.18 o                         
   9   2   5          2.27          3.68         0.34 o                         
  11   2   5         84.58         86.47         2.06 o                         
  -9   3   5        102.62        101.57         2.02 o                         
  -8   3   5          7.65          6.20         0.44 o                         
  -7   3   5          1.45          1.36         0.30 o                         
  -6   3   5         13.48          9.89         0.52 o                         
  -4   3   5         48.30         59.63         1.21 o                         
  -3   3   5       1517.00       1605.10        22.10 o                         
  -2   3   5        143.40        125.50         3.24 o                         
  -1   3   5        971.66       1165.37        16.00 o                         
   0   3   5         18.86          1.83         0.21 o                         
   1   3   5         56.56         27.08         0.60 o                         
   2   3   5          2.88          4.92         0.19 o                         
   3   3   5       2238.75       2216.58        30.21 o                         
   4   3   5        260.82        262.06         3.84 o                         
   5   3   5         12.63         21.64         0.65 o                         
   6   3   5        302.18        323.99         4.84 o                         
   7   3   5         81.33         62.76         1.39 o                         
   8   3   5        169.40        172.13         2.88 o                         
   9   3   5         49.24         48.92         1.17 o                         
  10   3   5          7.23          8.40         0.48 o                         
  11   3   5        180.33        187.09         3.20 o                         
  -9   4   5         30.12         27.38         1.24 o                         
  -8   4   5         40.05         36.56         1.14 o                         
  -7   4   5        159.02        151.47         3.09 o                         
  -6   4   5         25.40         24.84         1.00 o                         
  -4   4   5        130.46        143.96         2.39 o                         
  -3   4   5       1132.82       1186.59        17.46 o                         
  -2   4   5        397.53        365.21         7.51 o                         
  -1   4   5         49.90         49.67         0.89 o                         
   0   4   5        687.71        632.22         8.72 o                         
   1   4   5        821.14        747.53        10.24 o                         
   2   4   5       1388.87       1614.23        27.76 o                         
   3   4   5       1527.22       1542.47        21.07 o                         
   4   4   5        432.65        449.71         6.36 o                         
   5   4   5          2.12          1.31         0.18 o                         
   6   4   5        164.18        146.00         2.39 o                         
   7   4   5         42.66         45.32         1.03 o                         
   9   4   5          4.96          5.43         0.39 o                         
  10   4   5          3.63          2.91         0.32 o                         
  11   4   5         56.03         60.43         1.39 o                         
  12   4   5        162.23        172.10         4.85 o                         
  -9   5   5         19.15         16.30         0.70 o                         
  -8   5   5          1.63          1.61         0.29 o                         
  -7   5   5        111.98        119.25         2.22 o                         
  -6   5   5         57.39         61.78         1.36 o                         
  -5   5   5         32.09         35.48         0.92 o                         
  -4   5   5         14.91         20.24         0.65 o                         
  -3   5   5          2.14          3.37         0.31 o                         
  -2   5   5        227.92        265.09         5.35 o                         
  -1   5   5        445.16        492.84         6.92 o                         
   0   5   5        984.11       1042.29        14.27 o                         
   1   5   5       4682.32       5497.16        74.53 o                         
   2   5   5          8.70          1.34         0.12 o                         
   3   5   5        743.11        658.88        10.24 o                         
   4   5   5        363.43        300.75         4.31 o                         
   6   5   5        369.37        348.49         5.12 o                         
   7   5   5        148.42        148.43         2.47 o                         
   8   5   5          1.97          2.34         0.26 o                         
   9   5   5          3.62          2.27         0.28 o                         
  10   5   5         14.04         12.05         0.56 o                         
  11   5   5         22.23         23.37         0.80 o                         
  12   5   5         61.65         54.12         1.50 o                         
  -8   6   5         43.35         49.49         1.25 o                         
  -7   6   5          5.20          4.22         0.97 o                         
  -6   6   5         11.13         13.43         0.59 o                         
  -5   6   5        267.65        287.09         4.44 o                         
  -4   6   5         36.04         38.73         1.17 o                         
  -3   6   5        133.51        146.94         2.39 o                         
  -2   6   5          0.86          0.09         0.16 o                         
  -1   6   5        316.96        329.56         4.72 o                         
   0   6   5        174.24        173.61         2.53 o                         
   1   6   5         80.13         84.48         1.25 o                         
   2   6   5        783.16        821.81        12.67 o                         
   3   6   5        466.52        482.50         6.65 o                         
   4   6   5         80.99         71.25         1.16 o                         
   5   6   5          0.04          0.44         0.12 o                         
   6   6   5         12.08         12.78         0.44 o                         
   7   6   5         82.29         70.43         1.37 o                         
   8   6   5          7.52          7.51         0.41 o                         
   9   6   5         95.27         92.33         1.79 o                         
  10   6   5        140.36        147.47         2.59 o                         
  11   6   5          1.41          1.46         0.27 o                         
  12   6   5          7.09          8.06         0.51 o                         
  -8   7   5        120.10        136.50         2.51 o                         
  -7   7   5          0.03          0.35         0.24 o                         
  -6   7   5         14.21         18.15         0.68 o                         
  -5   7   5         33.81         31.89         0.89 o                         
  -4   7   5        335.77        341.93         5.14 o                         
  -3   7   5          0.51          1.03         0.23 o                         
  -2   7   5       1081.64       1082.39        15.72 o                         
  -1   7   5        459.96        416.43         5.91 o                         
   0   7   5         34.72         50.86         1.42 o                         
   1   7   5       2606.80       2632.43        35.85 o                         
   4   7   5        121.63        122.97         1.81 o                         
   5   7   5        965.18        908.75        17.78 o                         
   6   7   5          0.01          0.09         0.14 o                         
   7   7   5         88.87         85.21         1.93 o                         
   8   7   5         10.13          9.58         0.44 o                         
   9   7   5          2.42          1.56         0.25 o                         
  10   7   5         92.63        101.48         1.94 o                         
  11   7   5         41.61         40.61         1.11 o                         
  12   7   5         48.53         51.02         1.29 o                         
  -8   8   5         23.49         25.70         0.88 o                         
  -7   8   5         22.98         22.76         0.80 o                         
  -6   8   5         46.61         46.83         1.17 o                         
  -5   8   5          7.78          8.24         0.69 o                         
  -4   8   5        181.31        202.62         3.25 o                         
  -3   8   5        347.31        333.94         4.97 o                         
  -2   8   5       1714.49       1741.89        29.07 o                         
  -1   8   5         12.23         20.02         0.81 o                         
   0   8   5         33.96         30.36         0.58 o                         
   1   8   5        271.53        293.54         5.78 o                         
   4   8   5        702.41        721.48        11.00 o                         
   5   8   5          6.34          7.51         0.38 o                         
   7   8   5        155.13        149.87         2.41 o                         
   8   8   5         59.96         57.88         1.20 o                         
   9   8   5         62.07         59.15         1.28 o                         
  10   8   5          2.40          2.78         0.32 o                         
  12   8   5          0.01          0.07         0.23 o                         
  -8   9   5          2.45          1.10         0.28 o                         
  -7   9   5          4.74          5.58         0.43 o                         
  -6   9   5         16.36         20.33         0.75 o                         
  -5   9   5         12.69         14.45         0.60 o                         
  -3   9   5         69.14         70.31         2.23 o                         
  -2   9   5       1634.02       1646.75        26.21 o                         
  -1   9   5          8.01          7.58         0.46 o                         
   0   9   5        367.95        368.43        10.08 o                         
   5   9   5         33.36         29.07         0.87 o                         
   6   9   5         17.17         22.72         0.74 o                         
   7   9   5        281.31        274.44         4.82 o                         
   8   9   5        108.87        119.14         2.28 o                         
   9   9   5        138.32        155.83        11.87 o                         
  10   9   5        143.16        152.13         2.64 o                         
  11   9   5          1.12          0.65         0.26 o                         
  12   9   5         46.64         45.14         1.40 o                         
  -7  10   5        104.63        115.18         2.39 o                         
  -6  10   5          3.79          3.14         0.35 o                         
  -5  10   5          3.18          3.30         0.34 o                         
  -4  10   5         24.86         20.98         0.71 o                         
  -3  10   5         32.82         29.24         0.78 o                         
  -2  10   5        615.38        610.92         9.14 o                         
  -1  10   5        807.55        784.29        13.04 o                         
   0  10   5          0.36          1.39         0.13 o                         
   6  10   5         39.04         42.57         0.99 o                         
   7  10   5        185.49        189.48         3.05 o                         
   8  10   5        140.06        146.62         3.13 o                         
   9  10   5         70.75         80.60         1.55 o                         
  10  10   5          0.06          0.21         0.21 o                         
  11  10   5        236.21        252.57         4.38 o                         
  -7  11   5          0.29          0.54         0.26 o                         
  -6  11   5          8.54          7.93         0.52 o                         
  -5  11   5         35.22         38.24         1.02 o                         
  -4  11   5         18.61         17.84         0.68 o                         
  -3  11   5         42.67         51.97         1.22 o                         
  -2  11   5         18.60         18.67         0.57 o                         
  -1  11   5          9.02          8.73         0.39 o                         
   0  11   5          7.97          6.21         0.21 o                         
   6  11   5         37.44         36.87         0.61 o                         
   7  11   5          1.25          1.50         0.17 o                         
   8  11   5         24.18         20.88         0.59 o                         
   9  11   5          0.76          0.72         0.20 o                         
  10  11   5         11.30         11.42         0.70 o                         
  -7  12   5          0.07          0.44         0.25 o                         
  -6  12   5          2.77          3.01         0.35 o                         
  -5  12   5        131.61        142.75         2.55 o                         
  -4  12   5          1.23          1.24         0.26 o                         
  -3  12   5          4.14          6.59         0.38 o                         
  -2  12   5         57.99         55.86         1.56 o                         
  -1  12   5         58.98         61.84         1.27 o                         
   0  12   5          5.79          5.77         0.18 o                         
   7  12   5          5.33          3.88         0.17 o                         
   8  12   5         51.35         54.92         1.04 o                         
   9  12   5        110.22        116.39         3.20 o                         
  -6  13   5         34.25         38.44         1.68 o                         
  -5  13   5          0.74          1.29         0.27 o                         
  -4  13   5          0.02          0.75         0.22 o                         
  -3  13   5         51.73         55.50         1.40 o                         
  -2  13   5          3.61          2.53         0.25 o                         
  -1  13   5         81.31         90.88         3.25 o                         
   0  13   5        151.13        157.16         3.20 o                         
  -4  14   5          3.87          2.76         0.48 o                         
  -3  14   5         15.05         11.23         0.76 o                         
  -2  14   5          5.91          6.17         0.53 o                         
  -1  14   5          0.46          0.50         0.27 o                         
  -3 -15   6         56.45         54.56         2.20 o                         
  -2 -15   6          8.25          6.34         0.80 o                         
  -1 -15   6         39.57         35.84         1.75 o                         
   0 -15   6          0.16          0.28         0.22 o                         
   1 -15   6          2.84          2.66         0.29 o                         
   2 -15   6        100.74        115.51         2.15 o                         
   3 -15   6         29.61         29.55         0.88 o                         
   4 -15   6          9.52          9.02         0.76 o                         
   5 -15   6          1.59          1.89         0.43 o                         
  -6 -14   6        301.27        281.17        10.86 o                         
  -5 -14   6          1.44          1.17         0.29 o                         
  -4 -14   6         40.22         37.42         1.14 o                         
  -3 -14   6         48.53         49.85         1.18 o                         
  -2 -14   6          5.07          3.68         0.34 o                         
  -1 -14   6          6.33          3.91         0.34 o                         
   0 -14   6         39.19         35.74         0.95 o                         
   1 -14   6         74.58         85.91         1.69 o                         
   2 -14   6          9.43          9.54         0.49 o                         
   4 -14   6         76.09         86.79         1.74 o                         
   5 -14   6        323.51        369.59         5.67 o                         
  -8 -13   6          5.37          4.81         0.61 o                         
  -7 -13   6          0.11         -0.15         0.21 o                         
  -6 -13   6         21.62         15.88         0.74 o                         
  -5 -13   6         43.68         36.43         1.19 o                         
  -4 -13   6        171.22        178.37         3.12 o                         
  -3 -13   6         18.32         16.17         0.62 o                         
  -2 -13   6         63.26         63.80         1.33 o                         
  -1 -13   6        393.17        416.45         6.15 o                         
   0 -13   6          3.03          4.43         0.33 o                         
   1 -13   6          2.76          1.70         0.25 o                         
   2 -13   6         92.00         89.09         1.70 o                         
   3 -13   6         25.39         31.42         0.93 o                         
   4 -13   6         29.73         30.37         0.87 o                         
   5 -13   6         38.68         35.68         0.97 o                         
   6 -13   6          2.69          4.39         0.37 o                         
  -9 -12   6         12.78         12.68         1.23 o                         
  -8 -12   6         17.50         17.25         0.91 o                         
  -7 -12   6          0.69          0.83         0.24 o                         
  -6 -12   6          0.63          0.26         0.20 o                         
  -5 -12   6          2.02          2.21         0.28 o                         
  -4 -12   6        271.67        295.08         5.25 o                         
  -3 -12   6          7.15          5.79         0.38 o                         
  -2 -12   6          3.54          3.19         0.30 o                         
  -1 -12   6         22.36         18.04         0.60 o                         
   0 -12   6        186.64        192.58         3.09 o                         
   1 -12   6         30.33         28.98         0.80 o                         
   2 -12   6         14.89         13.61         0.54 o                         
   3 -12   6        131.72        135.44         2.36 o                         
   4 -12   6         43.85         50.99         1.18 o                         
   5 -12   6         95.14        101.90         1.94 o                         
   6 -12   6         22.73         26.96         0.83 o                         
  -9 -11   6         19.03         17.49         1.27 o                         
  -8 -11   6          8.22         10.12         0.55 o                         
  -6 -11   6        145.59        136.51         2.41 o                         
  -5 -11   6          7.28          5.50         0.38 o                         
  -4 -11   6         73.30         73.40         1.44 o                         
  -3 -11   6        159.07        172.25         3.35 o                         
   1 -11   6        437.22        434.04         6.38 o                         
   2 -11   6          0.02          0.23         0.22 o                         
   3 -11   6          3.19          4.40         0.44 o                         
   4 -11   6          2.94          1.89         0.41 o                         
   6 -11   6         44.13         42.96         1.08 o                         
   7 -11   6        326.07        362.35         5.56 o                         
  -9 -10   6          1.16          0.63         0.26 o                         
  -8 -10   6          1.96          1.52         0.26 o                         
  -7 -10   6         31.98         28.04         1.52 o                         
  -6 -10   6         45.11         41.95         1.40 o                         
  -5 -10   6          0.86          1.83         0.25 o                         
  -4 -10   6        225.74        243.80         3.99 o                         
  -2 -10   6        140.83        130.79         2.17 o                         
  -1 -10   6         23.05         14.09         0.52 o                         
   0 -10   6          1.11          0.13         0.30 o                         
   1 -10   6         74.60         77.60         2.20 o                         
   2 -10   6        102.73         89.77         1.66 o                         
   3 -10   6         38.59         37.84         0.92 o                         
   4 -10   6         13.25         13.51         0.59 o                         
   5 -10   6         25.30         26.29         0.79 o                         
   6 -10   6          8.69         11.59         0.54 o                         
   7 -10   6         62.03         65.84         2.35 o                         
  -9  -9   6         10.29          9.24         0.54 o                         
  -8  -9   6         69.50         70.39         1.55 o                         
  -7  -9   6        114.69        131.11         2.68 o                         
  -6  -9   6         86.54         75.62         1.62 o                         
  -5  -9   6         44.30         47.37         1.07 o                         
  -4  -9   6        257.45        286.97         8.55 o                         
  -3  -9   6          1.15          1.10         0.22 o                         
  -2  -9   6         64.58         67.79         1.28 o                         
  -1  -9   6        158.62        169.48         2.67 o                         
   0  -9   6         49.17         50.93         1.04 o                         
   1  -9   6         83.61         79.83         1.67 o                         
   2  -9   6        321.48        326.20         7.03 o                         
   3  -9   6        549.23        544.32         7.87 o                         
   4  -9   6        116.27        119.01         2.11 o                         
   5  -9   6          1.35          0.08         0.18 o                         
   6  -9   6         75.97         83.67         1.97 o                         
   7  -9   6         42.96         44.33         1.11 o                         
   8  -9   6        103.84        111.63         2.12 o                         
  -9  -8   6          3.50          1.92         0.29 o                         
  -8  -8   6         23.54         23.69         0.81 o                         
  -7  -8   6         54.23         52.02         1.51 o                         
  -6  -8   6         24.46         24.64         0.77 o                         
  -5  -8   6        561.53        646.86        10.45 o                         
  -3  -8   6          0.21         -0.16         0.16 o                         
  -2  -8   6         11.55          9.15         0.39 o                         
  -1  -8   6       1135.47       1213.55        16.78 o                         
   0  -8   6        202.10        213.02         3.25 o                         
   1  -8   6        804.68        797.23        11.20 o                         
   2  -8   6         24.16         23.88         0.68 o                         
   4  -8   6         30.22         26.44         0.75 o                         
   5  -8   6          4.18          2.08         0.25 o                         
   6  -8   6          1.62          3.72         0.32 o                         
   7  -8   6         48.69         49.32         1.18 o                         
   8  -8   6          3.19          5.37         0.39 o                         
  -9  -7   6         44.94         35.61         1.10 o                         
  -8  -7   6         29.38         29.29         0.89 o                         
  -7  -7   6          3.05          2.18         0.29 o                         
  -6  -7   6          0.02          0.82         0.22 o                         
  -5  -7   6        242.58        267.11         4.71 o                         
  -4  -7   6        407.69        458.09         6.62 o                         
  -3  -7   6         31.53         18.49         0.55 o                         
  -2  -7   6        444.13        457.19         6.54 o                         
  -1  -7   6         79.89         90.89         1.55 o                         
   0  -7   6          0.02          0.16         0.14 o                         
   1  -7   6        369.48        397.46         5.76 o                         
   2  -7   6        131.60        119.18         2.00 o                         
   3  -7   6          1.56          2.07         0.23 o                         
   4  -7   6        113.30        100.65         1.94 o                         
   5  -7   6         64.03         55.49         1.22 o                         
   6  -7   6          3.48          5.76         0.39 o                         
   7  -7   6          0.34          0.86         0.59 o                         
   8  -7   6         80.31         92.87         1.96 o                         
   9  -7   6          2.24          2.23         0.29 o                         
  -9  -6   6         97.85         94.30         3.00 o                         
  -8  -6   6        515.90        555.09         8.16 o                         
  -7  -6   6        288.43        309.55         4.77 o                         
  -6  -6   6         47.71         45.39         1.29 o                         
  -5  -6   6        791.66        890.99        12.52 o                         
  -4  -6   6        149.58        165.23         2.63 o                         
  -3  -6   6        274.20        317.92         5.85 o                         
  -2  -6   6        265.94        269.47         3.98 o                         
  -1  -6   6        226.06        225.77         3.37 o                         
   0  -6   6          3.86          5.67         0.29 o                         
   1  -6   6        626.64        677.42        10.72 o                         
   2  -6   6        256.32        245.58         3.71 o                         
   3  -6   6        324.82        341.44         5.95 o                         
   4  -6   6        795.83        760.08        10.79 o                         
   5  -6   6       1120.05       1027.43        14.46 o                         
   6  -6   6        126.00        121.74         2.19 o                         
   7  -6   6         10.47         10.66         0.51 o                         
   8  -6   6         14.52         16.26         0.63 o                         
   9  -6   6          9.25          7.76         0.46 o                         
  -9  -5   6          1.71          0.88         0.25 o                         
  -8  -5   6        114.93         99.87         1.94 o                         
  -7  -5   6         78.71         80.23         2.15 o                         
  -6  -5   6         83.46         80.09         2.31 o                         
  -5  -5   6          0.27          0.75         0.22 o                         
  -4  -5   6        393.94        469.05         7.18 o                         
  -3  -5   6       1037.37       1176.76        16.27 o                         
  -2  -5   6         42.46         54.40         1.03 o                         
  -1  -5   6          0.55          0.05         0.12 o                         
   0  -5   6         12.86         13.21         0.41 o                         
   1  -5   6        127.40        146.08         2.38 o                         
   2  -5   6         56.35         50.08         1.00 o                         
   3  -5   6        332.39        298.86         4.46 o                         
   4  -5   6        335.27        303.98         4.59 o                         
   5  -5   6        182.97        176.17         2.89 o                         
   6  -5   6        991.05        919.07        13.47 o                         
   7  -5   6         19.70         17.07         0.63 o                         
   8  -5   6          1.50          1.92         0.37 o                         
   9  -5   6        151.20        151.63         2.69 o                         
  -9  -4   6         35.78         32.37         1.58 o                         
  -8  -4   6        243.09        245.79         3.96 o                         
  -7  -4   6        267.94        288.18         4.49 o                         
  -6  -4   6        481.17        513.20         7.47 o                         
  -5  -4   6        227.62        268.24         4.09 o                         
  -4  -4   6          7.22         14.46         0.50 o                         
  -3  -4   6       1952.30       2172.64        29.75 o                         
  -2  -4   6        161.82        200.60         3.02 o                         
  -1  -4   6        370.93        382.34         5.46 o                         
   0  -4   6       2076.56       2232.78        37.27 o                         
   1  -4   6       1667.47       1864.21        25.54 o                         
   2  -4   6          6.19          5.51         0.28 o                         
   3  -4   6          2.15          3.56         0.27 o                         
   4  -4   6       1347.53       1334.39        18.53 o                         
   5  -4   6        122.11        120.69         2.10 o                         
   6  -4   6        651.91        629.49         9.09 o                         
   7  -4   6        396.28        388.03         5.86 o                         
   8  -4   6         54.55         61.00         1.36 o                         
   9  -4   6         19.13         18.34         0.69 o                         
  10  -4   6         62.72         63.01         1.64 o                         
  -9  -3   6          4.57          4.60         0.41 o                         
  -8  -3   6         59.08         57.85         1.34 o                         
  -7  -3   6        185.06        185.51         3.08 o                         
  -6  -3   6         98.96        101.61         1.87 o                         
  -5  -3   6        179.39        190.00         3.06 o                         
  -4  -3   6         16.57         17.39         0.56 o                         
  -3  -3   6         38.61         47.70         0.96 o                         
  -2  -3   6        508.32        604.87         8.49 o                         
  -1  -3   6        904.79        954.05        13.19 o                         
   0  -3   6       1343.84       1480.56        20.31 o                         
   1  -3   6          1.01          5.20         0.26 o                         
   2  -3   6       2421.44       2558.20        34.93 o                         
   3  -3   6        877.53        826.21        11.56 o                         
   4  -3   6        137.09        139.10         2.30 o                         
   5  -3   6        161.79        130.72         3.15 o                         
   6  -3   6       5575.70       5214.45        71.13 o                         
   7  -3   6        356.46        343.47         5.25 o                         
   8  -3   6         66.45         63.22         1.39 o                         
   9  -3   6        192.64        185.28         4.00 o                         
  10  -3   6          2.93          3.31         0.50 o                         
  -9  -2   6          3.88          2.52         0.34 o                         
  -8  -2   6         19.11         19.48         0.93 o                         
  -7  -2   6        116.33        113.42         2.09 o                         
  -6  -2   6        327.85        325.81         6.18 o                         
  -5  -2   6        473.93        460.36         9.61 o                         
  -4  -2   6        704.01        742.05        10.45 o                         
  -3  -2   6          8.79         13.30         0.46 o                         
  -2  -2   6         17.19         24.24         0.87 o                         
  -1  -2   6        143.99        142.28         2.18 o                         
   0  -2   6       2084.55       2426.63        46.82 o                         
   1  -2   6       2624.78       2832.46        38.59 o                         
   2  -2   6          0.05          0.22         0.13 o                         
   3  -2   6        591.76        667.82         9.39 o                         
   4  -2   6         71.13         66.73         1.27 o                         
   5  -2   6        159.01        143.54         3.53 o                         
   7  -2   6         56.68         48.06         1.57 o                         
   8  -2   6        122.79        126.22         2.29 o                         
  10  -2   6          3.62          3.47         0.35 o                         
  -9  -1   6         71.08         78.80         1.71 o                         
  -8  -1   6         24.40         24.49         0.93 o                         
  -7  -1   6         96.45         95.45         1.84 o                         
  -6  -1   6          1.38          1.84         0.28 o                         
  -5  -1   6        402.74        383.64        11.50 o                         
  -4  -1   6        596.22        630.74         8.95 o                         
  -3  -1   6         27.02         23.72         0.94 o                         
  -2  -1   6        154.40        138.66         2.18 o                         
  -1  -1   6         50.92         49.06         0.90 o                         
   0  -1   6         29.09         36.74         1.25 o                         
   2  -1   6       2292.00       2312.61        31.55 o                         
   3  -1   6       1974.77       2246.25        30.73 o                         
   4  -1   6          0.21          1.00         0.19 o                         
   5  -1   6         88.65         89.57         1.63 o                         
   6  -1   6       1252.16       1210.04        16.92 o                         
   7  -1   6         14.28         12.09         0.70 o                         
   8  -1   6        706.17        701.94        10.13 o                         
   9  -1   6         48.62         47.63         1.17 o                         
  10  -1   6         14.50         14.64         0.62 o                         
  11  -1   6         55.72         55.31         1.34 o                         
  -9   0   6          7.61          6.94         0.49 o                         
  -8   0   6         74.45         75.44         1.60 o                         
  -7   0   6          0.02         -0.21         0.23 o                         
  -6   0   6         27.03         24.39         0.77 o                         
  -5   0   6          2.07          0.75         0.61 o                         
  -4   0   6          4.25          0.16         0.18 o                         
  -3   0   6        119.52        109.08         1.82 o                         
  -2   0   6        194.82        240.31         5.85 o                         
  -1   0   6        184.18        181.30         2.70 o                         
   0   0   6       1591.57       1637.63        31.68 o                         
   1   0   6        765.60        758.53        10.49 o                         
   2   0   6       4255.83       4287.18        88.82 o                         
   3   0   6       1762.52       1908.18        27.10 o                         
   4   0   6        505.00        479.96         6.87 o                         
   5   0   6        909.95        856.81        12.05 o                         
   6   0   6         46.50         38.14         0.92 o                         
   7   0   6        373.19        357.11         5.39 o                         
   8   0   6         70.52         65.78         1.41 o                         
   9   0   6          0.33          0.34         0.22 o                         
  10   0   6         32.10         34.12         0.97 o                         
  11   0   6         76.59         72.69         1.60 o                         
  -9   1   6         74.65         77.72         1.69 o                         
  -8   1   6          0.00         -0.09         0.24 o                         
  -7   1   6        122.04        126.79         2.30 o                         
  -6   1   6         37.12         31.49         0.88 o                         
  -5   1   6          0.02          0.56         0.23 o                         
  -4   1   6         16.79         18.43         0.59 o                         
  -3   1   6          5.26          4.01         0.36 o                         
  -2   1   6        181.61        238.73         3.53 o                         
  -1   1   6        488.09        505.69        10.03 o                         
   0   1   6        146.62        154.29         2.60 o                         
   1   1   6        584.51        506.31         7.05 o                         
   2   1   6         27.78         29.25         0.63 o                         
   4   1   6         34.73         30.61         0.70 o                         
   5   1   6          0.07          3.38         0.25 o                         
   6   1   6        452.65        439.18         6.44 o                         
   7   1   6         93.85         88.68         3.01 o                         
   8   1   6         63.04         64.62         1.38 o                         
   9   1   6          9.49         10.94         0.53 o                         
  10   1   6          0.51          0.27         0.20 o                         
  11   1   6         19.79         19.53         0.82 o                         
  -9   2   6          6.43          6.51         0.46 o                         
  -8   2   6          5.44          4.56         0.41 o                         
  -7   2   6         11.83          9.02         0.51 o                         
  -6   2   6         10.91         13.69         0.60 o                         
  -5   2   6        205.90        214.87         3.41 o                         
  -4   2   6        172.79        164.37         2.65 o                         
  -3   2   6        340.79        367.14         7.02 o                         
  -2   2   6         21.59         24.94         0.59 o                         
   0   2   6       1261.24       1275.83        26.53 o                         
   1   2   6          5.92         12.86         0.33 o                         
   2   2   6          0.29          0.53         0.12 o                         
   3   2   6         84.62         88.85         1.45 o                         
   4   2   6       2478.30       2561.57        35.00 o                         
   5   2   6         61.72         62.96         1.21 o                         
   6   2   6        161.07        162.78         2.66 o                         
   7   2   6        246.31        258.30         4.03 o                         
   8   2   6          0.20          0.25         0.20 o                         
   9   2   6         52.12         54.11         1.26 o                         
  11   2   6          2.71          1.77         0.28 o                         
  -9   3   6         26.64         25.51         1.56 o                         
  -8   3   6          0.50          0.53         0.25 o                         
  -7   3   6         35.28         30.51         0.92 o                         
  -6   3   6         26.52         25.20         0.80 o                         
  -5   3   6         21.87         18.75         0.65 o                         
  -4   3   6         47.43         49.41         1.08 o                         
  -3   3   6         81.73         71.50         1.32 o                         
  -2   3   6       1287.98       1266.94        17.47 o                         
   0   3   6       6605.96       7206.83        97.72 o                         
   1   3   6        120.67        133.77         1.98 o                         
   2   3   6         28.64         21.27         0.49 o                         
   3   3   6        331.86        380.73         5.39 o                         
   5   3   6         27.06         23.60         0.62 o                         
   6   3   6         57.12         48.22         1.04 o                         
   7   3   6         37.02         34.38         0.88 o                         
   8   3   6         73.94         68.20         1.43 o                         
   9   3   6         15.75         13.16         0.56 o                         
  10   3   6         40.90         37.21         1.01 o                         
  11   3   6         43.12         42.85         1.25 o                         
  -8   4   6          4.16          3.84         0.37 o                         
  -7   4   6          2.28          1.78         0.30 o                         
  -6   4   6        149.93        162.41         2.77 o                         
  -5   4   6        178.24        205.79         3.31 o                         
  -4   4   6        127.51        122.82         2.12 o                         
  -3   4   6         73.21         71.88         1.35 o                         
  -2   4   6         15.58         15.34         0.47 o                         
   0   4   6          4.96          9.79         0.30 o                         
   1   4   6        932.99        996.92        17.32 o                         
   2   4   6       1626.82       1757.96        23.95 o                         
   3   4   6          8.26          4.60         0.39 o                         
   4   4   6        693.57        606.86         8.50 o                         
   5   4   6        964.19        846.05        11.81 o                         
   6   4   6        184.61        184.83         2.92 o                         
   7   4   6          2.22          1.50         0.23 o                         
   9   4   6         41.57         38.34         1.00 o                         
  10   4   6          3.48          5.11         0.39 o                         
  11   4   6          0.60          1.19         0.26 o                         
  12   4   6          7.11          5.85         0.43 o                         
  -8   5   6         80.47         87.14         2.61 o                         
  -6   5   6        252.65        262.21         4.21 o                         
  -5   5   6         14.41         15.29         0.61 o                         
  -4   5   6        254.21        253.46         3.92 o                         
  -3   5   6          7.29          7.22         0.44 o                         
  -2   5   6          0.64          0.19         0.16 o                         
  -1   5   6       2188.76       2346.14        52.24 o                         
   0   5   6         97.91        129.32         1.94 o                         
   1   5   6       2225.83       2831.68        38.47 o                         
   2   5   6        242.92        254.89         3.59 o                         
   3   5   6          2.28          6.80         0.23 o                         
   4   5   6          2.41          1.91         0.14 o                         
   6   5   6        198.37        196.80         3.06 o                         
   7   5   6        101.82         94.89         1.73 o                         
   8   5   6         55.33         45.84         1.07 o                         
   9   5   6          6.52          3.04         0.32 o                         
  10   5   6         51.02         54.89         1.28 o                         
  11   5   6          0.03          0.12         0.22 o                         
  12   5   6         52.31         53.81         1.32 o                         
  -8   6   6          0.29          0.16         0.24 o                         
  -7   6   6         39.70         41.73         1.10 o                         
  -6   6   6          0.39          0.05         0.23 o                         
  -5   6   6         75.65         68.09         1.42 o                         
  -4   6   6         39.08         34.22         0.89 o                         
  -3   6   6        299.02        313.84         4.68 o                         
  -2   6   6        138.14        129.66         2.10 o                         
  -1   6   6         19.78         33.45         1.31 o                         
   0   6   6        706.00        664.01         9.38 o                         
   1   6   6         20.77         25.90         0.48 o                         
   2   6   6          0.24          0.04         0.07 o                         
   3   6   6        180.70        235.44         3.33 o                         
   4   6   6        162.14        183.03         3.29 o                         
   5   6   6         76.44         85.10         1.43 o                         
   6   6   6         52.81         46.78         0.97 o                         
   7   6   6        174.68        172.85         3.93 o                         
   8   6   6          2.81          3.81         0.31 o                         
   9   6   6         12.88         13.38         0.55 o                         
  10   6   6         62.71         58.14         1.32 o                         
  11   6   6         24.18         21.03         0.76 o                         
  12   6   6         17.16         13.49         0.63 o                         
  -8   7   6          0.89          1.13         0.29 o                         
  -7   7   6        171.38        185.65         3.51 o                         
  -6   7   6         43.40         40.58         1.06 o                         
  -5   7   6        197.56        212.68         4.78 o                         
  -4   7   6       3260.10       3418.13        46.78 o                         
  -3   7   6        185.66        194.97         3.08 o                         
  -2   7   6         22.08         16.56         0.62 o                         
   0   7   6        334.57        331.57         4.70 o                         
   1   7   6          6.42         11.43         1.16 o                         
   2   7   6        262.71        263.04         3.66 o                         
   3   7   6        252.45        251.34         3.50 o                         
   4   7   6         16.15         13.46         0.33 o                         
   5   7   6        142.73        129.97         2.00 o                         
   6   7   6         52.38         53.21         1.02 o                         
   7   7   6          1.47          2.79         0.25 o                         
   8   7   6        207.33        214.22         3.40 o                         
   9   7   6          0.02          0.39         0.21 o                         
  10   7   6        115.87        127.66         2.31 o                         
  12   7   6          0.05          0.07         0.22 o                         
  -8   8   6         17.52         19.02         0.76 o                         
  -7   8   6         47.01         52.66         1.29 o                         
  -6   8   6          9.18          9.48         0.52 o                         
  -5   8   6         62.30         65.17         1.41 o                         
  -3   8   6        234.64        255.32         3.91 o                         
  -2   8   6          0.54          2.02         0.38 o                         
   0   8   6        142.51        154.80         2.30 o                         
   1   8   6        637.17        626.86         8.61 o                         
   4   8   6        127.45        142.64         4.08 o                         
   5   8   6        339.12        319.88         4.52 o                         
   6   8   6          0.78          0.79         0.18 o                         
   7   8   6         16.38         13.74         0.56 o                         
   8   8   6         28.51         25.79         0.72 o                         
  10   8   6        161.97        166.37         2.89 o                         
  11   8   6          4.27          6.17         0.45 o                         
  12   8   6          0.62          1.58         0.31 o                         
  -7   9   6         46.77         55.21         1.34 o                         
  -6   9   6         23.25         23.79         0.81 o                         
  -5   9   6        104.30        115.02         2.12 o                         
  -4   9   6        478.75        527.08         9.36 o                         
  -3   9   6        156.10        162.67         2.81 o                         
  -2   9   6       1242.45       1266.51        18.92 o                         
   0   9   6        817.40        829.54        13.26 o                         
   1   9   6         56.41         41.22         0.89 o                         
   5   9   6        532.84        549.53         7.57 o                         
   6   9   6        187.82        184.73         2.74 o                         
   7   9   6         83.92         74.63         1.33 o                         
   8   9   6        111.46        110.71         1.92 o                         
   9   9   6         87.71         86.51         1.65 o                         
  10   9   6        242.43        258.79         4.10 o                         
  11   9   6          8.55          6.33         0.44 o                         
  12   9   6         85.05         83.41         2.42 o                         
  -7  10   6         20.16         20.65         0.77 o                         
  -5  10   6         39.44         47.60         1.17 o                         
  -4  10   6         33.31         39.00         1.00 o                         
  -3  10   6         29.92         29.71         0.79 o                         
  -2  10   6         15.27         11.40         0.43 o                         
   0  10   6        117.31        139.01         2.06 o                         
   6  10   6        331.60        332.43         4.86 o                         
   8  10   6          8.50          8.73         0.39 o                         
   9  10   6         38.28         44.10         1.02 o                         
  10  10   6         62.33         64.85         1.67 o                         
  11  10   6         48.95         46.77         1.94 o                         
  -7  11   6         11.11         12.84         0.62 o                         
  -6  11   6         53.27         53.23         1.30 o                         
  -5  11   6         13.99         14.72         0.68 o                         
  -4  11   6         40.70         43.95         1.08 o                         
  -3  11   6         92.12        106.68         1.97 o                         
  -2  11   6          1.91          1.54         0.21 o                         
   0  11   6          0.02          0.44         0.13 o                         
   7  11   6         17.95         16.62         0.76 o                         
   8  11   6         15.16         17.84         0.52 o                         
   9  11   6          6.82          9.56         0.43 o                         
  10  11   6        110.64        118.65         3.41 o                         
  -7  12   6         31.31         35.11         1.42 o                         
  -6  12   6         60.07         70.62         1.56 o                         
  -5  12   6          0.33          0.40         0.24 o                         
  -4  12   6         14.90         16.79         0.64 o                         
  -3  12   6        157.54        157.48         3.67 o                         
  -2  12   6          0.45          0.34         0.16 o                         
  -1  12   6         88.40         96.41         2.68 o                         
   0  12   6         24.13         21.19         0.58 o                         
   7  12   6        307.09        315.84         6.22 o                         
   8  12   6          2.52          1.78         0.39 o                         
  -6  13   6         29.23         27.91         1.40 o                         
  -5  13   6          2.59          2.56         0.52 o                         
  -4  13   6         51.71         63.41         1.51 o                         
  -3  13   6         21.88         19.14         0.64 o                         
  -2  13   6         29.42         30.79         0.76 o                         
  -1  13   6         70.80         74.66         1.28 o                         
  -3  14   6          0.05          0.05         0.32 o                         
  -2  14   6         62.39         61.66         1.81 o                         
  -1  14   6          4.15          3.54         0.55 o                         
  -3 -15   7         24.25         15.44         0.99 o                         
  -2 -15   7         15.04         15.17         1.09 o                         
  -1 -15   7         21.23         15.40         0.88 o                         
   0 -15   7         15.07          9.22         0.51 o                         
   1 -15   7          1.70          0.66         0.24 o                         
   2 -15   7          4.11          3.72         0.36 o                         
   3 -15   7        113.65        132.32         2.43 o                         
   4 -15   7          1.30          1.80         0.40 o                         
  -6 -14   7        222.74        214.79        23.96 o                         
  -4 -14   7         13.49         10.06         0.54 o                         
  -3 -14   7          3.85          3.31         0.33 o                         
  -2 -14   7        184.40        180.97         3.02 o                         
  -1 -14   7          8.93          6.74         0.43 o                         
   0 -14   7         22.37         18.61         0.69 o                         
   1 -14   7        232.11        239.06         3.84 o                         
   2 -14   7         85.50         84.28         2.28 o                         
   3 -14   7          5.87          5.47         0.39 o                         
   4 -14   7         20.20         19.43         0.70 o                         
   5 -14   7         33.24         40.29         1.07 o                         
  -7 -13   7         13.14         11.10         0.98 o                         
  -6 -13   7         76.31         64.14         3.86 o                         
  -5 -13   7         78.03         72.02         1.55 o                         
  -4 -13   7        302.71        336.00         5.73 o                         
  -3 -13   7        265.19        295.42         6.51 o                         
  -2 -13   7          3.64          1.85         0.27 o                         
  -1 -13   7         22.88         20.55         0.70 o                         
   0 -13   7         29.87         28.35         0.82 o                         
   1 -13   7         63.89         75.11         1.53 o                         
   2 -13   7          4.90          5.02         0.38 o                         
   4 -13   7          1.18          1.05         0.23 o                         
   5 -13   7          0.75          1.21         0.25 o                         
  -8 -12   7          0.09          0.13         0.23 o                         
  -7 -12   7         64.92         59.99         3.67 o                         
  -6 -12   7        232.66        217.41        10.61 o                         
  -5 -12   7         39.44         38.29         1.02 o                         
  -4 -12   7        216.95        227.88         5.15 o                         
  -3 -12   7         20.79         18.98         0.66 o                         
  -2 -12   7         21.75         24.00         1.08 o                         
  -1 -12   7          0.71          0.87         0.21 o                         
   0 -12   7        322.61        341.84         5.13 o                         
   1 -12   7         69.75         74.31         1.48 o                         
   2 -12   7          3.93          3.41         0.30 o                         
   3 -12   7        162.85        156.36         2.66 o                         
   4 -12   7          5.26          3.37         0.45 o                         
   5 -12   7          0.93          1.22         0.24 o                         
   6 -12   7          0.52          0.19         0.21 o                         
  -8 -11   7          6.58          5.08         0.44 o                         
  -7 -11   7          0.82          1.28         0.26 o                         
  -6 -11   7          0.04          0.01         0.21 o                         
  -5 -11   7          1.67          2.05         0.28 o                         
  -4 -11   7        290.78        308.70         4.69 o                         
  -3 -11   7         70.99         70.97         1.41 o                         
  -2 -11   7        242.46        257.53         3.96 o                         
  -1 -11   7        425.26        440.15         6.42 o                         
   0 -11   7         35.33         35.88         0.87 o                         
   1 -11   7        121.60        119.68         2.87 o                         
   2 -11   7        175.11        184.86         3.02 o                         
   3 -11   7        202.85        219.70         3.51 o                         
   4 -11   7         55.14         47.26         1.10 o                         
   5 -11   7         20.33         19.11         0.83 o                         
   6 -11   7         22.08         22.72         0.76 o                         
   7 -11   7          8.53          9.49         0.50 o                         
  -8 -10   7         15.16         17.41         0.82 o                         
  -7 -10   7         11.69          7.29         0.46 o                         
  -6 -10   7          9.71          6.09         0.41 o                         
  -5 -10   7         93.48        105.80         2.17 o                         
  -4 -10   7         45.60         50.63         1.13 o                         
  -3 -10   7          0.10          0.05         0.19 o                         
  -2 -10   7        428.67        464.76         6.73 o                         
  -1 -10   7        891.98        941.54        15.26 o                         
   0 -10   7         67.49         71.69         1.41 o                         
   1 -10   7          3.11          4.33         0.32 o                         
   2 -10   7        294.83        294.08         4.48 o                         
   3 -10   7        142.26        154.11         2.97 o                         
   4 -10   7          0.89          1.45         0.24 o                         
   5 -10   7         31.61         34.60         0.93 o                         
   6 -10   7         24.07         24.86         0.78 o                         
   7 -10   7          6.83          5.22         0.39 o                         
  -8  -9   7         28.35         24.95         0.87 o                         
  -7  -9   7          9.67          7.74         0.47 o                         
  -6  -9   7        108.24        128.41         2.28 o                         
  -5  -9   7         92.33         85.85         2.03 o                         
  -4  -9   7        106.35        103.01         1.91 o                         
  -3  -9   7         23.73         19.15         0.65 o                         
  -1  -9   7         63.83         59.45         1.71 o                         
   0  -9   7        119.64        124.76         3.35 o                         
   2  -9   7        464.95        467.74         6.81 o                         
   3  -9   7        117.79         99.99         2.20 o                         
   4  -9   7         97.82        100.82         1.86 o                         
   5  -9   7        353.00        342.84         5.22 o                         
   6  -9   7         10.41          8.86         0.46 o                         
   7  -9   7         11.34         11.09         0.53 o                         
   8  -9   7        224.46        248.42         4.01 o                         
  -9  -8   7         30.03         22.69         1.90 o                         
  -8  -8   7         11.10         10.62         0.55 o                         
  -7  -8   7         31.44         23.08         0.84 o                         
  -6  -8   7          2.45          2.32         0.29 o                         
  -5  -8   7          5.90          8.44         0.44 o                         
  -4  -8   7         84.43         83.24         1.55 o                         
  -3  -8   7         88.30         88.41         2.29 o                         
  -2  -8   7        179.98        179.98         3.75 o                         
  -1  -8   7        103.96        110.86         1.88 o                         
   0  -8   7        129.24        139.48         2.64 o                         
   1  -8   7        609.50        609.70         8.67 o                         
   3  -8   7         40.86         36.56         0.89 o                         
   4  -8   7         44.34         43.98         1.03 o                         
   5  -8   7         74.20         74.88         1.54 o                         
   6  -8   7         13.35         12.79         0.54 o                         
   7  -8   7         82.15         98.58         1.90 o                         
   8  -8   7         32.74         29.29         0.89 o                         
  -9  -7   7        114.64        102.25         2.71 o                         
  -8  -7   7         58.06         53.62         2.42 o                         
  -6  -7   7        142.24        153.87         2.62 o                         
  -5  -7   7          0.07          0.25         0.19 o                         
  -4  -7   7        230.67        245.02         3.75 o                         
  -3  -7   7         92.01         90.56         2.30 o                         
  -2  -7   7         35.13         30.66         0.74 o                         
  -1  -7   7          0.10          0.41         0.15 o                         
   0  -7   7         21.58         15.97         0.50 o                         
   1  -7   7        792.63        816.82        11.46 o                         
   2  -7   7         25.70         31.85         1.02 o                         
   4  -7   7        119.07        124.47         2.17 o                         
   5  -7   7        120.97        103.56         1.91 o                         
   6  -7   7         64.04         56.48         1.26 o                         
   7  -7   7          0.04          0.19         0.19 o                         
   8  -7   7         92.87         93.64         1.85 o                         
   9  -7   7         23.69         23.69         0.80 o                         
  -9  -6   7         37.97         30.08         1.39 o                         
  -8  -6   7        111.83        112.45         2.14 o                         
  -7  -6   7         14.36         11.67         1.05 o                         
  -6  -6   7          0.70          0.71         0.22 o                         
  -5  -6   7        152.86        187.86         3.77 o                         
  -4  -6   7         25.28         22.11         0.66 o                         
  -3  -6   7        119.88        156.68         2.50 o                         
  -2  -6   7        139.29        138.65         2.47 o                         
  -1  -6   7        371.77        374.51         5.42 o                         
   0  -6   7          4.63          4.34         0.27 o                         
   1  -6   7        290.26        307.35         6.63 o                         
   2  -6   7       1023.87       1030.88        14.37 o                         
   3  -6   7       1520.11       1473.80        20.40 o                         
   4  -6   7       1246.28       1247.75        17.40 o                         
   5  -6   7        375.27        365.73         5.49 o                         
   6  -6   7        533.31        514.89         7.56 o                         
   7  -6   7        120.76        118.84         2.18 o                         
   8  -6   7         27.89         22.94         0.77 o                         
   9  -6   7         15.40         15.69         0.69 o                         
  -9  -5   7          9.15          9.07         0.54 o                         
  -8  -5   7        270.89        289.66         4.57 o                         
  -7  -5   7        638.31        691.12         9.96 o                         
  -6  -5   7         71.10         72.98         2.14 o                         
  -5  -5   7         35.82         36.03         0.93 o                         
  -4  -5   7        205.40        221.73         4.93 o                         
  -3  -5   7        683.97        821.61        11.51 o                         
  -2  -5   7        726.78        784.39        10.98 o                         
  -1  -5   7         12.56         15.30         0.46 o                         
   0  -5   7         89.31        108.43         1.78 o                         
   1  -5   7         29.58         36.93         0.79 o                         
   2  -5   7          9.30          6.91         0.33 o                         
   3  -5   7        509.38        501.52         7.23 o                         
   4  -5   7        774.44        755.98        10.72 o                         
   5  -5   7       1067.10        994.14        14.00 o                         
   6  -5   7          0.34          0.59         0.20 o                         
   7  -5   7         49.90         45.90         1.11 o                         
   8  -5   7         26.88         26.52         0.83 o                         
   9  -5   7          0.05          0.14         0.21 o                         
  -9  -4   7         48.51         50.65         1.28 o                         
  -8  -4   7          1.56          0.85         0.26 o                         
  -7  -4   7         29.34         26.06         0.82 o                         
  -6  -4   7        304.81        346.07         5.23 o                         
  -5  -4   7         60.17         67.62         1.36 o                         
  -3  -4   7        146.97        194.92         3.01 o                         
  -2  -4   7       2684.50       2872.58        39.21 o                         
  -1  -4   7        817.86        741.25        10.35 o                         
   0  -4   7          0.02          0.28         0.13 o                         
   1  -4   7         62.27         52.85         1.01 o                         
   2  -4   7        178.51        174.85         2.72 o                         
   3  -4   7         37.59         32.61         0.78 o                         
   4  -4   7          4.24          2.55         0.27 o                         
   5  -4   7        579.26        536.62        10.94 o                         
   6  -4   7       1232.66       1191.08        16.70 o                         
   7  -4   7         18.57         16.32         0.62 o                         
   8  -4   7        189.89        173.78         4.29 o                         
   9  -4   7         83.25         85.24         2.44 o                         
  10  -4   7         21.85         18.22         0.70 o                         
  -9  -3   7         48.27         46.87         1.85 o                         
  -8  -3   7        166.86        186.65         3.16 o                         
  -7  -3   7         17.36         15.77         0.64 o                         
  -6  -3   7         17.99         15.37         0.60 o                         
  -5  -3   7        201.34        225.54         3.54 o                         
  -4  -3   7          0.21          2.21         0.29 o                         
  -3  -3   7        124.29        131.79         2.30 o                         
  -2  -3   7          0.36          0.46         0.16 o                         
  -1  -3   7        807.52        839.15        11.68 o                         
   0  -3   7        697.47        763.29        10.64 o                         
   1  -3   7       1049.26       1149.40        15.87 o                         
   2  -3   7         45.83         56.29         1.06 o                         
   3  -3   7        387.86        381.66         5.56 o                         
   4  -3   7        974.73        957.39        14.46 o                         
   5  -3   7        261.10        231.68         3.62 o                         
   6  -3   7       2001.79       1946.30        26.91 o                         
   7  -3   7        194.56        183.84         3.06 o                         
   8  -3   7         28.75         27.08         0.91 o                         
   9  -3   7          0.02         -0.08         0.23 o                         
  10  -3   7         12.51         10.27         0.53 o                         
  -9  -2   7          9.63         10.32         0.57 o                         
  -8  -2   7         25.53         22.01         0.78 o                         
  -7  -2   7          0.03          0.22         0.22 o                         
  -6  -2   7         42.63         42.80         1.05 o                         
  -5  -2   7          3.56          3.84         0.39 o                         
  -4  -2   7        691.50        745.63        11.05 o                         
  -3  -2   7        259.33        289.80         4.29 o                         
  -2  -2   7        175.24        183.66         2.81 o                         
  -1  -2   7        325.36        343.31         5.29 o                         
   0  -2   7       2110.88       2278.51        31.11 o                         
   1  -2   7       1671.82       1844.79        25.26 o                         
   2  -2   7          8.23          3.51         0.23 o                         
   3  -2   7        823.50        898.43        12.53 o                         
   4  -2   7        263.52        254.81         5.48 o                         
   5  -2   7        450.41        451.35         6.59 o                         
   6  -2   7        181.14        172.34         2.85 o                         
   7  -2   7         53.54         48.03         1.13 o                         
   8  -2   7         10.65          9.08         0.48 o                         
   9  -2   7          0.44          0.19         0.21 o                         
  10  -2   7        170.05        175.14         3.03 o                         
  -9  -1   7          1.58          1.32         0.29 o                         
  -8  -1   7         46.67         53.82         1.37 o                         
  -7  -1   7         41.76         42.92         1.09 o                         
  -6  -1   7        132.20        148.49         3.65 o                         
  -5  -1   7        133.84        130.65         2.24 o                         
  -4  -1   7         90.24         80.16         1.49 o                         
  -3  -1   7        212.63        240.75         4.61 o                         
  -2  -1   7         74.47         80.08         1.38 o                         
  -1  -1   7        462.97        442.89        11.79 o                         
   0  -1   7         90.52        134.35         2.08 o                         
   1  -1   7       1992.40       2272.38        31.03 o                         
   2  -1   7        280.54        332.73         4.80 o                         
   3  -1   7       1842.23       1934.57        26.52 o                         
   4  -1   7         93.20         79.02         1.43 o                         
   5  -1   7        304.77        304.76         4.59 o                         
   6  -1   7       1134.10       1096.68        15.37 o                         
   7  -1   7         58.91         59.39         1.41 o                         
   8  -1   7          3.30          2.45         0.29 o                         
   9  -1   7          1.75          1.05         0.25 o                         
  10  -1   7         38.34         39.39         1.06 o                         
  11  -1   7         39.24         36.76         1.04 o                         
  -9   0   7          1.74          1.05         0.29 o                         
  -8   0   7          2.19          1.70         0.30 o                         
  -7   0   7          1.53          1.09         0.27 o                         
  -6   0   7        201.77        215.87         5.84 o                         
  -5   0   7         65.71         63.89         1.32 o                         
  -4   0   7          6.70         10.55         0.45 o                         
  -3   0   7        404.62        378.49         5.50 o                         
  -2   0   7        564.11        575.19         8.10 o                         
  -1   0   7        603.74        582.78         8.16 o                         
   0   0   7        570.63        637.91         8.89 o                         
   1   0   7       1904.30       1829.43        25.02 o                         
   2   0   7       5111.69       5587.72        75.88 o                         
   3   0   7        345.69        323.54         4.70 o                         
   4   0   7        157.65        144.48         2.32 o                         
   5   0   7        117.32        125.43         2.11 o                         
   6   0   7        102.22         88.26         1.65 o                         
   7   0   7        132.04        119.36         2.14 o                         
   8   0   7        415.97        401.56         6.05 o                         
   9   0   7         49.52         47.84         1.17 o                         
  10   0   7         59.09         59.87         1.38 o                         
  11   0   7         27.25         26.27         0.86 o                         
  -9   1   7         36.41         34.80         1.04 o                         
  -8   1   7          0.40          1.03         0.28 o                         
  -7   1   7          9.64          9.17         0.52 o                         
  -6   1   7         82.35         77.50         1.57 o                         
  -5   1   7        194.49        196.03         3.48 o                         
  -4   1   7        109.57        122.36         2.09 o                         
  -3   1   7         27.22         36.49         0.83 o                         
  -2   1   7       4209.00       4434.77        84.77 o                         
  -1   1   7          0.81          0.24         0.13 o                         
   0   1   7       1179.78       1184.18        16.27 o                         
   3   1   7       3836.97       4038.35        54.95 o                         
   4   1   7       1127.06       1117.91        15.50 o                         
   5   1   7        795.73        764.82        10.79 o                         
   6   1   7        447.25        468.11         6.83 o                         
   8   1   7        143.70        134.94         2.39 o                         
   9   1   7        123.80        126.00         2.30 o                         
  10   1   7          4.98          5.23         0.39 o                         
  11   1   7         86.98         81.51         1.72 o                         
  -8   2   7        114.62        120.47         2.27 o                         
  -6   2   7        216.85        226.68         4.11 o                         
  -5   2   7         97.55         98.77         1.83 o                         
  -4   2   7         25.07         29.69         1.02 o                         
  -3   2   7        148.35        138.26         2.25 o                         
  -2   2   7          4.51          5.02         0.35 o                         
  -1   2   7       3042.23       3069.77        41.81 o                         
   1   2   7         33.37         33.24         1.25 o                         
   2   2   7       1175.60       1086.31        15.83 o                         
   4   2   7       1614.44       1690.95        23.21 o                         
   5   2   7       2263.34       2220.50        30.47 o                         
   6   2   7         75.75         67.31         1.33 o                         
   7   2   7         67.40         54.78         1.19 o                         
   8   2   7        211.33        230.14         3.69 o                         
   9   2   7         70.33         64.72         1.41 o                         
  11   2   7        115.70        128.22         2.39 o                         
  -8   3   7         80.70         83.79         1.76 o                         
  -6   3   7         88.01         98.22         1.88 o                         
  -5   3   7         18.86         20.25         0.68 o                         
  -4   3   7         74.73         74.02         2.06 o                         
  -3   3   7         13.31          9.93         0.42 o                         
  -2   3   7       2327.48       2576.24        35.21 o                         
  -1   3   7         44.84         27.31         0.61 o                         
   0   3   7        946.85       1152.50        25.90 o                         
   1   3   7       2755.87       2763.53        37.61 o                         
   2   3   7         37.83         38.87         0.85 o                         
   3   3   7          0.52          0.21         0.10 o                         
   4   3   7        679.58        664.71         9.31 o                         
   5   3   7        582.57        631.33         8.93 o                         
   6   3   7         29.52         31.10         0.78 o                         
   7   3   7        251.09        229.61         3.62 o                         
   8   3   7         42.33         54.47         1.21 o                         
   9   3   7          3.23          1.90         0.27 o                         
  10   3   7         45.07         44.87         1.14 o                         
  11   3   7         10.27          8.65         0.50 o                         
  -8   4   7         28.00         27.26         1.47 o                         
  -7   4   7          0.95          1.31         0.29 o                         
  -6   4   7        120.03        128.33         2.31 o                         
  -5   4   7         76.18         79.61         1.58 o                         
  -4   4   7        243.61        248.07         4.01 o                         
  -3   4   7         21.98         22.46         0.64 o                         
  -2   4   7          1.59          5.85         0.53 o                         
  -1   4   7       2777.94       3200.82        43.59 o                         
   0   4   7         77.53         81.42         1.41 o                         
   1   4   7        376.54        431.76         6.33 o                         
   2   4   7        143.83        152.34         2.24 o                         
   3   4   7        425.10        400.55         5.65 o                         
   4   4   7        209.20        195.38         4.22 o                         
   5   4   7        519.29        519.09         7.39 o                         
   6   4   7        872.92        836.48        11.76 o                         
   7   4   7         84.41         73.77         1.51 o                         
   8   4   7         75.89         55.37         1.71 o                         
   9   4   7        218.79        227.60         3.68 o                         
  10   4   7         63.26         65.66         1.83 o                         
  11   4   7        121.95        129.03         2.39 o                         
  12   4   7          3.64          4.51         0.40 o                         
  -8   5   7         45.07         42.45         1.14 o                         
  -7   5   7        101.53         99.53         2.71 o                         
  -6   5   7        333.91        356.89         5.82 o                         
  -5   5   7        201.04        225.52         3.60 o                         
  -4   5   7        142.45        136.86         7.08 o                         
  -3   5   7         89.49         88.62         1.61 o                         
  -2   5   7        286.48        269.55         4.02 o                         
  -1   5   7         11.67          8.81         0.55 o                         
   0   5   7          2.04          2.36         0.17 o                         
   1   5   7         84.09         89.27         2.58 o                         
   2   5   7        355.11        393.76         5.50 o                         
   3   5   7        375.43        333.35         4.72 o                         
   4   5   7          0.00          0.42         0.13 o                         
   5   5   7          0.11          0.00         0.13 o                         
   6   5   7        592.81        589.68         8.40 o                         
   7   5   7        354.92        333.20         4.99 o                         
   8   5   7         22.94         14.65         0.56 o                         
   9   5   7         38.29         43.79         1.08 o                         
  10   5   7         33.92         33.16         1.38 o                         
  11   5   7         82.18         91.39         1.89 o                         
  12   5   7          0.03         -0.11         0.21 o                         
  -8   6   7          9.05          8.66         0.52 o                         
  -7   6   7         58.68         60.63         1.40 o                         
  -6   6   7         79.31         83.42         1.74 o                         
  -5   6   7         38.86         41.11         1.41 o                         
  -3   6   7        159.88        158.99         2.59 o                         
  -2   6   7        179.27        187.33         2.91 o                         
  -1   6   7        771.79        875.18        18.86 o                         
   0   6   7        256.69        276.80         4.59 o                         
   1   6   7        160.55        162.70         2.37 o                         
   2   6   7        292.93        281.06         5.09 o                         
   3   6   7        714.62        731.78        10.09 o                         
   4   6   7         12.83         11.43         0.47 o                         
   5   6   7        399.64        348.20         5.81 o                         
   6   6   7          8.28          8.07         0.39 o                         
   7   6   7         40.84         42.46         0.95 o                         
   8   6   7          4.17          3.62         0.30 o                         
   9   6   7        193.59        190.22         3.15 o                         
  10   6   7        335.92        353.31         5.43 o                         
  11   6   7          6.62          6.27         0.43 o                         
  12   6   7          2.45          2.70         0.32 o                         
  -8   7   7          3.58          3.03         0.35 o                         
  -7   7   7         75.31         89.23         3.40 o                         
  -6   7   7        382.49        425.71         6.56 o                         
  -5   7   7         68.83         72.82         1.86 o                         
  -4   7   7        664.87        711.94        10.90 o                         
  -3   7   7          3.13          4.58         0.54 o                         
  -2   7   7        796.45        861.20        14.17 o                         
  -1   7   7         35.83         31.84         0.70 o                         
   0   7   7          1.98          1.08         0.16 o                         
   1   7   7        331.39        334.94         4.71 o                         
   2   7   7         41.17         25.39         0.47 o                         
   3   7   7         68.93         55.72         1.21 o                         
   4   7   7          1.62          0.71         0.11 o                         
   5   7   7       1198.04       1138.06        15.67 o                         
   6   7   7         10.79         10.78         0.55 o                         
   7   7   7        103.14        103.33         1.80 o                         
   8   7   7        698.16        707.29        10.09 o                         
   9   7   7          2.93          2.30         0.27 o                         
  10   7   7          5.29          3.91         0.35 o                         
  12   7   7         21.87         21.84         0.92 o                         
  -7   8   7         24.33         27.56         1.13 o                         
  -6   8   7          0.11          0.14         0.28 o                         
  -5   8   7         57.08         55.20         1.26 o                         
  -4   8   7        441.69        470.92         7.32 o                         
  -3   8   7          4.95          3.43         0.30 o                         
  -2   8   7        152.80        155.24         4.34 o                         
  -1   8   7         97.54        102.17         1.70 o                         
   0   8   7        470.74        467.60         6.57 o                         
   1   8   7          0.10          2.91         0.41 o                         
   2   8   7          0.02          0.32         0.07 o                         
   4   8   7          2.61          2.18         0.12 o                         
   5   8   7        988.12        967.28        13.30 o                         
   6   8   7          0.11          0.06         0.22 o                         
   7   8   7        252.61        252.37         3.80 o                         
   8   8   7        121.86        125.06         2.14 o                         
  10   8   7         25.68         23.83         0.88 o                         
  11   8   7          0.29          0.30         0.22 o                         
  12   8   7          0.45          0.24         0.23 o                         
  -7   9   7         94.69        112.62         2.18 o                         
  -6   9   7          3.48          2.76         0.84 o                         
  -5   9   7         19.23         22.80         0.87 o                         
  -4   9   7        241.50        259.73         4.22 o                         
  -3   9   7        395.88        421.87         6.30 o                         
  -2   9   7         49.99         53.14         2.07 o                         
  -1   9   7         14.26         17.71         0.75 o                         
   0   9   7          0.49          0.34         0.12 o                         
   1   9   7         71.64         64.53         0.99 o                         
   5   9   7        241.19        260.73         3.65 o                         
   6   9   7          3.86          4.87         0.24 o                         
   7   9   7         91.31         86.21         1.49 o                         
   8   9   7         42.80         41.76         1.09 o                         
   9   9   7         85.76         88.51         1.67 o                         
  10   9   7        360.43        366.47         5.56 o                         
  11   9   7         17.86         15.41         0.65 o                         
  12   9   7         21.07         21.84         1.09 o                         
  -7  10   7          6.01          5.95         0.45 o                         
  -6  10   7          0.75          0.99         0.27 o                         
  -5  10   7        103.04        122.72         2.25 o                         
  -4  10   7         18.88         21.78         0.71 o                         
  -3  10   7         16.34         14.75         0.55 o                         
  -2  10   7         97.95        107.59         1.96 o                         
  -1  10   7        195.26        185.69         2.84 o                         
   0  10   7          7.09          9.68         0.35 o                         
   1  10   7         26.72         28.48         0.64 o                         
   6  10   7         53.37         51.75         1.60 o                         
   7  10   7         44.69         49.03         1.17 o                         
   8  10   7          1.67          0.90         0.18 o                         
   9  10   7        171.52        179.98         3.79 o                         
  10  10   7         30.05         23.30         0.91 o                         
  11  10   7          8.68          8.01         0.64 o                         
  -7  11   7         36.59         33.21         1.02 o                         
  -6  11   7         55.22         58.54         1.38 o                         
  -5  11   7         11.41         12.31         0.57 o                         
  -4  11   7          0.00          0.09         0.20 o                         
  -3  11   7         54.91         63.50         1.31 o                         
  -2  11   7         16.90         19.54         0.66 o                         
  -1  11   7        122.34        123.37         2.53 o                         
   0  11   7        144.49        156.43         2.31 o                         
   7  11   7          6.72          4.65         0.21 o                         
   8  11   7          0.61          1.49         0.19 o                         
   9  11   7          1.23          1.36         0.22 o                         
  -6  12   7         24.21         23.73         0.83 o                         
  -5  12   7         89.36        113.12         2.15 o                         
  -4  12   7          5.39          6.68         0.43 o                         
  -3  12   7          1.70          0.55         0.20 o                         
  -2  12   7         46.81         42.28         1.24 o                         
   0  12   7         10.72         10.89         0.28 o                         
   8  12   7         13.16         14.45         0.51 o                         
  -5  13   7          0.00         -0.18         0.35 o                         
  -4  13   7          0.03          0.33         0.36 o                         
  -3  13   7         95.85        112.21         2.03 o                         
  -2  13   7          8.41          7.10         0.36 o                         
  -1  13   7         15.29         17.29         1.35 o                         
  -1  14   7         25.21         20.75         1.47 o                         
  -3 -15   8         14.72         10.71         0.86 o                         
  -2 -15   8          1.32          1.02         0.95 o                         
  -1 -15   8          4.36          3.98         1.20 o                         
   0 -15   8          2.25          3.28         0.35 o                         
   1 -15   8         15.02         14.17         0.80 o                         
   2 -15   8          5.17          4.77         0.39 o                         
   3 -15   8        195.84        215.53         3.59 o                         
  -5 -14   8          3.24          1.33         0.42 o                         
  -4 -14   8          0.68          0.82         0.26 o                         
  -3 -14   8         21.00         17.69         1.02 o                         
  -2 -14   8         67.04         58.87         1.95 o                         
  -1 -14   8         99.02        105.06         3.14 o                         
   0 -14   8         18.17         15.42         0.63 o                         
   2 -14   8         68.95         73.43         1.54 o                         
   3 -14   8         74.38         66.21         1.44 o                         
   4 -14   8          1.00          0.79         0.23 o                         
  -7 -13   8         17.70         15.51         3.27 o                         
  -6 -13   8         28.13         20.20         1.25 o                         
  -5 -13   8          6.43          8.05         0.49 o                         
  -4 -13   8         62.84         47.42         5.80 o                         
  -3 -13   8         80.89         76.04         1.99 o                         
  -2 -13   8         65.30         61.26         1.58 o                         
  -1 -13   8          2.62          2.84         0.30 o                         
   0 -13   8         38.67         36.03         0.96 o                         
   1 -13   8          1.82          1.28         0.25 o                         
   3 -13   8         22.25         21.12         0.91 o                         
   4 -13   8          7.63          5.85         0.40 o                         
   5 -13   8        113.59        104.38         2.00 o                         
  -7 -12   8         43.52         35.89         2.38 o                         
  -6 -12   8         14.28         12.42         0.60 o                         
  -5 -12   8         12.56          9.63         0.54 o                         
  -4 -12   8         69.07         67.42         1.43 o                         
  -3 -12   8         14.14         13.91         0.58 o                         
  -2 -12   8          0.88          0.73         0.23 o                         
  -1 -12   8         19.51         16.13         0.60 o                         
   0 -12   8         98.84        101.28         1.86 o                         
   1 -12   8         99.58        106.00         1.94 o                         
   2 -12   8         17.06         18.05         0.88 o                         
   4 -12   8         58.02         61.61         1.35 o                         
   5 -12   8        200.39        213.35         3.50 o                         
   6 -12   8         24.90         22.43         0.76 o                         
  -7 -11   8          1.39          1.44         0.29 o                         
  -6 -11   8          4.27          2.43         0.32 o                         
  -5 -11   8          1.30          0.75         0.24 o                         
  -4 -11   8        122.14        128.98         2.26 o                         
  -3 -11   8         69.96         64.94         1.49 o                         
  -2 -11   8        169.85        175.15         3.14 o                         
  -1 -11   8        319.84        345.47         5.86 o                         
   0 -11   8          0.02         -0.01         0.19 o                         
   1 -11   8         11.75         11.54         0.51 o                         
   2 -11   8          4.36          4.92         0.35 o                         
   3 -11   8         11.25          7.86         0.47 o                         
   5 -11   8          0.01          0.04         0.19 o                         
   6 -11   8         17.39         15.96         1.02 o                         
  -8 -10   8          6.74          7.82         0.51 o                         
  -7 -10   8          2.00          1.32         0.27 o                         
  -6 -10   8         65.56         65.33         1.44 o                         
  -5 -10   8         67.72         63.40         1.36 o                         
  -4 -10   8        114.29        114.43         2.47 o                         
  -3 -10   8        227.68        259.79         4.89 o                         
  -2 -10   8        280.79        308.24         5.52 o                         
  -1 -10   8        451.14        473.15         9.80 o                         
   0 -10   8          3.89          4.10         0.31 o                         
   1 -10   8        213.76        232.77         3.64 o                         
   2 -10   8         63.19         58.67         1.24 o                         
   3 -10   8         28.39         25.65         0.76 o                         
   4 -10   8        103.31        102.56         1.91 o                         
   5 -10   8         30.22         32.35         0.90 o                         
   6 -10   8          4.43          1.67         0.26 o                         
   7 -10   8        127.00        130.02         2.35 o                         
  -8  -9   8         70.02         59.25         2.38 o                         
  -7  -9   8         10.02          9.26         0.52 o                         
  -6  -9   8          6.97          4.04         0.67 o                         
  -5  -9   8         31.84         37.59         0.97 o                         
  -4  -9   8         32.64         33.12         1.09 o                         
  -3  -9   8         99.68        105.44         1.87 o                         
  -2  -9   8         85.79         93.35         1.79 o                         
  -1  -9   8        345.53        375.30         5.52 o                         
   0  -9   8        875.67        930.25        13.04 o                         
   1  -9   8        538.44        557.83         8.02 o                         
   2  -9   8        177.63        186.51         3.07 o                         
   3  -9   8        114.20        108.67         1.95 o                         
   4  -9   8          8.02          6.41         0.39 o                         
   5  -9   8        120.68        128.39         2.28 o                         
   6  -9   8        366.78        377.07         5.72 o                         
   7  -9   8         83.78         83.30         1.79 o                         
  -8  -8   8          9.40          8.50         0.56 o                         
  -7  -8   8          8.36          7.54         0.46 o                         
  -6  -8   8          1.34          1.55         0.34 o                         
  -5  -8   8          9.48          6.75         0.40 o                         
  -4  -8   8        101.59         94.80         1.74 o                         
  -3  -8   8        113.20        111.48         2.17 o                         
  -2  -8   8        224.46        253.01         3.85 o                         
  -1  -8   8       1749.19       1859.85        26.10 o                         
   0  -8   8       1014.43       1054.96        20.76 o                         
   1  -8   8        623.58        625.05         8.91 o                         
   2  -8   8          3.62          3.15         0.27 o                         
   3  -8   8        128.65        127.33         2.19 o                         
   4  -8   8        257.40        254.33         3.97 o                         
   5  -8   8         32.83         35.08         1.11 o                         
   7  -8   8        219.73        208.45         4.70 o                         
   8  -8   8          0.81          0.35         0.20 o                         
  -8  -7   8          0.07         -0.03         0.21 o                         
  -7  -7   8         13.52         14.49         0.73 o                         
  -6  -7   8         89.71         90.44         1.76 o                         
  -5  -7   8          0.09          0.36         0.19 o                         
  -4  -7   8         21.37         22.61         0.86 o                         
  -3  -7   8          1.03          2.59         0.27 o                         
  -2  -7   8          4.77          3.57         0.40 o                         
  -1  -7   8        991.19       1004.51        15.02 o                         
   0  -7   8        381.07        408.95         5.93 o                         
   1  -7   8       1220.17       1227.01        17.03 o                         
   2  -7   8          5.39          4.91         0.58 o                         
   3  -7   8        329.78        307.42         4.65 o                         
   4  -7   8        131.27        135.78         2.33 o                         
   5  -7   8          3.83          2.49         0.28 o                         
   6  -7   8         68.14         67.62         1.63 o                         
   7  -7   8         81.68         86.61         1.73 o                         
   8  -7   8        195.34        195.86         3.27 o                         
  -8  -6   8          0.03          0.19         0.22 o                         
  -7  -6   8         12.64         12.46         0.58 o                         
  -6  -6   8          0.04          0.06         0.21 o                         
  -5  -6   8          4.12          4.49         0.35 o                         
  -4  -6   8        152.25        151.26         2.49 o                         
  -3  -6   8        258.97        297.25         4.65 o                         
  -2  -6   8         62.22         64.89         1.26 o                         
  -1  -6   8         60.39         69.67         1.45 o                         
   0  -6   8       1253.24       1340.81        18.53 o                         
   1  -6   8        333.16        360.73         5.27 o                         
   2  -6   8          5.01          4.83         0.31 o                         
   4  -6   8       2601.75       2594.39        35.64 o                         
   5  -6   8         12.12          7.86         0.47 o                         
   6  -6   8         65.39         63.21         1.45 o                         
   8  -6   8        145.29        151.34         2.66 o                         
   9  -6   8        102.52        106.45         2.07 o                         
  -8  -5   8          5.48          3.19         0.36 o                         
  -7  -5   8        151.90        142.35         2.53 o                         
  -6  -5   8          3.92          3.55         0.33 o                         
  -5  -5   8          0.10         -0.15         0.20 o                         
  -4  -5   8         30.95         21.77         0.66 o                         
  -3  -5   8        276.53        323.36        10.75 o                         
  -2  -5   8         84.15         77.18         1.60 o                         
  -1  -5   8         43.33         45.70         0.94 o                         
   0  -5   8         84.93         76.50         1.37 o                         
   1  -5   8        260.42        266.90         3.99 o                         
   2  -5   8          0.02          0.59         0.17 o                         
   3  -5   8        173.94        159.64         3.55 o                         
   4  -5   8       1244.83       1200.03        16.75 o                         
   5  -5   8        144.47        150.71         3.00 o                         
   6  -5   8        728.53        696.17        10.00 o                         
   7  -5   8         76.29         74.45         1.53 o                         
   8  -5   8        343.47        332.32         5.14 o                         
   9  -5   8        148.06        153.60         3.68 o                         
  -8  -4   8        179.45        185.69         3.18 o                         
  -7  -4   8         21.66         16.78         0.71 o                         
  -6  -4   8          2.73          2.69         0.31 o                         
  -5  -4   8         82.61         89.04         1.68 o                         
  -4  -4   8          0.46         -0.15         0.19 o                         
  -3  -4   8        260.57        291.70         6.24 o                         
  -2  -4   8          1.81          4.09         0.28 o                         
  -1  -4   8         34.25         33.35         0.75 o                         
   0  -4   8          2.26          1.15         0.18 o                         
   1  -4   8          7.99          5.20         0.30 o                         
   2  -4   8        576.99        554.50         7.89 o                         
   3  -4   8        419.93        469.58         7.44 o                         
   4  -4   8       1686.68       1629.04        22.54 o                         
   5  -4   8       1080.72       1076.20        15.09 o                         
   6  -4   8       1760.87       1722.60        23.90 o                         
   7  -4   8         47.78         43.32         1.07 o                         
   8  -4   8         71.63         63.24         2.33 o                         
   9  -4   8        152.89        154.17         2.71 o                         
  10  -4   8        108.00        114.31         2.50 o                         
  -8  -3   8        262.09        281.81         6.34 o                         
  -7  -3   8        143.29        138.23         2.99 o                         
  -6  -3   8         73.23         71.64         1.49 o                         
  -5  -3   8        286.89        333.13         5.01 o                         
  -4  -3   8         54.91         66.39         1.32 o                         
  -3  -3   8          5.06          5.11         0.32 o                         
  -2  -3   8         87.84        106.43         1.79 o                         
  -1  -3   8        846.00        922.41        12.82 o                         
   0  -3   8       1357.60       1599.19        21.97 o                         
   1  -3   8       1142.29       1228.76        16.97 o                         
   2  -3   8        979.44        914.45        21.38 o                         
   3  -3   8       1374.42       1330.51        18.42 o                         
   4  -3   8        131.78        145.89         2.41 o                         
   6  -3   8        673.65        625.92         9.03 o                         
   7  -3   8         68.30         57.45         1.27 o                         
   8  -3   8         65.36         64.72         1.53 o                         
   9  -3   8         75.99         72.83         1.56 o                         
  10  -3   8          1.33          2.27         0.30 o                         
  -8  -2   8          4.42          4.42         0.39 o                         
  -7  -2   8          1.84          1.14         0.26 o                         
  -6  -2   8          2.25          3.31         0.33 o                         
  -5  -2   8        116.54        109.45         2.59 o                         
  -4  -2   8         45.79         42.05         1.28 o                         
  -3  -2   8         60.69         63.19         1.42 o                         
  -2  -2   8        335.00        338.10         4.93 o                         
  -1  -2   8         30.32         33.57         0.74 o                         
   0  -2   8        463.79        599.21         8.45 o                         
   1  -2   8        200.22        257.50         3.80 o                         
   2  -2   8         61.62         88.96         1.52 o                         
   3  -2   8         27.36         29.76         1.04 o                         
   4  -2   8        159.53        201.40         3.15 o                         
   5  -2   8          3.85          6.34         0.36 o                         
   6  -2   8       1343.23       1278.41        17.86 o                         
   7  -2   8        490.08        471.18         6.96 o                         
   8  -2   8        688.70        660.49         9.58 o                         
   9  -2   8        146.94        137.99         2.48 o                         
  10  -2   8          0.35          0.53         0.22 o                         
  -8  -1   8          8.44         10.06         0.55 o                         
  -7  -1   8          5.77          7.36         0.73 o                         
  -6  -1   8        122.81        124.81         2.40 o                         
  -5  -1   8          0.51          0.22         0.19 o                         
  -4  -1   8         16.59         16.95         0.58 o                         
  -3  -1   8        166.66        157.56         2.51 o                         
  -2  -1   8       1004.79       1087.39        21.27 o                         
  -1  -1   8        233.26        247.74         3.66 o                         
   0  -1   8       1029.36       1001.35        13.85 o                         
   1  -1   8       3155.27       3531.33        48.08 o                         
   2  -1   8        941.27       1043.93        14.45 o                         
   3  -1   8          1.47          4.32         0.26 o                         
   4  -1   8        820.90        851.40        11.95 o                         
   5  -1   8        475.87        470.14         6.84 o                         
   6  -1   8        643.16        682.31        27.83 o                         
   7  -1   8        968.77        931.86        13.19 o                         
   8  -1   8        280.25        275.69         4.34 o                         
  10  -1   8          0.15          0.10         0.21 o                         
  -8   0   8          5.70          6.85         0.50 o                         
  -7   0   8          7.05          8.95         0.66 o                         
  -6   0   8         22.80         20.28         0.72 o                         
  -5   0   8         17.92         23.13         0.73 o                         
  -4   0   8        207.15        230.97         3.58 o                         
  -3   0   8         36.95         36.88         0.86 o                         
  -2   0   8         72.32         84.86         1.58 o                         
  -1   0   8          0.19          0.52         0.14 o                         
   0   0   8        670.42        723.70        10.33 o                         
   1   0   8         42.91         67.25         1.17 o                         
   2   0   8        557.91        656.48         9.18 o                         
   3   0   8        810.63        816.01        11.39 o                         
   4   0   8         53.30         31.44         0.75 o                         
   5   0   8          0.01          0.89         0.19 o                         
   6   0   8         20.80         17.97         0.61 o                         
   7   0   8        819.03        767.84        10.97 o                         
   8   0   8          0.83          1.08         0.23 o                         
   9   0   8         43.15         42.65         1.08 o                         
  10   0   8         22.44         17.91         0.69 o                         
  11   0   8         87.50         89.47         1.83 o                         
  -8   1   8         13.22         10.96         0.57 o                         
  -7   1   8        132.35        132.69         2.40 o                         
  -6   1   8         51.02         41.98         1.07 o                         
  -5   1   8         59.62         67.31         1.51 o                         
  -4   1   8        319.61        343.39         5.12 o                         
  -3   1   8        205.69        186.76         3.27 o                         
  -2   1   8        115.60        118.82         1.94 o                         
  -1   1   8        507.71        511.29         7.27 o                         
   0   1   8        199.76        220.58         3.26 o                         
   1   1   8        135.61         98.18         1.59 o                         
   2   1   8        172.96        199.04         2.97 o                         
   3   1   8        107.15        140.91         2.21 o                         
   4   1   8          8.50         14.16         0.68 o                         
   5   1   8        352.96        379.19         5.57 o                         
   6   1   8        141.06        127.39         2.18 o                         
   7   1   8        748.38        695.22         9.96 o                         
   8   1   8        115.24        116.26         2.12 o                         
   9   1   8        138.91        133.99         2.40 o                         
  10   1   8         85.91         81.31         1.69 o                         
  11   1   8          2.50          3.51         0.35 o                         
  -8   2   8          2.06          3.18         0.36 o                         
  -7   2   8          5.63          5.19         0.42 o                         
  -6   2   8         25.16         22.72         0.77 o                         
  -5   2   8          0.19          0.53         0.22 o                         
  -4   2   8         32.55         24.68         0.73 o                         
  -3   2   8        343.02        416.74         6.63 o                         
  -2   2   8        712.85        851.10        12.38 o                         
  -1   2   8        106.56        108.29         1.75 o                         
   0   2   8        223.96        224.29         3.30 o                         
   1   2   8        810.59        843.06        11.66 o                         
   2   2   8       2536.46       2647.45        36.11 o                         
   3   2   8        228.84        248.94         3.67 o                         
   4   2   8        972.48       1012.42        14.06 o                         
   5   2   8          3.99          4.23         0.37 o                         
   6   2   8          0.46          0.83         0.19 o                         
   8   2   8          3.20          1.92         0.27 o                         
   9   2   8        482.50        467.65         6.96 o                         
  10   2   8          2.23          0.96         0.25 o                         
  11   2   8        102.22        100.23         1.99 o                         
  -8   3   8          3.23          1.79         0.32 o                         
  -7   3   8         26.70         25.40         0.85 o                         
  -6   3   8         17.72         12.48         0.58 o                         
  -5   3   8          0.17          0.08         0.21 o                         
  -4   3   8         64.08         65.13         1.33 o                         
  -3   3   8         53.79         62.84         1.24 o                         
  -2   3   8        311.82        272.08         4.05 o                         
  -1   3   8        854.39        889.25        12.34 o                         
   0   3   8        197.98        269.16         3.91 o                         
   1   3   8          2.68          0.15         0.17 o                         
   3   3   8          3.64          1.94         0.17 o                         
   4   3   8          0.14          1.37         0.20 o                         
   5   3   8        512.44        500.13         7.47 o                         
   6   3   8         21.21         20.65         0.63 o                         
   7   3   8        130.27        146.37         2.47 o                         
   8   3   8         17.25         13.37         0.55 o                         
   9   3   8         39.96         43.83         1.09 o                         
  10   3   8          0.14         -0.23         0.23 o                         
  11   3   8         38.60         42.11         1.21 o                         
  -8   4   8         90.69         88.07         1.83 o                         
  -7   4   8        285.84        326.26         5.07 o                         
  -6   4   8        136.99        148.28         2.61 o                         
  -5   4   8        132.87        133.81         2.66 o                         
  -4   4   8         90.41        103.16         1.87 o                         
  -3   4   8        309.40        343.45         5.10 o                         
  -2   4   8        204.45        201.26         3.10 o                         
  -1   4   8        233.12        289.96         6.05 o                         
   0   4   8         37.91         52.62         0.95 o                         
   1   4   8         77.69         85.67         3.37 o                         
   2   4   8         24.32         29.11         0.59 o                         
   3   4   8        515.20        500.52         9.99 o                         
   4   4   8        123.61         94.89         1.57 o                         
   5   4   8        216.66        215.30         3.28 o                         
   6   4   8        289.66        285.84         4.30 o                         
   7   4   8       1146.06       1193.93        16.68 o                         
   8   4   8        524.71        506.86         7.43 o                         
   9   4   8          0.31          0.27         0.20 o                         
  10   4   8          0.39          0.53         0.22 o                         
  11   4   8        436.83        454.96         9.73 o                         
  12   4   8         53.16         48.88         1.59 o                         
  -8   5   8         18.59         14.26         0.64 o                         
  -7   5   8         44.32         39.32         1.09 o                         
  -6   5   8        386.25        429.04         6.43 o                         
  -5   5   8         29.60         26.70         0.82 o                         
  -4   5   8         81.84         98.20         1.91 o                         
  -3   5   8        200.44        215.47         3.37 o                         
  -2   5   8        227.53        224.25         3.42 o                         
  -1   5   8        205.70        189.67         2.89 o                         
   0   5   8        313.05        291.68         4.21 o                         
   1   5   8        285.01        321.48         4.57 o                         
   2   5   8         87.43         99.24         1.55 o                         
   3   5   8       1350.15       1393.55        19.10 o                         
   4   5   8          0.72          0.18         0.30 o                         
   5   5   8        699.98        700.52        11.83 o                         
   6   5   8         55.56         49.74         1.02 o                         
   7   5   8        416.12        401.36         5.92 o                         
   9   5   8         72.98         78.72         1.59 o                         
  10   5   8         80.73         83.90         1.71 o                         
  11   5   8         10.00         12.58         0.60 o                         
  12   5   8         17.75         20.16         0.75 o                         
  -8   6   8          9.48          7.20         0.71 o                         
  -7   6   8          0.01          0.03         0.22 o                         
  -6   6   8        791.59        889.33        15.26 o                         
  -5   6   8        177.93        190.07         3.26 o                         
  -4   6   8          0.04          0.47         0.22 o                         
  -3   6   8         44.43         46.13         1.03 o                         
  -2   6   8          0.25          0.30         0.15 o                         
  -1   6   8         41.18         39.87         1.68 o                         
   1   6   8         63.19         84.83         1.36 o                         
   2   6   8         53.36         36.98         1.07 o                         
   3   6   8        452.19        424.10         5.95 o                         
   4   6   8        272.05        267.70         3.87 o                         
   5   6   8        365.23        377.68         7.61 o                         
   6   6   8        346.33        321.09         4.73 o                         
   7   6   8        311.58        315.25         4.73 o                         
   8   6   8        110.10        127.53         2.22 o                         
   9   6   8         89.29         88.64         1.73 o                         
  10   6   8         42.51         36.62         0.98 o                         
  11   6   8          9.61         10.10         0.52 o                         
  12   6   8         32.51         36.19         1.03 o                         
  -7   7   8         12.80          9.58         0.53 o                         
  -5   7   8        252.13        287.43         8.26 o                         
  -4   7   8          2.45          3.81         0.46 o                         
  -3   7   8          0.12          0.46         0.20 o                         
  -2   7   8         90.80         93.84         1.67 o                         
  -1   7   8        242.45        249.02         3.72 o                         
   1   7   8        302.95        360.89         5.10 o                         
   2   7   8        154.78        179.09         3.08 o                         
   3   7   8        513.34        524.03         7.28 o                         
   4   7   8          5.21          3.27         0.18 o                         
   5   7   8        490.11        472.12         6.67 o                         
   6   7   8         99.38        102.13         2.28 o                         
   7   7   8        653.30        654.05         9.29 o                         
   8   7   8       1080.32       1086.13        15.22 o                         
   9   7   8        261.65        287.71         4.46 o                         
  10   7   8         45.41         49.41         1.19 o                         
  12   7   8         60.85         60.10         1.41 o                         
  -7   8   8          4.92          7.51         0.49 o                         
  -6   8   8         28.45         26.60         0.94 o                         
  -5   8   8         27.87         34.27         1.23 o                         
  -4   8   8          9.97          6.93         0.95 o                         
  -3   8   8        216.07        214.72         3.64 o                         
  -2   8   8         34.99         43.57         2.13 o                         
  -1   8   8         20.92         16.22         0.50 o                         
   0   8   8          0.50          0.14         0.14 o                         
   1   8   8         94.95         84.15         1.87 o                         
   2   8   8        159.12        152.30         2.22 o                         
   3   8   8         27.48         30.81         0.57 o                         
   4   8   8          0.90          1.17         0.12 o                         
   5   8   8         50.70         49.76         1.37 o                         
   7   8   8        301.53        288.60         4.29 o                         
   8   8   8        294.80        301.10         4.54 o                         
  10   8   8          1.99          0.88         0.23 o                         
  11   8   8         46.47         55.06         1.38 o                         
  12   8   8         84.74         92.93         2.20 o                         
  -7   9   8         29.84         30.42         0.95 o                         
  -6   9   8         94.79        100.49         1.98 o                         
  -5   9   8          0.04          0.33         0.23 o                         
  -4   9   8          0.69          1.27         0.24 o                         
  -3   9   8         61.82         63.62         1.52 o                         
  -2   9   8         37.87         45.95         1.00 o                         
  -1   9   8         46.04         46.86         0.96 o                         
   0   9   8         45.54         44.75         1.08 o                         
   1   9   8        209.08        186.39         2.70 o                         
   2   9   8         23.64         11.72         0.25 o                         
   5   9   8        328.28        301.22         4.23 o                         
   6   9   8         23.93         23.18         0.54 o                         
   7   9   8         46.28         43.72         0.93 o                         
   8   9   8        152.19        146.24         2.40 o                         
   9   9   8        254.23        258.53         4.01 o                         
  10   9   8         61.33         54.45         1.24 o                         
  11   9   8         62.59         56.36         1.30 o                         
  12   9   8         71.77         67.71         2.10 o                         
  -7  10   8        102.44        127.85         2.42 o                         
  -6  10   8         34.28         33.18         0.99 o                         
  -5  10   8          4.01          2.63         0.32 o                         
  -4  10   8        122.90        128.30         2.29 o                         
  -3  10   8         32.34         29.64         0.81 o                         
  -2  10   8          0.15          0.28         0.17 o                         
  -1  10   8         18.15         16.23         0.49 o                         
   0  10   8          1.40          0.08         0.12 o                         
   1  10   8         28.67         22.81         0.44 o                         
   6  10   8          0.37          0.61         0.11 o                         
   7  10   8        260.94        290.61         4.20 o                         
   8  10   8         35.23         42.00         0.92 o                         
   9  10   8          0.04          0.07         0.17 o                         
  10  10   8         16.01         17.26         0.64 o                         
  11  10   8          0.35          0.07         0.31 o                         
  -6  11   8          4.52          4.83         0.41 o                         
  -5  11   8         67.34         82.25         1.72 o                         
  -4  11   8         77.59         83.40         1.67 o                         
  -3  11   8         35.09         37.94         1.20 o                         
  -2  11   8         62.37         63.86         1.27 o                         
  -1  11   8        136.06        138.71         2.27 o                         
   0  11   8         45.76         49.30         1.30 o                         
   7  11   8          2.59          2.60         0.16 o                         
   8  11   8          3.57          3.33         0.25 o                         
   9  11   8          5.59          6.04         0.46 o                         
  -6  12   8          0.80          1.02         0.44 o                         
  -5  12   8         50.93         48.20         1.23 o                         
  -4  12   8         48.28         46.83         1.15 o                         
  -2  12   8         50.79         59.57         1.41 o                         
  -1  12   8        157.47        168.92         3.07 o                         
   0  12   8         12.67         11.05         0.31 o                         
   8  12   8          0.83          0.76         0.17 o                         
  -4  13   8          2.10          2.68         0.52 o                         
  -2  13   8        117.32        134.58         2.84 o                         
   0  13   8         29.60         33.13         1.89 o                         
  -2 -15   9          0.88          1.49         0.47 o                         
  -1 -15   9         21.71         14.65         1.43 o                         
   0 -15   9         15.64         12.05         0.88 o                         
   1 -15   9          0.78          0.99         0.28 o                         
   2 -15   9          0.67          0.83         0.26 o                         
   3 -15   9         84.83         74.45         2.75 o                         
  -5 -14   9         31.24         30.99         3.43 o                         
  -4 -14   9          0.02          0.00         0.24 o                         
  -3 -14   9         38.27         30.65         1.44 o                         
  -2 -14   9          8.59          5.96         0.43 o                         
  -1 -14   9         21.14         17.27         0.69 o                         
   0 -14   9         87.48         85.06         1.75 o                         
   1 -14   9          1.39          0.68         0.24 o                         
   2 -14   9         40.14         42.54         1.48 o                         
   3 -14   9         36.57         35.60         1.01 o                         
   4 -14   9         38.93         28.85         2.19 o                         
  -6 -13   9          0.24          0.49         0.26 o                         
  -5 -13   9          9.36          7.43         0.49 o                         
  -4 -13   9          7.04          3.28         0.36 o                         
  -3 -13   9          0.55          0.90         0.26 o                         
   1 -13   9         10.79          7.49         0.46 o                         
   2 -13   9         67.19         71.72         1.53 o                         
   3 -13   9          0.13          0.03         0.18 o                         
   4 -13   9          1.07          1.16         0.24 o                         
  -6 -12   9          6.60          6.42         0.46 o                         
  -5 -12   9          4.28          4.71         0.39 o                         
  -4 -12   9          7.09          4.86         0.39 o                         
  -3 -12   9         16.75         15.18         1.06 o                         
  -2 -12   9          7.31          7.01         0.44 o                         
  -1 -12   9        171.62        182.96         3.01 o                         
   0 -12   9          1.96          0.85         0.23 o                         
   1 -12   9          5.52          5.17         0.38 o                         
   3 -12   9          1.16          1.14         0.23 o                         
   4 -12   9          0.02          0.18         0.20 o                         
   5 -12   9        218.07        224.47         3.65 o                         
  -7 -11   9          4.19          3.64         0.38 o                         
  -6 -11   9          0.77          0.25         0.23 o                         
  -5 -11   9         39.59         35.31         1.13 o                         
  -3 -11   9         29.23         25.81         1.13 o                         
  -2 -11   9        160.95        172.84         2.86 o                         
  -1 -11   9          7.90          7.29         0.45 o                         
   0 -11   9         24.63         20.82         0.88 o                         
   1 -11   9         20.63         18.88         0.66 o                         
   2 -11   9        133.31        145.85         2.57 o                         
   4 -11   9         44.53         46.45         1.23 o                         
   5 -11   9         59.97         54.50         1.25 o                         
   6 -11   9          4.96          7.57         0.45 o                         
  -7 -10   9          0.16          0.00         0.22 o                         
  -6 -10   9         98.76         87.29         2.39 o                         
  -5 -10   9          0.04          0.32         0.22 o                         
  -4 -10   9         49.21         44.67         2.08 o                         
  -3 -10   9         98.83         96.82         2.56 o                         
  -2 -10   9         36.27         28.39         0.80 o                         
  -1 -10   9         93.02         93.88         2.52 o                         
   0 -10   9        142.23        151.14         2.52 o                         
   1 -10   9          0.07          0.43         0.20 o                         
   2 -10   9         43.65         43.25         1.04 o                         
   3 -10   9          2.17          2.17         0.27 o                         
   5 -10   9          4.77          3.68         0.32 o                         
   6 -10   9         47.52         49.53         1.18 o                         
  -7  -9   9         21.68         20.33         0.96 o                         
  -6  -9   9         41.32         42.62         1.12 o                         
  -4  -9   9          3.35          2.33         0.29 o                         
  -3  -9   9          7.48          6.00         0.37 o                         
  -2  -9   9        141.32        138.00         2.80 o                         
  -1  -9   9         44.62         48.96         1.07 o                         
   0  -9   9         37.33         39.01         0.98 o                         
   1  -9   9         54.51         61.29         1.26 o                         
   2  -9   9          0.11          0.07         0.17 o                         
   3  -9   9         83.31         77.84         1.53 o                         
   4  -9   9        199.80        204.76         3.44 o                         
   5  -9   9         54.34         53.89         1.38 o                         
   6  -9   9          1.50          1.83         0.27 o                         
   7  -9   9         47.04         41.65         1.41 o                         
  -7  -8   9         16.97         12.09         0.78 o                         
  -6  -8   9          0.28          0.50         0.23 o                         
  -5  -8   9         19.24         15.51         0.61 o                         
  -4  -8   9         18.34         13.39         0.55 o                         
  -3  -8   9          8.68          7.35         0.40 o                         
  -2  -8   9        153.05        161.50         2.88 o                         
  -1  -8   9          1.35          0.90         0.20 o                         
   0  -8   9          0.02          0.18         0.18 o                         
   1  -8   9        732.38        774.61        10.95 o                         
   2  -8   9          1.63          1.43         0.21 o                         
   3  -8   9          6.28          5.09         0.34 o                         
   4  -8   9         19.61         19.52         0.66 o                         
   5  -8   9        188.01        195.00         3.19 o                         
   6  -8   9          0.76          1.20         0.25 o                         
   7  -8   9          0.82          1.86         0.29 o                         
   8  -8   9        148.59        154.65         2.71 o                         
  -8  -7   9         42.90         43.06         5.26 o                         
  -7  -7   9         90.17         87.22         3.48 o                         
  -6  -7   9         48.80         46.21         1.89 o                         
  -5  -7   9         41.86         45.10         1.09 o                         
  -4  -7   9        123.04        120.00         2.09 o                         
  -3  -7   9        106.03        121.39         2.12 o                         
  -2  -7   9         34.92         26.36         1.06 o                         
  -1  -7   9         41.54         42.74         1.03 o                         
   0  -7   9        324.23        330.92         4.90 o                         
   1  -7   9         18.54         22.77         1.36 o                         
   2  -7   9       1337.34       1379.63        19.15 o                         
   3  -7   9         90.66         94.99         1.73 o                         
   4  -7   9         38.11         30.04         0.82 o                         
   5  -7   9          2.38          3.30         0.33 o                         
   7  -7   9          0.92          1.11         0.25 o                         
   8  -7   9         39.14         39.77         1.04 o                         
  -8  -6   9         91.61         85.80         3.14 o                         
  -7  -6   9         55.83         55.34         1.99 o                         
  -6  -6   9          3.30          2.67         0.30 o                         
  -5  -6   9         93.31        117.15         2.51 o                         
  -4  -6   9         15.38         13.18         0.53 o                         
  -3  -6   9         27.42         19.07         0.62 o                         
  -2  -6   9         73.38         75.61         2.32 o                         
  -1  -6   9         17.16         20.87         0.65 o                         
   2  -6   9       1190.16       1210.27        16.84 o                         
   3  -6   9       2085.79       2067.52        28.47 o                         
   4  -6   9        149.61        129.20         2.24 o                         
   5  -6   9          0.52          0.12         0.20 o                         
   6  -6   9          6.86          6.87         0.42 o                         
   7  -6   9          9.42         11.30         0.52 o                         
   8  -6   9         16.82         15.74         0.95 o                         
   9  -6   9         24.40         24.40         0.98 o                         
  -8  -5   9         56.93         55.13         2.46 o                         
  -7  -5   9          5.39          3.80         0.36 o                         
  -5  -5   9         43.43         43.84         1.06 o                         
  -4  -5   9         51.21         47.27         1.06 o                         
  -3  -5   9          0.04          0.31         0.18 o                         
  -2  -5   9         56.87         74.43         1.39 o                         
  -1  -5   9         23.49         24.16         1.60 o                         
   0  -5   9         59.52         81.10         1.46 o                         
   1  -5   9        513.85        541.94         7.75 o                         
   2  -5   9        392.15        398.32         8.43 o                         
   3  -5   9        387.09        408.45         6.02 o                         
   4  -5   9         12.24         20.09         0.64 o                         
   5  -5   9         61.21         55.68         1.22 o                         
   6  -5   9         36.76         32.76         0.88 o                         
   7  -5   9          0.01          0.04         0.29 o                         
   8  -5   9         19.91         19.51         0.69 o                         
   9  -5   9         46.70         46.28         1.15 o                         
  -8  -4   9          8.00          5.89         0.44 o                         
  -7  -4   9          4.87          4.34         0.38 o                         
  -5  -4   9         60.69         66.09         1.38 o                         
  -4  -4   9         56.97         63.48         1.30 o                         
  -3  -4   9         21.99         21.45         0.71 o                         
  -1  -4   9        306.42        344.26         6.53 o                         
   0  -4   9          8.66         11.16         0.50 o                         
   1  -4   9         97.30        108.31         1.83 o                         
   2  -4   9        347.66        350.59         5.15 o                         
   3  -4   9       2147.92       2180.90        30.43 o                         
   4  -4   9       1956.55       1925.91        26.55 o                         
   5  -4   9       2196.39       2107.27        29.05 o                         
   6  -4   9        263.87        263.32         6.89 o                         
   7  -4   9         49.63         50.66         1.17 o                         
   8  -4   9          0.25          0.21         0.19 o                         
   9  -4   9          5.45          5.32         0.39 o                         
  -8  -3   9         38.55         31.06         0.97 o                         
  -7  -3   9          1.96          1.19         0.27 o                         
  -6  -3   9         99.35        111.17         2.07 o                         
  -5  -3   9          1.99          2.36         0.30 o                         
  -4  -3   9        185.66        213.64         3.62 o                         
  -3  -3   9         27.77         20.79         0.62 o                         
  -2  -3   9          0.60          1.77         0.23 o                         
  -1  -3   9       1924.69       2152.33        29.50 o                         
   0  -3   9        113.30        104.08         1.75 o                         
   1  -3   9        332.31        341.74         7.02 o                         
   2  -3   9         27.97         22.18         0.61 o                         
   3  -3   9         76.15         68.67         1.31 o                         
   4  -3   9        284.92        279.27         6.10 o                         
   5  -3   9        814.75        821.88        12.36 o                         
   6  -3   9         95.28         89.61         2.08 o                         
   7  -3   9         17.50         18.72         0.65 o                         
   9  -3   9        194.82        198.41         3.32 o                         
  10  -3   9         25.68         26.29         0.84 o                         
  -8  -2   9         66.45         61.58         2.37 o                         
  -7  -2   9          7.16          5.40         0.41 o                         
  -6  -2   9         13.45         10.87         0.53 o                         
  -5  -2   9         15.10         16.30         0.62 o                         
  -4  -2   9        470.51        547.54        10.00 o                         
  -3  -2   9          3.77          1.89         0.24 o                         
  -2  -2   9          4.16          4.33         0.29 o                         
  -1  -2   9        102.96        131.77         2.13 o                         
   0  -2   9         65.02         70.64         1.27 o                         
   1  -2   9        115.00        120.76         2.19 o                         
   2  -2   9          4.53          6.55         0.48 o                         
   3  -2   9        241.31        239.76         3.64 o                         
   4  -2   9          3.56          3.48         0.29 o                         
   6  -2   9         64.08         66.59         1.37 o                         
   7  -2   9        103.18         88.27         1.71 o                         
   8  -2   9        304.63        297.06         4.63 o                         
   9  -2   9        174.56        168.40         2.90 o                         
  10  -2   9         67.87         65.49         1.46 o                         
  -8  -1   9        179.38        173.50         5.79 o                         
  -7  -1   9          2.85          2.18         0.32 o                         
  -6  -1   9        116.35        117.55         2.67 o                         
  -5  -1   9        113.02        119.64         2.59 o                         
  -4  -1   9        334.54        369.39         5.50 o                         
  -2  -1   9         62.53         55.05         1.09 o                         
  -1  -1   9        178.36        182.66         3.47 o                         
   0  -1   9       1052.96       1056.19        14.63 o                         
   1  -1   9       1263.78       1436.24        19.76 o                         
   2  -1   9         33.74         57.09         1.08 o                         
   3  -1   9         10.38         14.96         0.48 o                         
   4  -1   9        578.86        590.84         8.43 o                         
   5  -1   9       2121.65       2103.70        28.96 o                         
   6  -1   9        973.85        913.49        12.90 o                         
   7  -1   9         19.36         17.78         0.62 o                         
   8  -1   9        458.13        444.17         6.63 o                         
   9  -1   9          8.37          7.37         0.44 o                         
  10  -1   9         20.32         21.91         0.76 o                         
  -8   0   9         68.67         69.69         2.41 o                         
  -7   0   9          2.42          2.02         0.30 o                         
  -6   0   9        102.94         96.11         2.71 o                         
  -5   0   9         20.01         15.63         0.61 o                         
  -4   0   9        503.34        585.62         8.60 o                         
  -2   0   9         21.29         18.12         0.85 o                         
  -1   0   9        657.93        735.60        10.30 o                         
   0   0   9          3.53          6.57         0.30 o                         
   1   0   9         80.34         97.62         1.69 o                         
   2   0   9         27.09         37.30         1.26 o                         
   3   0   9        352.06        336.08         4.91 o                         
   4   0   9          0.54         -0.05         0.17 o                         
   5   0   9         59.07         49.33         1.07 o                         
   7   0   9         61.72         59.87         1.35 o                         
   8   0   9        552.89        557.09         8.15 o                         
   9   0   9         13.32         13.96         1.31 o                         
  10   0   9         71.15         70.84         1.53 o                         
  11   0   9        316.85        333.92         5.21 o                         
  -8   1   9         14.83         11.85         0.60 o                         
  -7   1   9         48.44         46.05         1.42 o                         
  -6   1   9        157.35        158.42         2.74 o                         
  -5   1   9        174.91        182.17         3.32 o                         
  -4   1   9        324.74        359.51         7.58 o                         
  -3   1   9        776.65        779.02        15.54 o                         
  -2   1   9       1059.24       1161.12        16.10 o                         
  -1   1   9        206.36        249.86         3.89 o                         
   0   1   9        554.65        562.02         8.01 o                         
   1   1   9       1219.40       1195.74        16.48 o                         
   2   1   9          0.80          1.58         0.18 o                         
   3   1   9        264.55        287.91         4.23 o                         
   4   1   9        297.12        287.12         4.27 o                         
   5   1   9          0.63          0.05         0.18 o                         
   6   1   9          0.59          0.44         0.18 o                         
   7   1   9         49.48         65.06         1.35 o                         
   8   1   9        520.48        498.61         7.35 o                         
   9   1   9         12.72         13.13         0.57 o                         
  10   1   9        321.04        305.65         4.80 o                         
  11   1   9        574.72        610.82         8.98 o                         
  -8   2   9          0.39          0.04         0.23 o                         
  -7   2   9        121.34        114.56         2.52 o                         
  -6   2   9        112.21        114.12         2.12 o                         
  -5   2   9         19.96         17.41         0.70 o                         
  -4   2   9          4.33          4.45         0.34 o                         
  -3   2   9        314.91        357.89         5.31 o                         
  -2   2   9        869.74        942.17        13.42 o                         
  -1   2   9        208.92        252.82         3.76 o                         
   0   2   9         76.25         69.17         1.32 o                         
   1   2   9          4.40          4.13         0.23 o                         
   2   2   9          1.48          0.46         0.15 o                         
   3   2   9        795.74        800.98        11.17 o                         
   4   2   9        233.15        263.93         4.43 o                         
   5   2   9         59.28         74.44         1.40 o                         
   6   2   9        124.36         99.08         1.78 o                         
   7   2   9         17.61         18.88         0.77 o                         
   8   2   9        180.07        176.88         2.95 o                         
   9   2   9        185.17        173.07         2.94 o                         
  10   2   9         32.75         33.88         0.96 o                         
  11   2   9        147.58        150.00         2.69 o                         
  -8   3   9         29.97         27.14         0.91 o                         
  -7   3   9        119.50        121.08         2.28 o                         
  -6   3   9         22.46         13.02         0.64 o                         
  -5   3   9          0.01          0.49         0.22 o                         
  -4   3   9       1258.50       1292.63        18.02 o                         
  -3   3   9         76.91         73.34         1.56 o                         
  -2   3   9         11.62          6.39         0.35 o                         
  -1   3   9        225.32        234.87         3.51 o                         
   0   3   9        641.23        661.13         9.25 o                         
   1   3   9          6.17          9.23         0.33 o                         
   2   3   9         17.43          9.55         0.34 o                         
   3   3   9        763.22        769.41        10.72 o                         
   4   3   9        195.21        194.67         2.98 o                         
   5   3   9        521.38        560.69         8.00 o                         
   6   3   9        309.53        269.82         4.11 o                         
   7   3   9         33.38         26.75         0.76 o                         
   8   3   9         65.73         51.52         1.59 o                         
   9   3   9          4.08          2.69         0.30 o                         
  11   3   9         72.05         80.64         1.70 o                         
  -7   4   9         35.10         30.36         0.95 o                         
  -5   4   9        185.90        205.35         3.35 o                         
  -4   4   9        852.10        868.62        12.29 o                         
  -3   4   9         13.21         16.69         0.83 o                         
  -2   4   9         35.80         27.78         1.07 o                         
  -1   4   9        801.05        870.44        12.13 o                         
   0   4   9        412.39        481.72         6.82 o                         
   1   4   9          2.62          4.51         0.25 o                         
   2   4   9         11.63         14.58         0.41 o                         
   3   4   9        382.88        436.07         6.20 o                         
   4   4   9        115.95        124.84         2.01 o                         
   5   4   9        145.29        148.59         2.37 o                         
   6   4   9        215.57        204.99         3.20 o                         
   7   4   9         13.54         19.23         0.62 o                         
   8   4   9         97.27         86.77         1.67 o                         
   9   4   9        175.03        180.77         4.28 o                         
  10   4   9        110.39        113.85         2.14 o                         
  11   4   9         71.92         71.32         1.56 o                         
  12   4   9        112.38        117.62         2.35 o                         
  -7   5   9          7.55          6.16         0.46 o                         
  -6   5   9         66.06         52.37         1.97 o                         
  -5   5   9         46.34         50.75         1.91 o                         
  -4   5   9        227.68        224.39         3.57 o                         
  -3   5   9         52.64         51.82         2.25 o                         
  -2   5   9          1.68          3.82         0.29 o                         
  -1   5   9          1.98          4.96         0.29 o                         
   0   5   9        489.50        538.66         7.58 o                         
   1   5   9        481.93        513.82         7.21 o                         
   4   5   9        785.35        784.91        10.94 o                         
   5   5   9        582.33        568.60         8.06 o                         
   6   5   9        629.10        641.25         9.10 o                         
   7   5   9         16.88          8.94         0.46 o                         
   8   5   9         11.32         16.26         0.81 o                         
   9   5   9        175.89        178.14         4.23 o                         
  10   5   9          0.21          0.53         0.21 o                         
  11   5   9          8.82         10.12         0.53 o                         
  12   5   9        254.43        261.95         4.24 o                         
  -7   6   9          0.59          0.68         0.24 o                         
  -6   6   9        415.24        450.74         7.78 o                         
  -5   6   9         24.36         21.50         0.74 o                         
  -4   6   9        252.70        235.97         3.74 o                         
  -3   6   9         94.19         87.96         3.07 o                         
  -2   6   9        284.20        243.33         3.73 o                         
  -1   6   9        437.41        463.08         6.64 o                         
   0   6   9          5.63          7.54         0.33 o                         
   2   6   9        163.79        154.48         2.33 o                         
   3   6   9        649.70        647.45         9.01 o                         
   5   6   9         18.48         17.22         0.49 o                         
   6   6   9        413.97        432.13         6.25 o                         
   7   6   9        439.37        422.23         8.75 o                         
   8   6   9        266.28        238.02         3.74 o                         
   9   6   9         25.71         24.08         0.75 o                         
  10   6   9          5.11          4.08         0.35 o                         
  11   6   9         15.39         15.22         0.64 o                         
  12   6   9         75.10         76.00         1.85 o                         
  -7   7   9         16.14         12.61         0.80 o                         
  -6   7   9          0.24          0.38         0.22 o                         
  -5   7   9          9.86          9.26         0.51 o                         
  -4   7   9         49.33         52.87         1.38 o                         
  -2   7   9        269.73        252.39         3.87 o                         
  -1   7   9          1.02          2.37         0.24 o                         
   0   7   9          2.60         -0.05         0.13 o                         
   1   7   9          0.56          0.74         0.16 o                         
   2   7   9         29.84         16.18         0.51 o                         
   3   7   9          0.93          2.22         0.16 o                         
   4   7   9         10.91          9.60         0.32 o                         
   6   7   9       1433.90       1461.44        20.16 o                         
   7   7   9        178.02        195.55         3.07 o                         
   8   7   9          5.11          4.46         0.60 o                         
   9   7   9        240.28        243.11         3.85 o                         
  10   7   9         97.58        104.71         1.99 o                         
  12   7   9          3.68          4.24         0.38 o                         
  -7   8   9          0.13         -0.09         0.22 o                         
  -6   8   9         12.65          9.26         0.53 o                         
  -5   8   9          6.07          5.18         0.39 o                         
  -4   8   9         15.61         15.86         0.62 o                         
  -2   8   9          0.39         -0.09         0.18 o                         
  -1   8   9        108.70        115.75         1.94 o                         
   0   8   9        512.90        540.79         7.63 o                         
   1   8   9         22.09         17.94         0.49 o                         
   2   8   9         33.90         39.13         0.98 o                         
   3   8   9         41.86         40.51         0.95 o                         
   4   8   9         20.23         21.60         0.48 o                         
   5   8   9         38.21         33.51         1.09 o                         
   6   8   9          3.38          3.69         0.24 o                         
   7   8   9         60.72         72.69         1.64 o                         
   8   8   9        341.09        329.92         4.94 o                         
  10   8   9         18.55         19.22         0.70 o                         
  11   8   9         21.04         20.68         0.75 o                         
  12   8   9          8.97          6.58         0.45 o                         
  -7   9   9          2.51          3.85         0.39 o                         
  -6   9   9          0.04          0.20         0.22 o                         
  -5   9   9          0.96          1.50         0.27 o                         
  -4   9   9         78.68         75.68         1.56 o                         
  -2   9   9         18.19         17.15         0.59 o                         
  -1   9   9         24.70         22.78         0.63 o                         
   0   9   9          0.75          0.93         0.31 o                         
   1   9   9         20.38         18.41         0.45 o                         
   2   9   9         23.36          5.91         0.22 o                         
   3   9   9        729.09        630.89         8.70 o                         
   4   9   9         73.54         79.17         1.19 o                         
   5   9   9          0.62          1.27         0.15 o                         
   6   9   9        169.03        169.90         2.56 o                         
   7   9   9         43.07         41.91         0.88 o                         
   8   9   9        136.33        130.18         2.22 o                         
   9   9   9          0.31          0.08         0.17 o                         
  10   9   9        153.54        165.09         2.80 o                         
  11   9   9         61.70         54.16         1.26 o                         
  -6  10   9         14.76         13.26         0.63 o                         
  -5  10   9         12.37          9.08         0.51 o                         
  -4  10   9          4.85          5.75         0.39 o                         
  -3  10   9          6.88          8.43         0.51 o                         
  -2  10   9         76.23         76.71         1.47 o                         
  -1  10   9         22.09         21.23         0.60 o                         
   0  10   9          2.87          2.85         0.62 o                         
   1  10   9          3.93          5.80         0.27 o                         
   2  10   9         17.56          8.71         0.31 o                         
   6  10   9         57.81         62.56         1.01 o                         
   7  10   9          1.18          0.58         0.15 o                         
   8  10   9         96.54        103.10         2.30 o                         
   9  10   9         29.66         27.56         0.74 o                         
  10  10   9          2.83          2.97         0.40 o                         
  -6  11   9          0.21          0.14         0.24 o                         
  -4  11   9         26.86         29.42         0.95 o                         
  -3  11   9         33.67         38.66         0.98 o                         
  -2  11   9         22.01         18.61         0.62 o                         
  -1  11   9         18.84         21.15         0.60 o                         
   0  11   9         77.16         81.19         1.71 o                         
   1  11   9        224.99        251.77         4.30 o                         
   7  11   9          0.49          1.21         0.13 o                         
   8  11   9         98.74        106.47         3.99 o                         
   9  11   9         49.41         55.66         1.54 o                         
  -6  12   9          0.43          0.17         0.40 o                         
  -5  12   9          3.71          5.26         0.97 o                         
  -4  12   9         79.55         89.33         2.13 o                         
  -3  12   9          0.01          0.05         0.18 o                         
  -2  12   9         35.43         32.26         0.83 o                         
  -1  12   9         24.40         24.19         0.63 o                         
   0  12   9          4.78          4.25         0.24 o                         
  -3  13   9         20.22         23.93         1.25 o                         
  -2  13   9         92.52         99.50         3.11 o                         
  -1  13   9        171.45        210.72         5.31 o                         
   0  13   9         10.96         11.04         0.50 o                         
  -2 -15  10          0.06         -0.31         0.31 o                         
  -1 -15  10          0.28          0.53         0.38 o                         
   0 -15  10          4.52          5.57         0.66 o                         
   1 -15  10         32.16         23.92         1.98 o                         
  -4 -14  10          4.55          3.80         0.42 o                         
  -3 -14  10         14.89         13.54         0.68 o                         
  -2 -14  10          8.69          6.65         0.46 o                         
  -1 -14  10          8.29          7.00         0.47 o                         
   0 -14  10          4.74          4.09         0.39 o                         
   1 -14  10          2.17          1.30         0.27 o                         
   2 -14  10         20.19         15.88         0.69 o                         
   3 -14  10         29.54         21.25         1.05 o                         
  -5 -13  10          4.39          3.74         0.39 o                         
  -4 -13  10         36.33         30.79         0.97 o                         
  -3 -13  10          5.06          4.44         0.40 o                         
  -2 -13  10        117.83        103.95         3.02 o                         
  -1 -13  10          6.91          7.65         0.46 o                         
   0 -13  10         38.42         35.33         0.98 o                         
   1 -13  10          5.45          4.51         0.38 o                         
   2 -13  10          1.47          1.50         0.27 o                         
   3 -13  10        101.85        115.14         2.17 o                         
   4 -13  10          3.01          3.43         0.33 o                         
  -5 -12  10          0.10         -0.09         0.22 o                         
  -4 -12  10          1.81          2.16         0.31 o                         
  -3 -12  10        102.16        106.39         2.41 o                         
  -2 -12  10         22.40         19.30         0.74 o                         
  -1 -12  10          2.23          2.31         0.29 o                         
   0 -12  10         30.57         28.08         0.84 o                         
   1 -12  10          3.45          3.88         0.33 o                         
   2 -12  10         63.14         66.91         1.44 o                         
   3 -12  10          1.23          0.33         0.22 o                         
   4 -12  10         53.29         45.17         1.12 o                         
   5 -12  10         20.74         21.65         0.97 o                         
  -6 -11  10          0.82          0.18         0.24 o                         
  -5 -11  10          9.00          7.13         0.46 o                         
  -4 -11  10         22.48         17.70         0.73 o                         
  -3 -11  10          4.22          3.37         0.33 o                         
  -1 -11  10          2.17          1.91         0.27 o                         
   0 -11  10         85.35         86.98         2.25 o                         
   1 -11  10          0.30          0.50         0.31 o                         
   2 -11  10         54.43         54.37         1.23 o                         
   3 -11  10         49.28         42.69         1.15 o                         
   4 -11  10         14.58         15.18         0.67 o                         
   5 -11  10         29.90         29.68         0.88 o                         
  -6 -10  10         22.29         15.25         0.66 o                         
  -5 -10  10          6.17          6.94         0.45 o                         
  -4 -10  10         51.87         46.50         1.43 o                         
  -2 -10  10         12.03          8.23         0.45 o                         
  -1 -10  10         14.25         12.34         0.61 o                         
   0 -10  10         93.82         92.72         1.73 o                         
   1 -10  10         47.89         44.42         1.17 o                         
   2 -10  10         68.51         73.16         1.48 o                         
   4 -10  10          3.37          3.55         0.31 o                         
   5 -10  10          3.21          1.88         0.26 o                         
   6 -10  10        129.56        129.30         2.33 o                         
  -6  -9  10         12.31         13.75         0.95 o                         
  -5  -9  10         46.53         45.16         1.13 o                         
  -4  -9  10         55.46         47.43         2.54 o                         
  -3  -9  10          4.19          3.41         0.32 o                         
  -2  -9  10        144.21        139.80         2.38 o                         
  -1  -9  10        108.82        120.27         2.09 o                         
   0  -9  10         10.60         10.07         0.47 o                         
   1  -9  10        208.32        214.50         3.39 o                         
   2  -9  10        240.99        259.04         4.02 o                         
   3  -9  10         24.77         22.67         0.71 o                         
   5  -9  10        124.64        118.60         2.15 o                         
   6  -9  10         24.67         29.70         0.99 o                         
   7  -9  10         60.16         67.00         1.46 o                         
  -7  -8  10         20.84         18.17         1.08 o                         
  -6  -8  10         45.61         38.74         1.06 o                         
  -5  -8  10          7.60          4.20         0.35 o                         
  -4  -8  10         23.05         24.50         0.75 o                         
  -3  -8  10         32.75         32.25         1.54 o                         
  -2  -8  10          0.29          0.15         0.19 o                         
  -1  -8  10         56.77         60.73         1.59 o                         
   0  -8  10         71.97         76.02         1.45 o                         
   1  -8  10        477.20        490.17         7.11 o                         
   2  -8  10        134.20        140.21         2.38 o                         
   3  -8  10          0.18         -0.10         0.18 o                         
   4  -8  10         80.84         76.22         1.53 o                         
   5  -8  10          0.09          0.31         0.23 o                         
   6  -8  10          5.70          6.21         0.42 o                         
   7  -8  10         19.33         19.99         0.71 o                         
  -7  -7  10         31.05         26.68         1.27 o                         
  -6  -7  10        246.62        257.97         4.11 o                         
  -5  -7  10          3.11          3.60         0.34 o                         
  -4  -7  10          1.91          0.81         0.22 o                         
  -3  -7  10        443.44        500.46         7.26 o                         
  -2  -7  10         84.43         85.21         1.79 o                         
  -1  -7  10          8.64         11.43         0.48 o                         
   0  -7  10        153.44        155.07         2.53 o                         
   1  -7  10        591.94        623.59         8.90 o                         
   2  -7  10        355.57        360.67         5.36 o                         
   3  -7  10         29.65         22.46         0.70 o                         
   4  -7  10        676.53        673.05         9.66 o                         
   5  -7  10          3.89          4.89         0.37 o                         
   6  -7  10        188.34        196.40         3.23 o                         
   7  -7  10        358.90        357.59         5.46 o                         
   8  -7  10         51.94         51.39         1.52 o                         
  -7  -6  10         13.85         14.36         0.64 o                         
  -6  -6  10         36.24         28.38         0.87 o                         
  -4  -6  10          3.49          3.29         0.31 o                         
  -3  -6  10        229.67        249.35         3.84 o                         
  -2  -6  10         36.04         31.44         0.81 o                         
  -1  -6  10         64.03         65.11         1.28 o                         
   0  -6  10         64.75         71.64         1.69 o                         
   1  -6  10        250.85        263.12         4.00 o                         
   2  -6  10       1479.99       1512.56        20.95 o                         
   3  -6  10        945.42        954.61        13.42 o                         
   4  -6  10        764.79        722.98        10.32 o                         
   5  -6  10          1.95          1.24         0.24 o                         
   7  -6  10         34.18         35.61         0.96 o                         
   8  -6  10          9.89         10.57         0.63 o                         
  -7  -5  10          8.77          7.26         0.47 o                         
  -6  -5  10         29.42         30.93         0.91 o                         
  -5  -5  10         70.99         80.55         1.61 o                         
  -4  -5  10         22.57         21.75         0.70 o                         
  -3  -5  10         25.15         25.24         0.92 o                         
  -2  -5  10         51.94         46.83         1.09 o                         
  -1  -5  10        456.78        468.87         6.88 o                         
   0  -5  10        312.38        367.52         5.39 o                         
   1  -5  10          5.21          7.21         0.38 o                         
   2  -5  10         83.30         82.89         1.72 o                         
   3  -5  10         17.70         24.40         0.89 o                         
   4  -5  10        413.50        416.80         6.15 o                         
   5  -5  10         25.93         31.07         0.85 o                         
   6  -5  10        206.82        207.61         3.37 o                         
   7  -5  10          4.26          4.14         0.36 o                         
   8  -5  10          0.01          0.28         0.19 o                         
   9  -5  10         54.52         47.88         1.28 o                         
  -7  -4  10         32.35         30.88         1.13 o                         
  -6  -4  10        331.27        362.55         6.62 o                         
  -5  -4  10        228.24        255.46         4.47 o                         
  -4  -4  10         71.15         79.09         1.54 o                         
  -3  -4  10        102.00        115.85         2.01 o                         
  -2  -4  10         66.69         76.05         1.43 o                         
  -1  -4  10        227.10        254.03         4.23 o                         
   3  -4  10         10.98         16.93         0.56 o                         
   4  -4  10         88.86         99.07         1.79 o                         
   5  -4  10        279.34        265.46         5.77 o                         
   6  -4  10         53.26         57.14         1.26 o                         
   7  -4  10          0.10          0.18         0.20 o                         
   8  -4  10         77.10         76.59         1.58 o                         
   9  -4  10        137.15        137.85         2.48 o                         
  -7  -3  10          0.79          0.68         0.24 o                         
  -6  -3  10        177.69        170.58         2.90 o                         
  -5  -3  10        139.24        161.79         2.73 o                         
  -4  -3  10          4.82          4.41         0.35 o                         
  -3  -3  10       1269.98       1411.38        21.45 o                         
  -2  -3  10        136.16        155.16         2.51 o                         
   0  -3  10          5.07          2.40         0.32 o                         
   1  -3  10        384.38        407.46         5.91 o                         
   2  -3  10         62.15         61.60         1.20 o                         
   4  -3  10        299.49        286.61         4.35 o                         
   5  -3  10        196.42        203.27         4.65 o                         
   6  -3  10         65.77         55.65         1.37 o                         
   7  -3  10         18.01         15.27         0.59 o                         
   8  -3  10         10.70         11.85         0.53 o                         
   9  -3  10         55.06         52.38         1.43 o                         
  -7  -2  10         31.59         30.03         1.35 o                         
  -6  -2  10        394.13        434.57         6.49 o                         
  -5  -2  10         56.72         56.54         1.80 o                         
  -4  -2  10          4.59          4.25         0.35 o                         
  -3  -2  10        199.55        228.33         3.53 o                         
  -2  -2  10        341.95        356.90         5.24 o                         
  -1  -2  10       1094.83       1181.89        24.54 o                         
   0  -2  10        252.54        261.25         4.54 o                         
   1  -2  10        485.33        522.64         8.95 o
[truncated: 194,887 more chars]
